# Supplementary material for: Unveiling cell-type-specific microRNA networks through alternative polyadenylation in glioblastoma
Source: BMC Biol. 2025 Jan 21;23:15. doi: 10.1186/s12915-024-02104-8 (PMC11752630; doi:10.1186/s12915-024-02104-8)
Supplement: Supplementary file 1 — Additional file 1: Table S1. Marker genes used for cell annotation. Table S2. Adjusted p-values for microRNA biding site loss for each microRNA family. Table S3. SFFL networks. Table S4. MFFL networks. Table S5. Differential expression results for pseudotime trajectory from neoplastic cells to OPCs. Table S6. GO enrichment results (BP). Table S7. GO enrichment results (MF). [file 12915_2024_2104_MOESM1_ESM.xlsx]

## Sheet: Table S1
Marker genes used for annotation of cell types.
*This cell type was annotated based on the gene list identified in Wang, R. et al. Adult Human Glioblastomas Harbor Radial Glia-like Cells. Stem Cell Reports 14, 338–350 (2020).
Neoplastic *	OPC	Macrophage	Endothelial	Oligodendrocytes
NES	OLIG2	SPP1	PECAM1	MOG
VIM	OLIG1	CD74	vWF	MBP
PSAT1	PDGFRA	ITGAM	VEGFR1	NIPAL4
ZFP36L1	NKX6-2	CX3CR1	KDR	MAG
PHGDH	FYN	CD68	CLDN5	KLK6
ATP1A2	TNR	PTPRC	GLUT1	CLDN14
CLU	ALDOC	TREM2	CD34	NFE2L3
PTN	PCDH15	TYROBP	CDH5	OLIG1
C8ORF4	CSPG5	HLA-DRA	ENG	OLIG2
HES1	CSPG4			PLP1
SPARC
SOX2
SLC1A3
GPX3
PON2
LTBP1
TFAP2C
SOX9
GLI3
SFRP1
DOK5
SALL3
CREB5
DBI
AXL
DDAH1
ID4
AKAP12
SLC35F1
COL11A1
PAX6
FOS
LIPG

## Sheet: Table S2
Adjusted p-values indicating significance in loss of microRNA binding sites due to alternative polyadenylation in distinct cell types.
microRNA	OPC	Neoplastic	Macrophage	Endothelial cells	Oligodendrocytes
MIR5006	0.012	0.505	1	<0.01	0.312
MIR153-1	0.997	<0.01	1	<0.01	<0.01
MIR450B	1	<0.01	0.006	<0.01	0.007
MIR7-3	0.152	0.998	0.057	0.516	0.102
MIR7-1	0.269	0.988	0.172	0.377	0.055
MIR490	<0.01	1	1	1	<0.01
MIR302C	0.99	<0.01	1	0.266	<0.01
MIR9-1	<0.01	1	0.999	1	0.003
MIR7-2	0.124	0.999	0.162	0.255	0.056
MIR9-2	<0.01	1	0.999	1	0.003
MIR143	<0.01	1	1	0.141	0.003
MIR153-2	1	<0.01	1	0.001	0.936
MIR9-3	<0.01	1	0.999	1	0.003
MIR3685	<0.01	1	1	0.402	1
MIR22	<0.01	1	1	1	0.343
MIR4685	<0.01	1	<0.01	<0.01	0.295
MIR122	1	<0.01	1	0.97	0.982
MIR224	<0.01	1	0.322	<0.01	0.055
MIR876	<0.01	1	1	1	1
MIR182	0.877	0.044	1	0.734	<0.01
MIR186	<0.01	0.996	1	0.173	0.002
MIR455	1	<0.01	0.077	0.659	1
MIR3117	0.604	0.655	0.011	0.998	0.025
MIR96	<0.01	1	1	0.928	0.791
MIR194-2	<0.01	1	1	1	1
MIR361	<0.01	1	1	0.13	1
MIR589	<0.01	1	1	0.997	<0.01
MIR18B	0.816	0.659	1	0.541	0.908
MIR124-2	<0.01	1	1	0.005	0.208
MIR181A-2	<0.01	1	<0.01	0.674	0.019
MIR2110	1	<0.01	1	0.367	0.042
MIR374A	<0.01	1	1	1	1
MIR548E	<0.01	1	1	0.328	0.862
MIR324	<0.01	1	1	1	0.999
MIR769	<0.01	1	1	0.998	1
MIR556	0.996	0.647	<0.01	0.799	<0.01
MIR155	0.995	0.006	0.997	0.4	0.999
MIR139	<0.01	1	1	0.999	1
MIR2467	1	<0.01	1	1	0.973
MIR24-2	1	<0.01	<0.01	0.001	<0.01
MIR24-1	1	<0.01	<0.01	0.001	<0.01
MIR149	1	<0.01	0.066	0.043	0.808
MIR20B	<0.01	1	1	0.024	0.565
MIR183	<0.01	1	1	1	0.999
MIR301A	1	<0.01	<0.01	0.03	0.999
MIR338	<0.01	1	1	1	1
MIR138-2	<0.01	1	1	1	1
MIR5582	<0.01	1	0.004	0.224	0.655
MIR627	0.897	<0.01	1	<0.01	<0.01
MIR16-1	<0.01	1	0.601	0.048	0.085
MIR140	0.083	0.996	0.178	<0.01	0.967
MIR106A	0.056	0.002	1	0.003	0.593
MIR766	1	<0.01	0.019	0.151	0.416
MIR203A	<0.01	1	1	1	0.111
MIR17	<0.01	1	1	0.997	0.4
MIR145	<0.01	1	1	1	<0.01
MIR146A	0.062	1	<0.01	0.007	0.999
MIR10B	<0.01	1	1	0.979	1
MIR212	1	<0.01	<0.01	<0.01	0.114
MIR331	1	<0.01	<0.01	<0.01	0.655
MIR1277	1	<0.01	1	1	<0.01
MIR577	<0.01	1	1	0.985	0.004
MIR27A	<0.01	1	<0.01	0.023	<0.01
MIR93	<0.01	1	1	1	<0.01
MIR142	<0.01	1	1	1	0.904
MIR126	<0.01	1	1	1	1
MIR342	<0.01	1	<0.01	<0.01	0.976
MIR618	0.988	1	<0.01	0.02	<0.01
MIR20A	<0.01	1	1	<0.01	0.452
MIR124-1	<0.01	1	1	0.005	0.208
MIR101-2	<0.01	1	1	0.016	0.982
MIR29B-2	<0.01	1	<0.01	1	<0.01
MIR18A	<0.01	1	1	1	<0.01
MIR146B	1	<0.01	<0.01	0.991	1
MIR133A-2	<0.01	1	<0.01	0.676	<0.01
MIR221	1	<0.01	0.928	<0.01	0.753
MIR21	<0.01	1	1	0.09	<0.01
MIR26B	<0.01	1	1	0.028	0.966
MIR369	<0.01	1	1	1	1
MIR130B	0.428	0.999	<0.01	0.996	0.654
MIR138-1	<0.01	1	1	1	1
MIR205	<0.01	1	1	0.778	1
MIR101-1	<0.01	1	1	0.073	0.981
MIR124-3	<0.01	1	1	0.005	0.207
MIR133A-1	<0.01	1	<0.01	0.676	<0.01
MIR376C	<0.01	1	0.992	1	0.341
MIR204	<0.01	1	1	1	1
MIR1226	<0.01	1	1	0.923	0.015
MIR28	0.62	0.997	0.477	0.814	0.044
MIR185	0.002	0.372	1	0.937	0.995
MIR3065	0.019	1	<0.01	<0.01	<0.01
MIR2277	<0.01	1	0.117	0.872	0.024
MIR1288	<0.01	1	<0.01	<0.01	1
MIR1910	1	0.066	<0.01	<0.01	0.055
MIR605	<0.01	1	1	0.204	<0.01
MIR150	<0.01	1	1	0.005	0.001
MIR548N	<0.01	1	<0.01	0.008	0.983
MIR378A	<0.01	1	0.992	1	0.999
MIR148B	<0.01	1	<0.01	<0.01	0.716
MIR33B	1	<0.01	<0.01	0.054	0.365
MIR30B	1	<0.01	1	1	0.207
MIR651	<0.01	1	1	0.089	<0.01
MIR885	<0.01	1	<0.01	0.971	0.153
MIR590	1	<0.01	0.644	1	0.114
MIR1305	<0.01	1	1	0.057	1
MIR576	1	<0.01	<0.01	<0.01	0.012
MIR340	<0.01	1	1	0.742	0.76
MIR16-2	<0.01	1	1	0.759	0.257
MIR495	<0.01	1	1	1	0.3
MIR425	0.005	0.996	0.225	0.009	<0.01
MIR219A-2	<0.01	1	1	1	1
MIR2355	1	<0.01	0.886	0.196	<0.01
MIR218-2	<0.01	1	1	1	1
MIR218-1	<0.01	1	1	1	1
MIR132	<0.01	1	1	1	0.886
MIR1908	<0.01	1	1	0.917	0.995
MIR548AN	<0.01	1	1	1	1
MIR558	1	<0.01	1	0.987	<0.01
MIR25	0.434	0.015	1	0.063	0.625
MIR874	1	<0.01	1	0.006	1
MIR193B	<0.01	1	1	0.934	0.433
MIR499A	<0.01	1	1	1	0.967
MIR802	<0.01	1	1	0.994	1
MIR1246	0.952	0.227	0.014	0.617	<0.01
MIR574	<0.01	1	1	1	1
MIR27B	<0.01	1	1	0.74	0.511
MIR526B	<0.01	1	1	1	1
MIR144	<0.01	0.564	1	0.004	1
MIR33A	0.081	0.994	<0.01	0.995	<0.01
MIR1-1	<0.01	1	1	1	1
MIR128-2	<0.01	1	1	0.863	1
MIR128-1	<0.01	1	1	0.683	1
MIR873	<0.01	0.212	1	0.288	<0.01
MIR758	1	<0.01	0.001	0.03	<0.01
MIR1-2	<0.01	1	1	1	1
MIR214	0.667	0.007	1	0.707	0.023
MIR4286	1	<0.01	<0.01	<0.01	0.014
MIR141	<0.01	1	1	1	0.25
MIRLET7A2	<0.01	1	1	0.256	0.858
MIR939	0.846	1	<0.01	0.659	0.105
MIR103A-2	0.862	0.001	0.721	0.001	1
MIR92B	0.015	0.178	1	1	0.243
MIR1299	<0.01	1	1	0.097	0.998
MIR1301	<0.01	1	1	1	1
MIR34B	<0.01	1	1	0.002	0.128
MIR377	<0.01	1	1	1	1
MIR449B	<0.01	1	1	1	1
MIR129-2	<0.01	1	1	1	1
MIR129-1	<0.01	1	1	1	1
MIR381	1	<0.01	<0.01	<0.01	0.02
MIR34A	<0.01	1	1	1	1
MIR298	1	<0.01	1	<0.01	<0.01
MIR664A	<0.01	1	1	0.635	0.684
MIR1253	NA	NA	NA	NA	NA
MIR223	<0.01	1	1	0.185	1
MIR491	1	<0.01	<0.01	<0.01	<0.01
MIR508	1	<0.01	1	<0.01	0.06
MIR522	1	<0.01	1	0.575	0.007
MIR545	1	0.015	<0.01	<0.01	0.596
MIR10A	0.742	0.998	<0.01	<0.01	0.097
MIR29A	<0.01	1	0.896	1	<0.01
MIR148A	<0.01	1	1	0.358	0.437
MIR29B-1	<0.01	1	<0.01	0.938	<0.01
MIR362	<0.01	1	1	0.994	0.239
MIR501	0.106	0.249	1	<0.01	0.029
MIR31	1	<0.01	1	<0.01	<0.01
MIR326	1	<0.01	0.025	0.999	0.347
MIR345	<0.01	1	1	0.99	0.584
MIR671	1	<0.01	0.078	<0.01	0.074
MIR4786	0.274	<0.01	1	<0.01	0.82
MIRLET7A3	<0.01	1	1	0.03	0.002
MIRLET7A1	<0.01	1	1	0.078	0.002
MIR5094	1	<0.01	<0.01	<0.01	<0.01
MIR15B	<0.01	0.375	1	0.004	0.848
MIR3611	<0.01	1	1	0.257	0.577
MIR379	1	<0.01	1	1	0.985
MIR330	0.787	<0.01	1	0.993	0.54
MIR346	<0.01	1	1	1	<0.01
MIR494	<0.01	1	1	<0.01	0.92
MIRLET7F2	<0.01	1	1	0.376	0.001
MIR4766	0.998	0.098	0.029	<0.01	<0.01
MIRLET7E	0.946	1	<0.01	0.837	0.298
MIR432	<0.01	1	1	1	1
MIR125A	<0.01	1	1	<0.01	0.075
MIR518C	<0.01	1	0.015	1	<0.01
MIR1224	<0.01	1	1	0.995	<0.01
MIR423	<0.01	1	1	1	0.035
MIR136	<0.01	1	1	0.99	1
MIRLET7C	<0.01	1	1	0.841	0.501
MIR4705	0.095	0.999	0.459	0.061	0.002
MIR582	1	<0.01	<0.01	<0.01	0.998
MIR3180-2	0.994	<0.01	0.975	1	0.44
MIR3180-1	0.994	<0.01	0.975	1	0.44
MIR3180-3	0.994	<0.01	0.975	1	0.44
MIR15A	<0.01	1	1	1	0.334
MIR5008	<0.01	1	<0.01	<0.01	0.83
MIR202	<0.01	1	1	0.99	1
MIR629	<0.01	1	<0.01	0.356	0.033
MIR299	1	<0.01	1	<0.01	<0.01
MIR135B	1	<0.01	<0.01	<0.01	0.999
MIR657	1	<0.01	0.919	<0.01	0.985
MIR3127	0.002	<0.01	1	1	0.003
MIR532	0.999	1	<0.01	<0.01	0.375
MIR1296	<0.01	1	1	0.766	1
MIR654	1	<0.01	0.633	<0.01	<0.01
MIR503	<0.01	1	1	1	<0.01
MIR32	1	<0.01	0.961	0.002	0.001
MIR4690	1	<0.01	<0.01	<0.01	0.031
MIR1909	<0.01	0.944	1	0.997	0.999
MIR497	0.024	0.71	0.7	<0.01	<0.01
MIR1306	<0.01	1	<0.01	<0.01	1
MIR216B	0.047	0.997	0.184	<0.01	0.296
MIR588	<0.01	1	1	1	<0.01
MIR4496	0.586	0.629	0.913	0.699	0.203
MIR328	1	<0.01	1	0.002	0.006
MIR216A	0.756	0.008	0.943	<0.01	1
MIR513A-2	<0.01	1	<0.01	<0.01	0.039
MIR877	1	<0.01	1	<0.01	0.375
MIR513A-1	<0.01	1	<0.01	<0.01	0.039
MIR486-1	1	<0.01	<0.01	0.007	0.992
MIR625	0.003	<0.01	1	0.996	1
MIR598	0.955	<0.01	1	<0.01	<0.01
MIR489	<0.01	1	1	1	1
MIR486-2	1	<0.01	<0.01	0.007	0.992
MIR181C	0.986	<0.01	1	0.999	0.998
MIR190A	0.667	0.859	<0.01	0.021	0.186
MIR3613	1	<0.01	1	0.144	0.284
MIR1292	<0.01	1	<0.01	0.003	0.934
MIR935	<0.01	1	<0.01	1	0.999
MIR92A-1	0.991	<0.01	1	0.996	0.998
MIR320E	0.8	0.135	0.977	1	0.962
MIR194-1	<0.01	1	1	1	1
MIR296	1	<0.01	<0.01	<0.01	0.119
MIR2278	<0.01	1	1	1	0.85
MIR383	<0.01	1	1	1	1
MIR570	1	<0.01	1	<0.01	0.477
MIR1276	0.47	<0.01	1	0.002	<0.01
MIR302A	0.757	<0.01	1	<0.01	0.001
MIR4422	<0.01	1	1	<0.01	<0.01
MIR197	1	<0.01	1	<0.01	<0.01
MIR127	<0.01	1	0.159	<0.01	0.047
MIR409	<0.01	1	1	0.388	1
MIR3173	<0.01	1	0.943	0.996	0.78
MIR542	<0.01	1	0.992	0.484	<0.01
MIR3682	<0.01	1	<0.01	0.037	0.277
MIR548C	<0.01	1	1	1	0.001
MIR3605	1	<0.01	<0.01	0.999	<0.01
MIR875	0.756	0.072	0.472	0.02	0.711
MIR5100	1	<0.01	1	0.333	0.879
MIR106B	<0.01	1	1	0.115	0.394
MIR571	1	<0.01	<0.01	<0.01	<0.01
MIR192	<0.01	1	0.996	1	0.152
MIR1468	<0.01	1	0.992	0.999	1
MIR374B	<0.01	1	1	1	1
MIR5010	<0.01	1	1	0.039	<0.01
MIR628	<0.01	1	0.998	<0.01	0.985
MIR433	<0.01	1	1	0.059	<0.01
MIR652	<0.01	1	1	0.973	0.714
MIR500A	<0.01	1	<0.01	0.413	<0.01
MIR188	0.996	0.996	<0.01	<0.01	1
MIR2681	<0.01	1	1	1	0.235
MIR505	1	<0.01	<0.01	<0.01	0.003
MIR662	0.016	0.993	0.989	0.135	0.291
MIR452	<0.01	1	1	1	<0.01
MIR483	1	<0.01	1	0.071	0.755
MIR376A-2	1	<0.01	1	0.44	0.991
MIR92A-2	1	<0.01	0.996	<0.01	0.387
MIR376A-1	1	<0.01	0.715	0.603	<0.01
MIR653	1	0.179	<0.01	<0.01	<0.01
MIR376B	<0.01	1	0.146	0.059	0.831
MIR424	1	<0.01	1	<0.01	0.16
MIR4723	NA	NA	NA	NA	NA
MIR378G	<0.01	1	1	0.989	0.15
MIR1914	1	<0.01	1	1	<0.01
MIR1304	1	<0.01	<0.01	0.014	<0.01
MIR200C	<0.01	1	1	1	0.056
MIR95	<0.01	1	1	<0.01	<0.01
MIR4328	0.993	0.011	0.993	0.734	0.813
MIR3145	<0.01	1	1	0.002	0.188
MIR421	0.926	0.999	<0.01	0.001	<0.01
MIR551B	<0.01	1	1	0.999	0.658
MIR1270	1	<0.01	<0.01	<0.01	0.991
MIR1267	<0.01	1	1	0.148	0.843
MIR616	<0.01	1	1	1	0.998
MIR642B	<0.01	1	0.498	0.002	0.226
MIR3691	1	<0.01	1	<0.01	<0.01
MIR4317	0.022	1	<0.01	0.251	<0.01
MIR493	0.927	1	<0.01	0.021	1
MIR4511	<0.01	1	1	0.99	0.009
MIR196A-2	1	<0.01	1	0.009	0.01
MIR335	0.377	1	<0.01	0.928	0.961
MIR603	1	<0.01	1	<0.01	0.941
MIR502	0.013	0.856	1	0.007	<0.01
MIR412	<0.01	1	1	0.923	0.114
MIR363	1	<0.01	<0.01	<0.01	1
MIR485	1	<0.01	<0.01	<0.01	0.479
MIR152	<0.01	1	<0.01	0.339	0.205
MIR219A-1	<0.01	1	1	1	1
MIR3157	<0.01	1	0.134	0.173	<0.01
MIR1825	0.085	1	<0.01	<0.01	0.011
MIR4517	<0.01	0.999	1	0.318	0.913
MIR3928	<0.01	1	0.999	0.246	<0.01
MIR181A-1	1	<0.01	1	<0.01	<0.01
MIR765	1	0.002	<0.01	0.988	0.554
MIR924	0.108	0.913	0.99	0.886	<0.01
MIR888	<0.01	1	0.9	0.045	0.431
MIR579	0.002	1	<0.01	0.015	<0.01
MIR1285-1	0.017	1	0.009	0.767	0.001
MIR187	<0.01	1	0.388	0.037	1
MIR760	<0.01	1	1	<0.01	0.984
MIR5187	1	0.002	<0.01	<0.01	0.223
MIR411	0.707	0.988	<0.01	0.005	0.718
MIR198	1	<0.01	1	1	0.999
MIR3174	0.753	0.926	<0.01	0.999	1
MIR509-3	<0.01	1	1	0.911	0.993
MIR1231	<0.01	1	0.992	0.918	0.015
MIR193A	<0.01	0.999	1	1	0.379
MIR3657	0.014	1	<0.01	0.888	0.974
MIR5009	<0.01	1	1	0.999	0.535
MIR5581	0.081	1	0.008	<0.01	0.415
MIR5682	<0.01	1	1	1	0.902
MIR1225	<0.01	0.456	1	1	1
MIR154	0.003	1	<0.01	0.115	0.909
MIR607	<0.01	1	1	<0.01	0.016
MIR3662	0.391	1	0.038	0.202	0.003
MIR4726	1	<0.01	<0.01	<0.01	0.257
MIR548L	<0.01	1	1	1	0.018
MIR339	1	<0.01	0.76	0.005	0.13
MIR561	1	<0.01	0.559	1	0.729
MIR548AU	<0.01	1	1	1	1
MIR1303	<0.01	1	<0.01	0.416	<0.01
MIR3943	0.008	1	0.866	0.971	<0.01
MIR644A	NA	NA	NA	NA	NA
MIR147A	<0.01	1	<0.01	0.061	1
MIR513C	0.15	<0.01	1	1	1
MIR617	<0.01	1	1	0.666	0.993
MIRLET7I	<0.01	1	1	0.848	0.031
MIR3912	NA	NA	NA	NA	NA
MIR450A-2	<0.01	1	<0.01	<0.01	<0.01
MIR4738	<0.01	1	1	1	0.915
MIR3194	0.343	1	<0.01	<0.01	0.046
MIR1227	1	<0.01	0.524	0.267	0.979
MIR624	<0.01	1	1	0.998	1
MIR587	<0.01	1	0.104	0.034	0.828
MIR487A	<0.01	1	1	<0.01	<0.01
MIR539	<0.01	1	1	0.229	1
MIR658	<0.01	1	1	0.997	0.247
MIR3934	1	<0.01	<0.01	<0.01	<0.01
MIR615	1	<0.01	1	<0.01	<0.01
MIR609	1	<0.01	0.995	<0.01	<0.01
MIR1207	<0.01	1	1	<0.01	0.87
MIR936	0.978	0.221	<0.01	1	0.975
MIR922	1	0.989	<0.01	<0.01	0.325
MIR125B-2	<0.01	1	1	0.918	0.516
MIR380	1	<0.01	0.092	0.985	0.739
MIR365A	<0.01	0.991	1	0.009	0.999
MIR325	<0.01	1	1	0.222	1
MIR4742	0.795	<0.01	1	0.725	0.383
MIR329-2	<0.01	1	1	0.476	1
MIR329-1	<0.01	1	1	0.476	1
MIR337	0.537	0.867	0.008	0.282	0.196
MIR634	<0.01	1	0.121	0.003	0.609
MIR642A	<0.01	1	1	1	<0.01
MIR382	<0.01	1	0.757	0.097	<0.01
MIR548AT	<0.01	1	0.005	1	<0.01
MIR3179-4	1	<0.01	<0.01	<0.01	0.645
MIR3179-3	1	<0.01	<0.01	<0.01	0.645
MIR3179-2	1	<0.01	<0.01	<0.01	0.645
MIR708	0.334	0.989	<0.01	0.921	1
MIR3179-1	1	<0.01	<0.01	<0.01	0.645
MIR933	0.498	0.251	1	1	0.994
MIR1229	0.992	0.135	0.041	1	0.006
MIR513B	<0.01	1	0.712	1	<0.01
MIRLET7D	0.768	0.661	0.855	1	0.112
MIR215	<0.01	1	0.959	1	1
MIR4999	<0.01	1	0.87	0.796	0.097
MIR670	0.036	0.938	0.685	<0.01	0.593
MIR942	<0.01	1	1	1	<0.01
MIR4326	0.684	<0.01	1	0.267	0.692
MIR1243	1	0.004	<0.01	<0.01	0.11
MIR597	<0.01	1	1	1	<0.01
MIR105-2	0.517	0.553	1	<0.01	<0.01
MIR454	1	<0.01	0.057	<0.01	0.373
MIR105-1	0.517	0.553	1	<0.01	<0.01
MIR29C	0.671	0.778	<0.01	0.816	0.94
MIR222	1	<0.01	1	1	0.002
MIR580	<0.01	1	1	1	1
MIR655	<0.01	1	1	0.042	1
MIR891A	NA	NA	NA	NA	NA
MIR448	0.002	1	0.117	NA	NA
MIR210	1	<0.01	<0.01	<0.01	0.006
MIR744	1	1	<0.01	<0.01	0.971
MIR181D	<0.01	1	0.842	0.971	0.544
MIR4254	1	<0.01	<0.01	0.002	<0.01
MIR543	<0.01	1	1	0.628	0.024
MIR3681	1	<0.01	<0.01	<0.01	0.005
MIR3619	<0.01	1	<0.01	0.999	<0.01
MIR548B	<0.01	1	0.985	1	0.004
MIR302B	<0.01	1	0.745	0.373	0.182
MIR191	<0.01	1	0.978	0.008	<0.01
MIR1180	1	<0.01	<0.01	0.1	0.097
MIR3115	0.88	<0.01	1	0.992	0.045
MIR2114	<0.01	1	0.001	<0.01	0.976
MIR3200	<0.01	1	1	<0.01	0.028
MIR1915	0.995	<0.01	1	0.353	1
MIR3677	<0.01	1	1	1	1
MIR3944	0.052	1	<0.01	0.398	0.691
MIR1976	<0.01	1	1	1	0.921
MIR660	1	<0.01	<0.01	<0.01	1
MIR1179	<0.01	1	1	1	0.001
MIR1343	<0.01	1	<0.01	0.092	0.417
MIR4793	<0.01	1	1	1	<0.01
MIR3158-2	0.086	0.326	1	0.873	0.508
MIR676	0.01	0.351	1	0.994	0.998
MIR4487	0.033	1	<0.01	0.788	0.995
MIR3158-1	0.086	0.326	1	0.873	0.508
MIR504	<0.01	1	0.285	0.996	1
MIR3913-1	0.022	0.093	1	0.801	0.904
MIR370	1	<0.01	<0.01	0.084	0.872
MIR3913-2	0.022	0.093	1	0.801	0.904
MIR488	<0.01	1	1	0.919	0.873
MIR4708	1	0.046	<0.01	<0.01	1
MIR3177	<0.01	1	1	0.88	0.769
MIR492	<0.01	1	0.003	<0.01	1
MIR567	0.018	0.996	0.771	0.94	0.814
MIR647	0.689	<0.01	1	1	0.84
MIR511	<0.01	1	1	1	1
MIR134	0.999	0.782	<0.01	<0.01	0.144
MIR675	<0.01	1	1	<0.01	0.017
MIR2115	1	<0.01	<0.01	<0.01	0.237
MIR4799	<0.01	1	1	1	1
MIR5585	1	<0.01	0.911	0.041	0.423
MIR944	<0.01	1	1	1	1
MIR552	1	<0.01	<0.01	0.932	0.127
MIR3175	<0.01	1	1	0.076	0.025
MIR4802	<0.01	0.959	1	1	<0.01
MIR4484	NA	NA	NA	NA	NA
MIR595	<0.01	1	1	0.887	0.226
MIR4733	1	<0.01	1	<0.01	0.831
MIR518A-2	<0.01	1	<0.01	1	<0.01
MIR518A-1	<0.01	1	<0.01	1	<0.01
MIR1307	0.005	0.752	1	1	1
MIR4698	1	<0.01	<0.01	0.999	<0.01
MIR1290	<0.01	1	<0.01	0.942	<0.01
MIR5690	1	<0.01	1	<0.01	<0.01
MIR323A	1	<0.01	0.725	0.079	0.95
MIR5699	<0.01	1	1	1	0.528
MIR34C	<0.01	1	1	0.999	0.759
MIR1537	0.743	<0.01	1	1	1
MIR184	0.527	0.008	1	0.926	1
MIR550A-3	<0.01	1	1	1	<0.01
MIR196B	<0.01	1	1	1	0.988
MIR431	0.481	0.472	1	0.572	0.93
MIR100	0.316	0.001	0.853	1	<0.01
MIR1295A	<0.01	1	1	0.983	0.766
MIR410	<0.01	1	1	0.266	0.99
MIR4659A	0.938	0.002	1	1	0.213
MIR583	1	<0.01	<0.01	1	0.903
MIR665	1	<0.01	<0.01	1	0.654
MIR512-2	<0.01	1	1	0.987	0.84
MIR3143	1	<0.01	0.099	0.466	0.499
MIR3187	<0.01	1	0.117	1	0.282
MIR889	NA	NA	NA	NA	NA
MIR512-1	<0.01	1	1	0.987	0.84
MIR3659	<0.01	1	<0.01	1	0.969
MIR5680	<0.01	1	1	0.15	0.842
MIR125B-1	<0.01	1	1	1	0.652
MIR135A-1	<0.01	1	1	1	1
MIR4452	1	<0.01	1	0.917	0.774
MIR450A-1	1	<0.01	1	<0.01	<0.01
MIR518D	<0.01	1	<0.01	0.619	0.999
MIR4485	NA	NA	NA	NA	NA
MIR372	<0.01	1	1	0.018	0.014
MIR636	0.56	0.037	1	0.997	0.575
MIR4677	<0.01	1	1	0.823	1
MIR637	<0.01	0.553	1	1	0.995
MIR4783	0.503	<0.01	1	1	0.502
MIR2861	<0.01	1	1	1	1
MIR219B	NA	NA	NA	NA	NA
MIR2116	<0.01	1	1	0.929	0.95
MIR1283-1	1	<0.01	<0.01	<0.01	0.77
MIR1283-2	1	<0.01	<0.01	<0.01	0.77
MIR3150B	0.804	0.494	<0.01	0.062	0.996
MIR643	<0.01	1	<0.01	0.019	0.123
MIR585	1	<0.01	<0.01	0.993	1
MIR1247	1	<0.01	<0.01	<0.01	0.241
MIR4803	<0.01	1	0.915	0.959	0.211
MIR4473	0.148	<0.01	1	<0.01	0.877
MIR622	<0.01	1	0.947	1	<0.01
MIR510	1	<0.01	<0.01	<0.01	<0.01
MIR619	<0.01	1	<0.01	<0.01	0.879
MIR541	1	<0.01	<0.01	<0.01	0.013
MIR3940	<0.01	1	<0.01	0.999	1
MIR4524A	<0.01	1	1	1	1
MIR592	<0.01	1	1	1	<0.01
MIR767	1	<0.01	0.079	0.098	<0.01
MIR374C	1	<0.01	1	<0.01	<0.01
MIR3130-1	1	0.524	<0.01	0.607	0.04
MIR3130-2	1	0.524	<0.01	0.607	0.04
MIR1249	1	<0.01	1	1	1
MIR3614	0.95	0.943	0.014	<0.01	0.074
MIR3679	0.001	1	1	0.833	0.006
MIR584	<0.01	1	1	1	0.998
MIR500B	0.001	0.067	1	0.997	1
MIR941-5	0.761	0.952	0.006	0.079	<0.01
MIR941-1	0.761	0.952	0.006	0.079	<0.01
MIR941-3	0.761	0.952	0.006	0.079	<0.01
MIR941-4	0.761	0.952	0.006	0.079	<0.01
MIR4661	<0.01	1	1	0.828	0.333
MIR941-2	0.761	0.952	0.006	0.079	<0.01
MIR525	0.043	1	0.006	0.098	0.109
MIR211	1	0.04	<0.01	0.358	0.015
MIR367	<0.01	1	1	<0.01	0.887
MIR1287	<0.01	0.994	0.312	1	<0.01
MIR4804	1	<0.01	1	1	1
MIR449C	1	<0.01	<0.01	0.001	0.033
MIR564	1	<0.01	<0.01	<0.01	0.979
MIR3140	<0.01	1	0.988	0.032	0.632
MIR514A-1	1	<0.01	0.934	1	0.583
MIR514A-2	1	<0.01	0.934	1	0.583
MIR514A-3	1	<0.01	0.934	1	0.583
MIR516B-2	<0.01	1	1	1	<0.01
MIR516B-1	<0.01	1	1	1	<0.01
MIR548P	NA	NA	NA	NA	NA
MIR659	<0.01	1	0.999	1	1
MIR593	1	<0.01	1	0.173	0.762
MIR601	1	<0.01	1	<0.01	<0.01
MIR1294	0.988	0.022	0.813	0.338	0.889
MIR606	0.217	1	<0.01	0.045	0.002
MIR1185-2	<0.01	1	1	0.61	<0.01
MIR1185-1	<0.01	1	1	0.61	<0.01
MIR3617	1	<0.01	0.933	0.467	0.001
MIR3189	<0.01	1	1	0.869	NA
MIR1281	<0.01	1	1	0.194	0.005
MIR2682	1	<0.01	<0.01	<0.01	1
MIR3689A	0.575	<0.01	1	0.133	0.826
MIR506	1	<0.01	<0.01	0.192	0.521
MIR4523	<0.01	1	1	1	0.095
MIR4521	<0.01	1	0.941	<0.01	0.915
MIR509-2	<0.01	1	1	0.981	0.965
MIR509-1	<0.01	1	1	0.988	0.973
MIR630	<0.01	1	1	0.997	0.996
MIR3192	0.309	0.811	0.04	0.969	0.747
MIR770	1	<0.01	1	0.031	0.996
MIR3651	1	<0.01	<0.01	<0.01	0.005
MIR519D	0.66	0.729	<0.01	1	0.996
MIR4691	1	0.181	<0.01	<0.01	0.944
MIR1289-2	NA	NA	NA	NA	NA
MIR1289-1	NA	NA	NA	NA	NA
MIR3168	<0.01	1	1	1	0.81
MIR1234	0.002	0.995	0.99	0.412	0.715
MIR3074	<0.01	1	0.953	0.876	NA
MIR548S	<0.01	1	1	0.992	0.386
MIR4787	1	<0.01	1	1	1
MIR548Q	0.69	0.755	0.026	0.249	<0.01
MIR4424	<0.01	1	1	0.891	0.967
MIR4448	1	0.004	<0.01	0.193	0.99
MIR663B	1	<0.01	0.154	0.225	0.014
MIR664B	<0.01	1	0.74	1	0.998
MIR516A-2	1	<0.01	<0.01	0.907	0.646
MIR516A-1	1	<0.01	<0.01	0.907	0.646
MIR3622B	NA	NA	NA	NA	NA
MIR656	0.251	0.099	0.998	NA	NA
MIR638	<0.01	1	1	0.908	0.015
MIR4284	<0.01	1	<0.01	0.926	0.937
MIR4301	<0.01	1	0.001	<0.01	0.974
MIR3667	0.999	0.003	<0.01	0.88	0.934
MIR1827	<0.01	1	<0.01	0.99	0.988
MIR4667	NA	NA	NA	NA	NA
MIR649	<0.01	1	1	0.751	0.106
MIR602	1	<0.01	1	<0.01	<0.01
MIR5586	<0.01	1	0.999	0.998	0.322
MIR517B	1	<0.01	0.998	<0.01	<0.01
MIR517A	1	<0.01	0.998	<0.01	<0.01
MIR517C	1	<0.01	0.998	<0.01	<0.01
MIR3136	1	<0.01	<0.01	<0.01	<0.01
MIR4435-1	<0.01	1	1	1	0.36
MIR4435-2	<0.01	1	1	1	0.36
MIR550B-1	0.694	0.163	0.999	0.179	<0.01
MIR550B-2	0.694	0.163	0.999	0.179	<0.01
MIR891B	NA	NA	NA	NA	NA
MIR4504	<0.01	1	1	0.986	0.882
MIR4789	1	<0.01	0.999	0.967	0.892
MIR4664	<0.01	1	0.003	1	1
MIR1911	1	<0.01	1	0.99	1
MIR937	<0.01	1	0.092	0.015	1
MIR3188	1	<0.01	<0.01	<0.01	<0.01
MIR4425	<0.01	1	0.95	0.826	0.239
MIR892A	NA	NA	NA	NA	NA
MIR1263	<0.01	1	<0.01	0.972	0.025
MIR1228	0.258	0.993	0.004	0.216	0.989
MIR524	1	<0.01	1	0.021	0.999
MIR639	NA	NA	NA	NA	NA
MIR572	1	<0.01	<0.01	0.925	0.889
MIR4537	NA	NA	NA	NA	NA
MIR4446	<0.01	1	1	1	0.993
MIR1298	1	<0.01	1	1	<0.01
MIR297	0.817	0.952	<0.01	0.69	0.186
MIR604	0.948	1	<0.01	0.993	0.802
MIR4423	NA	NA	NA	NA	NA
MIR5001	<0.01	1	1	0.997	0.346
MIR466	NA	NA	NA	NA	NA
MIR4437	1	<0.01	1	0.93	0.98
MIR3615	1	0.016	<0.01	0.085	<0.01
MIR3162	NA	NA	NA	NA	NA
MIR4693	<0.01	1	1	1	1
MIR661	NA	NA	NA	NA	NA
MIR515-2	NA	NA	NA	NA	NA
MIR515-1	NA	NA	NA	NA	NA
MIR4454	<0.01	1	1	0.956	0.474
MIR520G	NA	NA	NA	NA	NA
MIR5196	NA	NA	NA	NA	NA
MIR3138	NA	NA	NA	NA	NA
MIR3064	0.007	1	0.926	0.036	0.137
MIR4482	<0.01	1	0.999	0.903	1
MIR581	NA	NA	NA	NA	NA
MIR1264	<0.01	1	1	1	0.981
MIR4443	0.07	0.417	1	0.994	0.641
MIR1266	NA	NA	NA	NA	NA
MIR4707	1	0.002	0.417	0.198	0.262
MIR1284	NA	NA	NA	NA	NA
MIR610	<0.01	1	0.988	0.238	0.918
MIR323B	NA	NA	NA	NA	NA
MIR562	NA	NA	NA	NA	NA
MIR4772	<0.01	1	1	1	0.995
MIR621	0.299	0.421	0.999	1	0.087
MIR4279	0.202	0.481	1	0.993	0.033
MIR759	NA	NA	NA	NA	NA
MIR646	NA	NA	NA	NA	NA
MIR1236	<0.01	1	1	0.746	1
MIR4767	NA	NA	NA	NA	NA
MIR4653	0.099	0.385	1	0.999	0.318
MIR3923	<0.01	1	0.966	0.879	0.942
MIR887	1	<0.01	1	1	0.157
MIR3909	0.007	1	<0.01	<0.01	0.725
MIR934	NA	NA	NA	NA	NA
MIR3150A	NA	NA	NA	NA	NA
MIR521-1	NA	NA	NA	NA	NA
MIR521-2	NA	NA	NA	NA	NA
MIR718	NA	NA	NA	NA	NA
MIR384	<0.01	1	0.996	0.688	0.882
MIR4261	NA	NA	NA	NA	NA
MIR645	1	0.893	<0.01	<0.01	<0.01
MIR3941	NA	NA	NA	NA	NA
MIR1470	NA	NA	NA	NA	NA
MIR4638	<0.01	1	1	1	0.037
MIR596	NA	NA	NA	NA	NA
MIR3978	NA	NA	NA	NA	NA
MIR1238	NA	NA	NA	NA	NA
MIR3151	0.001	1	<0.01	NA	0.531
MIR892B	NA	NA	NA	NA	NA
MIR3924	1	<0.01	0.869	0.036	<0.01
MIR548G	<0.01	1	0.102	0.457	0.677
MIR7515	NA	NA	NA	NA	NA
MIR648	NA	NA	NA	NA	NA
MIR3163	NA	NA	NA	NA	NA
MIR4449	NA	NA	NA	NA	NA
MIR1248	NA	NA	NA	NA	NA
MIR3159	NA	NA	NA	NA	NA
MIR921	1	<0.01	0.999	0.963	0.449
MIR518E	NA	NA	NA	NA	NA
MIR371A	1	<0.01	<0.01	0.371	1
MIR4455	0.986	0.156	0.046	0.446	NA
MIR4728	NA	NA	NA	NA	NA
MIR1255B-2	NA	NA	NA	NA	NA
MIR3686	NA	NA	NA	NA	NA
MIR1250	0.913	0.493	<0.01	0.086	NA
MIR4687	NA	NA	NA	NA	NA
MIR1323	NA	NA	NA	NA	NA
MIR4649	NA	NA	NA	NA	NA
MIR4251	NA	NA	NA	NA	NA
MIR943	NA	NA	NA	NA	NA
MIR4717	NA	NA	NA	NA	NA
MIR1237	1	0.186	<0.01	0.008	0.707
MIR578	NA	NA	NA	NA	NA
MIR3622A	1	<0.01	<0.01	<0.01	<0.01
MIR4773-2	NA	NA	NA	NA	NA
MIR4775	NA	NA	NA	NA	NA
MIR4674	NA	NA	NA	NA	NA
MIR4722	NA	NA	NA	NA	NA
MIR1181	NA	NA	NA	NA	NA
MIR711	NA	NA	NA	NA	NA
MIR569	1	1	<0.01	0.946	NA
MIR1178	NA	NA	NA	NA	NA
MIR4646	NA	NA	NA	NA	NA
MIR1182	NA	NA	NA	NA	NA
MIR1973	NA	NA	NA	NA	NA
MIR3178	<0.01	1	0.59	0.986	0.82
MIR4782	NA	NA	NA	NA	NA
MIR4713	NA	NA	NA	NA	NA
MIR3141	NA	NA	NA	NA	NA
MIR3120	NA	NA	NA	NA	NA
MIR623	<0.01	1	1	0.997	0.346
MIR591	<0.01	1	1	0.608	NA

## Sheet: Table S3
Adjusted p-values for directed simple feed forward loops consisting of microRNA, transcription factor (TF), and target genes in each cell type.
microRNA	TF	Target	OPC	Neoplastic	Macrophage	Endothelial cells	Oligodendrocytes
MIR1-1	ELF1	PYGO2	0.54	1	0.74	0.94	0.96
MIR1-1	ELF1	VPS53	0.17	0.97	0.1	0.78	0.97
MIR1-1	ETS1	ATXN2	0.78	0.92	0.45	0.24	0.92
MIR1-1	ETS1	TRA2B	0.5	0.38	0.91	0.26	0.7
MIR1-1	FOXD3	NDRG1	0.96	0.9	0.85	0.51	0.36
MIR1-1	KLF4	EFNB2	0.9	0.72	0.03	0.06	0.46
MIR1-1	NFAT5	SLC5A3	0.24	0.02	0.3	0.97	0.67
MIR1-1	PAX6	COCH	1	1	0.94	0.94	0.97
MIR1-1	SFPQ	RPL12	<0.01	0.01	<0.01	0.74	0.06
MIR1-1	SP1	C1GALT1	0.93	0.96	1	0.99	0.96
MIR1-1	SP1	DLC1	0.88	0.79	0.8	0.43	0.18
MIR1-1	SP1	EFNB2	1	0.85	0.8	0.71	0.95
MIR1-1	SP1	KCTD10	0.97	1	0.99	0.96	0.93
MIR1-1	SP1	NDRG1	0.78	0.76	0.85	0.6	0.16
MIR1-1	SP1	PRKCE	0.78	0.8	0.91	0.71	0.45
MIR1-1	SP1	SLC31A1	0.88	0.79	0.98	0.94	0.94
MIR1-1	SP1	STK39	0.81	0.75	0.82	0.97	0.9
MIR1-1	SP1	VAMP2	0.72	0.93	0.77	0.48	0.31
MIR1-1	TCF7L2	PTMA	0.42	0.84	0.72	0.36	0.15
MIR1-2	ELF1	PYGO2	0.54	1	0.81	0.98	0.9
MIR1-2	ELF1	VPS53	0.22	0.94	0.06	0.73	0.92
MIR1-2	ETS1	ATXN2	0.65	0.94	0.32	0.29	0.94
MIR1-2	ETS1	TRA2B	0.53	0.46	0.9	0.38	0.7
MIR1-2	FOXD3	NDRG1	0.93	0.85	0.81	0.57	0.28
MIR1-2	KLF4	EFNB2	0.85	0.71	0.01	0.14	0.33
MIR1-2	NFAT5	SLC5A3	0.32	0.01	0.36	0.96	0.69
MIR1-2	PAX6	COCH	1	1	0.93	0.95	0.94
MIR1-2	SFPQ	RPL12	0.01	<0.01	<0.01	0.76	0.07
MIR1-2	SP1	C1GALT1	0.94	0.89	1	0.98	0.93
MIR1-2	SP1	DLC1	0.87	0.8	0.89	0.41	0.3
MIR1-2	SP1	EFNB2	0.97	0.84	0.78	0.67	0.94
MIR1-2	SP1	KCTD10	0.94	0.97	1	0.97	0.99
MIR1-2	SP1	NDRG1	0.77	0.78	0.82	0.47	0.25
MIR1-2	SP1	PRKCE	0.8	0.82	0.82	0.68	0.46
MIR1-2	SP1	SLC31A1	0.87	0.74	1	0.95	0.97
MIR1-2	SP1	STK39	0.84	0.69	0.78	0.95	0.98
MIR1-2	SP1	VAMP2	0.7	0.91	0.9	0.53	0.35
MIR1-2	TCF7L2	PTMA	0.5	0.89	0.63	0.46	0.17
MIR100	HIF1A	WSB1	0.98	0.45	0.48	0.58	0.29
MIR101-1	BACH1	PEBP1	0.64	1	0.01	0.39	0.98
MIR101-1	CREB1	ADCYAP1	0.88	0.86	0.23	0.39	0.97
MIR101-1	CREB1	CD55	0.94	0.18	0.3	0.96	0.27
MIR101-1	CREB1	DYRK1A	0.08	0.4	0.86	0.96	0.7
MIR101-1	CREB1	ENPP2	0.94	0.31	0.84	0.51	0.2
MIR101-1	CREB1	FILIP1L	0.14	0.59	0.48	0.97	0.95
MIR101-1	CREB1	IER2	0.58	0.02	0.26	0.69	0.94
MIR101-1	CREB1	KCND3	0.22	0.14	0.24	0.98	0.97
MIR101-1	CREB1	NF1	0.03	0.03	0.22	0.53	0.97
MIR101-1	CREB1	PEBP1	0.02	0.87	0.31	0.38	0.98
MIR101-1	CREB1	PTGER4	0.57	0.88	0.25	0.97	0.95
MIR101-1	CREB1	SLC25A3	0.11	0.03	0.51	0.96	0.42
MIR101-1	CUX1	HIF1AN	0.66	0.57	0.99	0.97	0.34
MIR101-1	CUX1	IRF2BPL	0.39	0.07	0.76	0.62	0.35
MIR101-1	ETS1	FLVCR1	0.62	0.57	0.64	0.32	0.95
MIR101-1	FOS	ADCYAP1	0.96	1	0.2	0.14	0.86
MIR101-1	FOS	ENPP2	0.96	0.84	0.87	0.17	0.16
MIR101-1	FOS	WEE1	0.78	1	0.12	0.17	0.77
MIR101-1	FOXO1	TGFBR1	0.61	0.22	0.11	0.8	0.96
MIR101-1	GATA3	PRKG1	1	1	1	0.43	0.95
MIR101-1	GLI2	FST	0.71	0.52	0.63	0.94	0.94
MIR101-1	JUNB	ADCYAP1	0.88	0.9	0.3	0.4	0.92
MIR101-1	JUNB	ITGB8	0.43	0.49	0.1	0.37	0.91
MIR101-1	KLF6	TGFBR1	0.64	0.1	0.02	0.46	0.97
MIR101-1	NFE2L2	PREPL	0.54	0.87	0.23	0.46	0.98
MIR101-1	NR3C1	SLC19A2	0.96	0.99	0.71	0.94	0.96
MIR101-1	POU2F1	PRKG1	0.89	0.96	0.85	0.01	0.79
MIR101-1	PROX1	FST	0.67	0.94	0.65	0.5	0.96
MIR101-1	RUNX1	TJP1	0.53	0.85	0.11	0.13	0.41
MIR101-1	SFPQ	SLC25A3	0.01	<0.01	0.55	0.68	0.08
MIR101-1	SP1	ACLY	0.94	1	0.78	0.52	0.44
MIR101-1	SP1	C1GALT1	0.93	0.91	0.99	0.95	0.96
MIR101-1	SP1	CADM1	0.84	1	0.84	0.4	0.43
MIR101-1	SP1	CDH11	1	0.97	0.82	0.72	0.75
MIR101-1	SP1	CKAP2	0.75	0.78	0.92	0.76	0.62
MIR101-1	SP1	COL12A1	0.92	0.86	0.99	0.97	0.96
MIR101-1	SP1	COL5A1	0.9	0.74	0.86	0.95	0.97
MIR101-1	SP1	DLC1	0.85	0.77	0.85	0.44	0.19
MIR101-1	SP1	EFNB2	1	0.89	0.83	0.61	0.98
MIR101-1	SP1	ENPP2	1	0.85	1	0.58	0.24
MIR101-1	SP1	FYN	0.8	0.73	0.77	0.97	0.32
MIR101-1	SP1	IFNGR1	0.87	0.99	0.77	0.4	0.96
MIR101-1	SP1	ITGB8	0.97	0.93	0.78	0.42	0.97
MIR101-1	SP1	ITPR1	0.87	0.79	0.84	0.96	0.98
MIR101-1	SP1	KCTD10	0.95	0.99	1	0.88	0.97
MIR101-1	SP1	MSRB1	0.87	0.77	0.94	0.97	0.95
MIR101-1	SP1	NF1	0.75	0.78	0.79	0.49	0.96
MIR101-1	SP1	OXCT1	0.78	0.74	0.75	0.54	0.52
MIR101-1	SP1	PEBP1	0.77	1	0.84	0.37	0.99
MIR101-1	SP1	PRKCE	0.86	0.81	0.84	0.67	0.47
MIR101-1	SP1	PRKG1	1	0.99	0.99	0.43	0.96
MIR101-1	SP1	PRLR	1	1	1	0.95	0.97
MIR101-1	SP1	PTGER4	0.97	1	0.83	0.95	0.99
MIR101-1	SP1	PTX3	0.86	0.79	0.94	0.96	0.98
MIR101-1	SP1	SLC19A2	1	1	1	0.93	0.97
MIR101-1	SP1	SLC25A3	0.76	0.68	0.96	0.95	0.39
MIR101-1	SP1	SOD1	0.99	0.97	0.86	0.96	0.4
MIR101-1	SP1	TGFBR1	0.95	0.86	0.82	0.92	0.96
MIR101-1	SP1	TNFAIP1	0.81	0.97	0.76	0.93	0.98
MIR101-1	SP1	TNFRSF8	1	1	1	0.94	0.96
MIR101-1	SP1	USP22	0.84	0.77	0.82	0.72	0.95
MIR101-1	SP3	C1GALT1	0.51	0.49	0.95	0.95	0.94
MIR101-1	SP3	CADM1	0.08	0.82	0.63	0.31	0.52
MIR101-1	SP3	DLC1	0.23	0.01	0.57	0.4	0.12
MIR101-1	SP3	ENPP2	0.89	0.21	0.94	0.45	0.15
MIR101-1	SP3	ITGB8	0.46	0.5	0.6	0.31	0.96
MIR101-1	SP3	PRKG1	0.94	0.88	0.98	0.45	0.93
MIR101-1	SRF	ACTB	0.99	0.99	0.7	0.3	0.92
MIR101-1	SRF	DUSP5	1	1	0.93	0.97	0.97
MIR101-1	TBPL1	NF1	0.06	0.03	0.19	0.54	0.92
MIR101-1	THAP1	RRM1	0.58	0.86	0.45	0.46	0.49
MIR101-1	ZEB1	FST	0.78	0.39	0.52	0.98	0.24
MIR101-1	ZEB1	NOG	0.23	0.13	0.76	0.95	0.29
MIR101-2	BACH1	PEBP1	0.53	1	0.01	0.39	0.96
MIR101-2	CREB1	ADCYAP1	0.92	0.88	0.41	0.42	0.91
MIR101-2	CREB1	CD55	0.92	0.24	0.31	0.97	0.29
MIR101-2	CREB1	DYRK1A	0.09	0.43	0.83	0.94	0.94
MIR101-2	CREB1	ENPP2	0.93	0.31	0.87	0.52	0.31
MIR101-2	CREB1	FILIP1L	0.09	0.44	0.44	0.96	0.93
MIR101-2	CREB1	IER2	0.46	0.04	0.35	0.79	0.93
MIR101-2	CREB1	KCND3	0.33	0.05	0.26	0.97	0.92
MIR101-2	CREB1	NF1	0.01	0.04	0.23	0.57	0.92
MIR101-2	CREB1	PEBP1	0.04	0.85	0.28	0.36	0.93
MIR101-2	CREB1	PTGER4	0.62	0.83	0.27	0.99	0.94
MIR101-2	CREB1	SLC25A3	0.06	<0.01	0.54	0.95	0.41
MIR101-2	CUX1	IRF2BPL	0.42	0.07	0.74	0.67	0.35
MIR101-2	ETS1	FLVCR1	0.59	0.6	0.6	0.32	0.96
MIR101-2	FOS	ADCYAP1	0.99	0.99	0.24	0.13	0.93
MIR101-2	FOS	ENPP2	0.99	0.8	0.87	0.18	0.24
MIR101-2	FOS	WEE1	0.74	1	0.04	0.26	0.75
MIR101-2	FOXO1	TGFBR1	0.74	0.17	0.12	0.86	0.95
MIR101-2	GATA3	PRKG1	1	1	1	0.33	0.93
MIR101-2	GLI2	FST	0.76	0.5	0.7	0.95	0.97
MIR101-2	JUNB	ADCYAP1	0.94	0.81	0.19	0.33	0.95
MIR101-2	JUNB	ITGB8	0.47	0.54	0.09	0.35	0.93
MIR101-2	KLF6	TGFBR1	0.65	0.08	0.01	0.47	0.94
MIR101-2	NR3C1	SLC19A2	0.97	1	0.78	0.96	0.91
MIR101-2	POU2F1	PRKG1	0.93	0.92	0.87	0.04	0.94
MIR101-2	PROX1	FST	0.7	0.86	0.64	0.58	0.95
MIR101-2	RUNX1	TJP1	0.63	0.9	0.14	0.07	0.49
MIR101-2	SFPQ	SLC25A3	0.01	0.01	0.48	0.76	0.13
MIR101-2	SP1	ACLY	0.88	1	0.79	0.49	0.41
MIR101-2	SP1	C1GALT1	0.96	0.92	1	0.96	0.96
MIR101-2	SP1	CADM1	0.86	1	0.87	0.36	0.51
MIR101-2	SP1	CDH11	0.99	1	0.81	0.69	0.94
MIR101-2	SP1	COL12A1	0.93	0.88	0.98	0.97	0.96
MIR101-2	SP1	DLC1	0.9	0.76	0.85	0.41	0.26
MIR101-2	SP1	EFNB2	0.99	0.93	0.91	0.7	0.91
MIR101-2	SP1	ENPP2	1	0.87	0.99	0.5	0.2
MIR101-2	SP1	IFNGR1	0.9	1	0.86	0.42	0.96
MIR101-2	SP1	ITGB8	0.91	0.96	0.84	0.4	0.95
MIR101-2	SP1	ITPR1	0.94	0.8	0.9	0.94	0.88
MIR101-2	SP1	KCTD10	0.96	0.99	1	0.94	0.94
MIR101-2	SP1	NF1	0.8	0.79	0.84	0.62	0.96
MIR101-2	SP1	OXCT1	0.74	0.79	0.84	0.58	0.57
MIR101-2	SP1	PEBP1	0.72	1	0.86	0.4	0.97
MIR101-2	SP1	PRKCE	0.7	0.84	0.77	0.69	0.41
MIR101-2	SP1	PRKG1	1	1	1	0.34	0.94
MIR101-2	SP1	PRLR	1	1	1	0.93	0.94
MIR101-2	SP1	PTGER4	0.96	1	0.84	0.93	0.95
MIR101-2	SP1	PTX3	0.88	0.78	0.89	0.97	0.92
MIR101-2	SP1	SLC19A2	1	1	1	0.94	0.93
MIR101-2	SP1	SLC25A3	0.76	0.68	0.97	0.95	0.38
MIR101-2	SP1	SOD1	1	0.95	0.84	0.98	0.27
MIR101-2	SP1	TGFBR1	0.99	0.79	0.85	0.94	0.98
MIR101-2	SP1	TNFAIP1	0.88	0.97	0.89	0.93	0.91
MIR101-2	SP1	TNFRSF8	1	0.99	1	0.94	0.93
MIR101-2	SP1	USP22	0.78	0.72	0.84	0.63	0.95
MIR101-2	SP3	C1GALT1	0.39	0.42	0.97	0.93	0.98
MIR101-2	SP3	CADM1	0.04	0.91	0.62	0.33	0.41
MIR101-2	SP3	DLC1	0.18	0.05	0.67	0.43	0.14
MIR101-2	SP3	ENPP2	0.93	0.27	0.94	0.42	0.23
MIR101-2	SP3	ITGB8	0.44	0.54	0.52	0.44	0.94
MIR101-2	SP3	PRKG1	0.93	0.88	0.97	0.39	0.95
MIR101-2	SRF	DUSP5	1	1	0.91	0.91	0.94
MIR101-2	TBPL1	NF1	0.05	0.02	0.2	0.57	0.95
MIR101-2	THAP1	RRM1	0.53	0.9	0.37	0.56	0.58
MIR101-2	ZEB1	FST	0.72	0.38	0.59	0.96	0.23
MIR101-2	ZEB1	NOG	0.25	0.15	0.79	0.99	0.29
MIR103A-2	CREB1	CD55	0.92	0.21	0.24	0.93	0.3
MIR103A-2	CREB1	NF1	0.01	0.02	0.31	0.58	0.92
MIR103A-2	CUX1	KIF23	0.07	0.25	1	0.97	0.29
MIR103A-2	MYC	CAD	0.21	0.31	0.81	0.95	0.37
MIR103A-2	MYC	DDX18	0.47	0.86	0.29	0.62	0.49
MIR103A-2	NFAT5	SLC5A3	0.26	0.07	0.34	0.99	0.77
MIR103A-2	SP1	ACLY	0.91	1	0.85	0.45	0.47
MIR103A-2	SP1	CAD	0.8	0.9	0.99	0.95	0.95
MIR103A-2	SP1	IER3IP1	0.81	0.81	0.75	0.98	0.88
MIR103A-2	SP1	IRS1	0.96	0.99	0.93	0.94	0.92
MIR103A-2	SP1	MBP	1	0.74	0.85	0.93	0.19
MIR103A-2	SP1	MGST1	0.89	0.69	0.93	0.93	0.93
MIR103A-2	SP1	NF1	0.83	0.81	0.8	0.48	0.92
MIR103A-2	SP1	PRKCA	0.82	0.83	1	0.44	0.32
MIR103A-2	SP1	SF1	0.84	0.99	0.79	0.69	0.91
MIR103A-2	SP1	SLC19A2	1	1	1	0.97	0.9
MIR103A-2	SP1	SLC7A1	1	1	0.86	0.39	0.96
MIR103A-2	TBPL1	NF1	0.01	0.02	0.15	0.55	0.93
MIR103A-2	TP53	NINJ1	0.83	0.11	0.06	0.22	0.56
MIR103A-2	TP53	SESN1	0.53	0.66	0.28	0.83	0.49
MIR103A-2	TP53	YWHAG	0.1	0.04	0.09	0.18	0.53
MIR103A2	HIF1A	CHKA	0.97	0.32	0.33	0.2	0.29
MIR105-1	SP1	IRS1	0.95	1	0.9	0.96	0.91
MIR105-1	SP1	SOAT1	1	1	0.8	0.96	0.94
MIR105-1	SP1	TIMP2	0.71	0.7	1	0.51	0.94
MIR105-2	SP1	IRS1	0.95	0.99	0.94	0.96	0.96
MIR105-2	SP1	SOAT1	1	0.96	0.84	0.94	0.95
MIR105-2	SP1	TIMP2	0.83	0.71	0.99	0.68	0.93
MIR106A	E2F1	DUSP2	0.93	0.83	0.33	0.94	0.93
MIR106A	HIF1A	EIF3I	0.92	0.47	0.03	0.18	0.25
MIR106A	HIF1A	WSB1	0.95	0.36	0.43	0.55	0.24
MIR106A	POU2F1	LYN	0.29	0.86	0.07	0.48	0.96
MIR106B	HIF1A	NDRG1	0.92	0.3	0.02	0.13	0.01
MIR106B	STAT3	IL1R1	0.42	0.3	0.8	0.95	0.92
MIR107	KLF4	NF1	0.28	0.68	0.22	0.06	0.36
MIR10A	CREB1	BDNF	0.81	0.57	0.9	0.94	0.96
MIR10A	FOXO1	PDK4	0.05	0.89	0.24	0.53	0.29
MIR10A	FOXO1	TGFBR1	0.65	0.22	0.12	0.78	0.95
MIR10A	KLF4	LAMC1	0.68	0.62	0.12	0.14	0.4
MIR10A	REST	MAPK8IP1	0.85	0.46	0.85	0.51	0.91
MIR10A	SP1	ACLY	0.95	1	0.86	0.51	0.51
MIR10A	SP1	ATP1A2	0.86	0.89	0.81	0.95	0.96
MIR10A	SP1	CADM1	0.8	0.99	0.86	0.44	0.53
MIR10A	SP1	COL5A1	0.82	0.77	0.85	0.95	0.92
MIR10A	SP1	NID1	1	1	0.93	0.33	0.96
MIR10A	SP1	SLC31A1	0.88	0.81	1	0.92	0.89
MIR10A	SP1	TGFBR1	0.97	0.81	0.83	0.93	0.95
MIR10A	SP1	TPI1	0.75	0.72	0.89	0.41	0.66
MIR10A	SREBF1	ACLY	0.5	0.81	0.82	0.47	0.41
MIR10A	SREBF1	FEM1B	0.94	0.83	0.98	0.96	0.9
MIR10B	CREB1	NF1	0.06	0.05	0.22	0.57	0.93
MIR10B	KLF4	LAMC1	0.79	0.66	0.1	0.15	0.47
MIR10B	KLF4	NF1	0.25	0.72	0.13	0.09	0.39
MIR10B	SP1	ACLY	0.96	1	0.8	0.43	0.56
MIR10B	SP1	CDK2	0.71	0.84	0.97	0.97	0.95
MIR10B	SP1	NF1	0.84	0.76	0.82	0.53	0.92
MIR10B	SP1	SET	0.83	0.64	0.83	0.72	0.23
MIR10B	SREBF1	ACLY	0.45	0.88	0.84	0.5	0.52
MIR10B	SREBF1	FEM1B	0.89	0.85	1	0.95	0.97
MIR10B	SREBF1	SDC1	0.31	0.18	0.95	0.94	0.93
MIR1179	CREB1	MYH10	0.04	0.03	0.25	0.93	0.34
MIR1207	NONO	RPL36	0.01	<0.01	0.25	0.16	0.05
MIR122	CREB1	DYRK1A	0.12	0.4	0.84	0.96	0.91
MIR122	FOXO3	PDK4	0.07	0.89	0.55	0.44	0.29
MIR122	HIF1A	EGLN3	0.91	0.4	0.12	0.55	<0.01
MIR122	HIF1A	EIF3I	0.9	0.55	0.02	0.21	0.26
MIR122	HIF1A	ITGB1	1	0.93	0.56	0.07	0.1
MIR122	HIF1A	LPIN1	0.96	0.91	0.31	0.51	0.29
MIR122	HIF1A	RHOA	0.99	0.39	<0.01	0.45	0.02
MIR122	SRF	ACTB	0.95	1	0.75	0.33	0.94
MIR122	STAT3	IL1R1	0.54	0.35	0.82	0.97	0.93
MIR122	STAT3	SLC7A11	0.48	0.17	0.37	0.42	0.98
MIR122	TP53	DUSP4	0.94	0.87	0.34	0.71	0.1
MIR124-1	AHR	ABCC4	0.97	0.59	0.8	0.76	0.93
MIR124-1	AR	ADCYAP1	0.94	0.88	0.17	0.08	0.93
MIR124-1	AR	LCP1	0.32	0.21	0.13	0.55	0.92
MIR124-1	AR	PMEPA1	0.84	0.61	0.76	0.66	0.97
MIR124-1	AR	SORD	0.4	0.71	0.9	0.58	0.97
MIR124-1	CEBPA	FGL2	0.41	0.36	0.01	0.97	0.92
MIR124-1	CEBPA	HP	0.89	0.7	0.79	0.97	0.95
MIR124-1	CEBPA	LPIN1	0.43	0.95	0.44	0.96	0.96
MIR124-1	CREB1	ADCYAP1	0.88	0.88	0.23	0.41	0.95
MIR124-1	CREB1	BDNF	0.84	0.53	0.84	0.92	0.98
MIR124-1	CREB1	CD55	0.86	0.23	0.24	0.96	0.23
MIR124-1	CREB1	CSRP1	0.4	0.11	0.38	0.93	0.26
MIR124-1	CREB1	DYRK1A	0.18	0.38	0.86	0.97	0.9
MIR124-1	CREB1	MYH10	0.03	0.07	0.23	0.97	0.43
MIR124-1	CREB1	PGF	0.43	0.21	0.58	0.42	0.97
MIR124-1	CUX1	HIF1AN	0.54	0.59	0.99	0.91	0.33
MIR124-1	CUX1	IRF2BPL	0.53	0.04	0.72	0.57	0.38
MIR124-1	E2F3	IL6R	0.44	0.22	0.83	0.97	0.57
MIR124-1	EGR1	GNAQ	0.81	0.04	0.54	0.56	0.76
MIR124-1	EGR1	PTP4A1	0.89	0.91	0.96	0.56	0.94
MIR124-1	EGR1	PTPRZ1	0.02	0.05	0.5	0.07	0.2
MIR124-1	EGR2	LIF	0.62	0.77	0.93	0.94	0.91
MIR124-1	ETS1	ATXN2	0.7	0.91	0.4	0.32	0.96
MIR124-1	ETS1	PIM3	0.68	0.61	0.65	0.11	0.36
MIR124-1	ETS1	TRA2B	0.51	0.39	0.95	0.29	0.68
MIR124-1	GATA6	CYB5A	0.89	0.87	0.89	0.91	0.93
MIR124-1	GATA6	DAB2	0.86	0.86	0.76	0.35	0.88
MIR124-1	IRF1	MYH9	0.93	0.92	0.9	0.43	0.6
MIR124-1	KLF4	EFNB2	0.82	0.68	0.04	0.12	0.44
MIR124-1	KLF4	EPHB4	0.76	0.95	0.8	0.43	0.42
MIR124-1	KLF4	LAMC1	0.75	0.61	0.11	0.19	0.33
MIR124-1	KLF4	PRKG1	0.83	0.95	0.82	0.02	0.44
MIR124-1	KLF4	SLC19A2	0.87	0.98	0.82	0.34	0.35
MIR124-1	KLF6	TGFBR1	0.67	0.1	0.01	0.44	0.97
MIR124-1	MECP2	BDNF	0.99	0.96	1	0.97	0.95
MIR124-1	MITF	MLANA	1	0.94	0.73	0.96	0.95
MIR124-1	MITF	RAB27A	0.94	0.93	0.09	0.98	0.95
MIR124-1	MTF1	PGF	0.88	0.9	0.93	0.34	0.94
MIR124-1	MTF1	SLC30A1	0.99	1	1	0.66	0.96
MIR124-1	NFAT5	SLC5A3	0.2	0.04	0.38	0.98	0.7
MIR124-1	NFIC	CYB5A	<0.01	0.01	<0.01	0.49	0.93
MIR124-1	NFIC	SLC19A2	0.92	0.71	0.79	0.45	0.96
MIR124-1	NR3C1	SLC19A2	0.96	1	0.72	0.95	0.93
MIR124-1	POU2F1	FGFR2	0.91	0.94	0.54	0.37	0.19
MIR124-1	POU2F1	PRKG1	0.9	0.92	0.82	0.06	0.92
MIR124-1	RELA	ADAMTS9	0.66	0.19	0.48	0.93	0.45
MIR124-1	RELA	CDK2	0.46	0.12	0.68	0.99	0.94
MIR124-1	RELA	LOX	0.49	0.01	0.48	1	0.97
MIR124-1	RELA	MBP	0.95	0.28	0.67	0.96	0.24
MIR124-1	RELA	STK39	0.47	<0.01	0.53	0.98	0.93
MIR124-1	REST	CELSR3	0.84	0.45	0.99	0.93	0.93
MIR124-1	REST	KCNQ2	0.78	0.52	0.64	0.36	0.23
MIR124-1	REST	KCNQ3	0.88	0.44	0.76	0.98	0.98
MIR124-1	REST	KCNQ5	0.81	0.56	0.76	0.55	0.58
MIR124-1	REST	NEFM	1	0.93	1	0.95	0.29
MIR124-1	REST	SLC8A1	0.82	0.48	0.69	0.32	0.32
MIR124-1	RFX1	KIF3A	0.86	0.88	0.82	0.46	0.94
MIR124-1	SP1	ACVR2A	0.89	0.81	0.96	0.98	0.94
MIR124-1	SP1	ADAM23	0.83	0.83	0.91	0.5	0.92
MIR124-1	SP1	C1GALT1	0.92	0.91	1	0.96	0.94
MIR124-1	SP1	CACNA2D1	0.76	0.83	0.87	0.5	0.89
MIR124-1	SP1	CADM1	0.75	1	0.79	0.38	0.41
MIR124-1	SP1	CD151	0.86	0.72	0.84	0.93	0.28
MIR124-1	SP1	CDH11	1	0.99	0.76	0.72	0.89
MIR124-1	SP1	CDK2	0.79	0.82	0.95	0.9	0.9
MIR124-1	SP1	COL12A1	0.89	0.86	1	0.94	0.95
MIR124-1	SP1	COL4A1	0.88	0.7	0.84	0.46	0.49
MIR124-1	SP1	COL5A1	0.87	0.86	0.87	0.98	0.96
MIR124-1	SP1	DNASE2	0.88	0.77	0.97	0.47	0.93
MIR124-1	SP1	EFNB2	0.99	0.92	0.83	0.69	0.95
MIR124-1	SP1	GLTP	0.79	0.83	0.8	0.99	0.94
MIR124-1	SP1	KCNQ2	0.85	0.72	0.89	0.35	0.29
MIR124-1	SP1	LIPE	0.81	0.84	0.92	0.92	0.96
MIR124-1	SP1	MBP	1	0.72	0.86	0.88	0.27
MIR124-1	SP1	MDC1	0.83	0.94	0.8	0.98	0.93
MIR124-1	SP1	MSRB1	0.76	0.76	0.9	0.94	0.95
MIR124-1	SP1	MYH9	0.8	0.96	0.85	0.3	0.95
MIR124-1	SP1	NID1	0.99	1	0.93	0.41	0.91
MIR124-1	SP1	PADI2	0.91	0.94	0.83	0.75	0.58
MIR124-1	SP1	PAPSS2	1	0.85	0.82	0.39	0.93
MIR124-1	SP1	PLOD2	0.8	0.76	0.9	0.52	0.32
MIR124-1	SP1	PRKG1	1	1	1	0.42	0.96
MIR124-1	SP1	PRLR	1	1	1	0.99	0.95
MIR124-1	SP1	PTP4A1	0.99	1	1	0.97	0.93
MIR124-1	SP1	RAVER2	1	1	0.91	0.99	0.93
MIR124-1	SP1	SLC19A2	1	1	1	0.97	0.96
MIR124-1	SP1	SLC29A1	0.92	0.8	0.86	0.98	0.93
MIR124-1	SP1	SLC31A1	0.85	0.78	0.99	0.94	0.9
MIR124-1	SP1	SLC7A1	1	1	0.83	0.37	0.89
MIR124-1	SP1	SMPD3	0.82	0.79	0.95	0.98	0.95
MIR124-1	SP1	STK39	0.85	0.81	0.76	0.95	0.95
MIR124-1	SP1	TGFBR1	0.99	0.8	0.78	0.96	0.97
MIR124-1	SP1	TOMM34	0.93	0.94	0.98	0.95	0.92
MIR124-1	SP2	PAPSS2	0.88	0.21	0.45	0.37	0.94
MIR124-1	SP3	C1GALT1	0.52	0.44	0.92	0.95	0.92
MIR124-1	SP3	CADM1	0.07	0.85	0.61	0.45	0.36
MIR124-1	SP3	CYB5A	0.08	0.04	0.56	0.97	0.93
MIR124-1	SP3	DNASE2	0.3	0.12	0.63	0.46	0.7
MIR124-1	SP3	GLTP	0.14	0.09	0.55	0.95	0.67
MIR124-1	SP3	MYH9	0.16	0.55	0.62	0.39	0.92
MIR124-1	SP3	PADI2	0.29	0.39	0.54	0.71	0.55
MIR124-1	SP3	PAPSS2	0.86	0.17	0.51	0.39	0.96
MIR124-1	SP3	PRKG1	0.89	0.85	0.96	0.38	0.96
MIR124-1	SP3	SMPD3	0.22	0.15	0.62	0.98	0.95
MIR124-1	STAT3	CCDC88A	0.43	0.05	0.84	0.43	0.95
MIR124-1	STAT3	HP	0.97	0.65	0.84	0.94	0.89
MIR124-1	STAT3	IL6R	0.54	0.08	0.14	0.94	0.94
MIR124-1	YY1	CBX5	<0.01	0.02	0.03	0.41	0.92
MIR124-1	ZBTB16	PIK3R1	0.62	0.88	0.7	0.37	0.39
MIR124-2	AHR	ABCC4	0.98	0.62	0.81	0.76	0.94
MIR124-2	AR	ADCYAP1	0.93	0.85	0.14	0.08	0.94
MIR124-2	AR	LCP1	0.34	0.22	0.15	0.63	0.97
MIR124-2	AR	PMEPA1	0.91	0.57	0.67	0.56	0.95
MIR124-2	AR	SORD	0.45	0.56	0.81	0.52	0.97
MIR124-2	CEBPA	FGL2	0.34	0.37	0.03	0.93	0.95
MIR124-2	CEBPA	HP	0.88	0.67	0.86	0.97	0.94
MIR124-2	CEBPA	LPIN1	0.38	0.87	0.27	0.94	0.92
MIR124-2	CREB1	ADCYAP1	0.86	0.85	0.32	0.33	0.96
MIR124-2	CREB1	BDNF	0.86	0.58	0.88	0.96	0.95
MIR124-2	CREB1	CD55	0.94	0.2	0.22	0.95	0.22
MIR124-2	CREB1	CSRP1	0.22	0.13	0.34	0.94	0.34
MIR124-2	CREB1	DYRK1A	0.1	0.37	0.83	0.97	0.93
MIR124-2	CREB1	MYH10	0.06	0.05	0.31	0.95	0.4
MIR124-2	CREB1	PGF	0.36	0.17	0.6	0.34	0.94
MIR124-2	CUX1	HIF1AN	0.71	0.57	1	0.97	0.26
MIR124-2	CUX1	IRF2BPL	0.4	0.07	0.79	0.57	0.38
MIR124-2	E2F3	IL6R	0.37	0.24	0.81	0.96	0.66
MIR124-2	EGR1	GNAQ	0.68	<0.01	0.53	0.61	0.72
MIR124-2	EGR1	PTP4A1	0.9	0.84	0.93	0.55	0.95
MIR124-2	EGR1	PTPRZ1	0.03	0.05	0.61	0.05	0.25
MIR124-2	EGR2	LIF	0.64	0.84	0.91	0.94	0.99
MIR124-2	ETS1	ATXN2	0.74	0.91	0.44	0.3	0.96
MIR124-2	ETS1	PIM3	0.69	0.58	0.61	0.16	0.29
MIR124-2	ETS1	TRA2B	0.57	0.46	0.95	0.26	0.53
MIR124-2	GATA6	CYB5A	0.91	0.87	0.91	0.94	0.95
MIR124-2	GATA6	DAB2	0.94	0.9	0.85	0.52	0.91
MIR124-2	IRF1	MYH9	0.92	0.93	0.83	0.34	0.58
MIR124-2	KLF4	EFNB2	0.83	0.83	0.04	0.11	0.39
MIR124-2	KLF4	EPHB4	0.89	0.97	0.81	0.38	0.39
MIR124-2	KLF4	LAMC1	0.69	0.72	0.11	0.19	0.5
MIR124-2	KLF4	PRKG1	0.91	0.97	0.84	0.02	0.39
MIR124-2	KLF4	SLC19A2	0.89	0.97	0.76	0.42	0.44
MIR124-2	KLF6	TGFBR1	0.64	0.14	0.02	0.45	0.93
MIR124-2	MECP2	BDNF	0.99	0.96	1	0.97	0.92
MIR124-2	MITF	MLANA	1	0.89	0.87	0.94	0.94
MIR124-2	MITF	RAB27A	0.92	0.84	0.06	0.99	0.95
MIR124-2	MTF1	PGF	0.84	0.88	0.97	0.31	0.92
MIR124-2	MTF1	SLC30A1	0.99	1	1	0.75	0.94
MIR124-2	NFAT5	SLC5A3	0.25	0.03	0.34	0.99	0.7
MIR124-2	NFIC	CYB5A	<0.01	<0.01	0.02	0.43	0.94
MIR124-2	NFIC	SLC19A2	0.94	0.78	0.74	0.46	0.95
MIR124-2	NR3C1	SLC19A2	0.94	1	0.74	0.98	0.95
MIR124-2	POU2F1	FGFR2	0.89	0.88	0.44	0.47	0.2
MIR124-2	POU2F1	PRKG1	0.97	0.89	0.84	0.05	0.93
MIR124-2	RELA	ADAMTS9	0.67	0.16	0.54	0.94	0.36
MIR124-2	RELA	CDK2	0.52	0.07	0.71	0.99	0.93
MIR124-2	RELA	LOX	0.5	0.03	0.6	0.99	0.96
MIR124-2	RELA	MBP	0.95	0.23	0.54	0.96	0.32
MIR124-2	RELA	STK39	0.43	0.06	0.47	0.92	0.91
MIR124-2	REST	CELSR3	0.82	0.45	0.99	0.95	0.97
MIR124-2	REST	KCNQ2	0.73	0.44	0.64	0.4	0.29
MIR124-2	REST	KCNQ3	0.89	0.43	0.69	0.9	0.95
MIR124-2	REST	KCNQ5	0.8	0.49	0.74	0.64	0.5
MIR124-2	REST	NEFM	1	0.96	0.99	0.96	0.21
MIR124-2	REST	SLC8A1	0.82	0.58	0.66	0.32	0.21
MIR124-2	RFX1	KIF3A	0.9	0.92	0.79	0.39	0.93
MIR124-2	SP1	ACVR2A	0.88	0.86	0.93	0.98	0.94
MIR124-2	SP1	ADAM23	0.87	0.84	0.82	0.56	0.93
MIR124-2	SP1	C1GALT1	0.92	0.92	0.98	0.94	0.94
MIR124-2	SP1	CACNA2D1	0.79	0.85	0.81	0.56	0.95
MIR124-2	SP1	CADM1	0.75	1	0.85	0.41	0.43
MIR124-2	SP1	CD151	0.79	0.77	0.87	0.98	0.21
MIR124-2	SP1	CDH11	1	0.98	0.86	0.73	0.97
MIR124-2	SP1	CDK2	0.8	0.73	0.94	0.99	0.9
MIR124-2	SP1	COL12A1	0.93	0.85	1	0.94	0.96
MIR124-2	SP1	COL4A1	0.85	0.79	0.84	0.31	0.6
MIR124-2	SP1	COL5A1	0.82	0.84	0.94	0.99	0.95
MIR124-2	SP1	DNASE2	0.86	0.76	0.94	0.46	0.97
MIR124-2	SP1	EFNB2	0.99	0.86	0.86	0.71	0.94
MIR124-2	SP1	GLTP	0.81	0.82	0.81	0.98	0.9
MIR124-2	SP1	KCNQ2	0.93	0.76	0.83	0.36	0.2
MIR124-2	SP1	LIPE	0.82	0.87	0.93	0.9	0.92
MIR124-2	SP1	MBP	1	0.78	0.83	0.95	0.21
MIR124-2	SP1	MDC1	0.84	0.95	0.93	0.95	0.92
MIR124-2	SP1	MSRB1	0.79	0.72	0.98	0.94	0.96
MIR124-2	SP1	MYH9	0.9	0.95	0.85	0.38	0.91
MIR124-2	SP1	NID1	1	1	0.99	0.45	0.96
MIR124-2	SP1	PADI2	0.85	0.91	0.88	0.81	0.59
MIR124-2	SP1	PAPSS2	1	0.82	0.84	0.46	0.93
MIR124-2	SP1	PLOD2	0.78	0.72	0.84	0.5	0.38
MIR124-2	SP1	PRKG1	1	1	1	0.37	0.92
MIR124-2	SP1	PRLR	1	1	1	0.96	0.95
MIR124-2	SP1	PTP4A1	1	1	1	0.96	0.97
MIR124-2	SP1	RAVER2	1	1	0.88	0.92	0.91
MIR124-2	SP1	SLC19A2	1	1	1	0.95	0.95
MIR124-2	SP1	SLC29A1	0.91	0.75	0.83	0.96	0.97
MIR124-2	SP1	SLC31A1	0.88	0.77	1	1	0.95
MIR124-2	SP1	SLC7A1	1	1	0.86	0.37	0.93
MIR124-2	SP1	SMPD3	0.94	0.85	0.98	0.98	0.9
MIR124-2	SP1	STK39	0.78	0.82	0.81	0.97	0.91
MIR124-2	SP1	TGFBR1	0.99	0.79	0.88	0.99	0.96
MIR124-2	SP1	TOMM34	0.95	0.95	1	0.94	0.94
MIR124-2	SP2	PAPSS2	0.96	0.24	0.56	0.35	0.95
MIR124-2	SP3	C1GALT1	0.43	0.55	0.93	0.96	0.93
MIR124-2	SP3	CADM1	0.07	0.89	0.56	0.4	0.47
MIR124-2	SP3	CYB5A	0.04	0.08	0.46	0.97	0.98
MIR124-2	SP3	DNASE2	0.24	0.12	0.7	0.51	0.77
MIR124-2	SP3	GLTP	0.12	0.13	0.65	0.98	0.73
MIR124-2	SP3	MYH9	0.12	0.59	0.53	0.36	0.92
MIR124-2	SP3	PADI2	0.27	0.49	0.57	0.74	0.66
MIR124-2	SP3	PAPSS2	0.94	0.21	0.67	0.33	0.97
MIR124-2	SP3	PRKG1	0.87	0.84	0.94	0.46	0.93
MIR124-2	SP3	SMPD3	0.24	0.22	0.64	0.95	0.94
MIR124-2	STAT3	CCDC88A	0.5	0.03	0.81	0.45	0.92
MIR124-2	STAT3	HP	0.92	0.62	0.79	0.96	0.94
MIR124-2	STAT3	IL6R	0.57	0.09	0.14	0.97	0.9
MIR124-2	YY1	CBX5	<0.01	0.03	0.02	0.44	0.92
MIR124-2	ZBTB16	PIK3R1	0.54	0.91	0.65	0.42	0.35
MIR124-3	AHR	ABCC4	0.96	0.58	0.81	0.84	0.95
MIR124-3	AR	ADCYAP1	0.93	0.86	0.26	0.08	0.95
MIR124-3	AR	LCP1	0.42	0.18	0.1	0.71	0.92
MIR124-3	AR	PMEPA1	0.89	0.59	0.71	0.63	0.95
MIR124-3	AR	SORD	0.51	0.51	0.84	0.56	0.9
MIR124-3	BCL6	RGS4	0.67	0.88	0.94	0.49	0.95
MIR124-3	CEBPA	FGL2	0.32	0.47	0.04	0.95	0.94
MIR124-3	CEBPA	HP	0.88	0.63	0.86	0.97	0.93
MIR124-3	CEBPA	LPIN1	0.41	0.95	0.19	0.99	0.91
MIR124-3	CREB1	ADCYAP1	0.94	0.8	0.25	0.32	0.97
MIR124-3	CREB1	BDNF	0.78	0.49	0.89	0.98	0.95
MIR124-3	CREB1	CD55	0.93	0.15	0.23	0.99	0.21
MIR124-3	CREB1	CSRP1	0.25	0.17	0.44	0.96	0.26
MIR124-3	CREB1	DYRK1A	0.08	0.42	0.88	0.95	0.96
MIR124-3	CREB1	MYH10	0.03	0.08	0.31	0.96	0.41
MIR124-3	CREB1	PGF	0.47	0.13	0.58	0.4	0.94
MIR124-3	CUX1	HIF1AN	0.7	0.63	1	0.99	0.34
MIR124-3	CUX1	IRF2BPL	0.54	0.09	0.77	0.6	0.23
MIR124-3	E2F3	IL6R	0.39	0.26	0.89	0.94	0.51
MIR124-3	EGR1	GNAQ	0.74	<0.01	0.6	0.53	0.69
MIR124-3	EGR1	PTP4A1	0.91	0.92	0.98	0.51	0.98
MIR124-3	EGR1	PTPRZ1	0.01	0.02	0.5	0.09	0.23
MIR124-3	EGR2	LIF	0.66	0.71	0.98	0.96	0.94
MIR124-3	ETS1	ATXN2	0.75	0.92	0.39	0.24	0.91
MIR124-3	ETS1	PIM3	0.67	0.62	0.61	0.2	0.24
MIR124-3	ETS1	TRA2B	0.58	0.43	0.91	0.35	0.6
MIR124-3	GATA6	CYB5A	0.92	0.85	0.9	0.93	0.92
MIR124-3	GATA6	DAB2	0.92	0.9	0.86	0.46	0.94
MIR124-3	IRF1	MYH9	0.91	0.93	0.81	0.45	0.54
MIR124-3	KLF4	EFNB2	0.82	0.73	0.06	0.12	0.41
MIR124-3	KLF4	EPHB4	0.92	0.99	0.75	0.41	0.4
MIR124-3	KLF4	LAMC1	0.79	0.64	0.07	0.2	0.37
MIR124-3	KLF4	PRKG1	0.94	0.98	0.79	0.02	0.39
MIR124-3	KLF4	SLC19A2	0.92	0.98	0.77	0.31	0.37
MIR124-3	KLF6	TGFBR1	0.59	0.14	0.02	0.44	0.94
MIR124-3	MECP2	BDNF	0.99	0.97	1	0.99	0.94
MIR124-3	MITF	MLANA	1	0.89	0.86	0.98	0.96
MIR124-3	MITF	RAB27A	0.94	0.89	0.11	0.96	0.95
MIR124-3	MTF1	PGF	0.88	0.86	0.95	0.27	0.92
MIR124-3	MTF1	SLC30A1	0.99	1	1	0.61	0.95
MIR124-3	NFAT5	SLC5A3	0.27	0.07	0.23	0.97	0.7
MIR124-3	NFIC	CYB5A	<0.01	0.03	<0.01	0.6	0.93
MIR124-3	NFIC	SLC19A2	0.89	0.74	0.81	0.51	0.93
MIR124-3	NR3C1	SLC19A2	0.97	1	0.7	0.93	0.96
MIR124-3	POU2F1	FGFR2	0.86	0.88	0.43	0.49	0.2
MIR124-3	POU2F1	PRKG1	0.9	0.91	0.78	0.06	0.95
MIR124-3	RELA	ADAMTS9	0.61	0.11	0.49	0.96	0.31
MIR124-3	RELA	CDK2	0.5	0.1	0.65	0.93	0.95
MIR124-3	RELA	LOX	0.42	0.01	0.48	0.95	0.92
MIR124-3	RELA	MBP	0.94	0.3	0.49	0.96	0.23
MIR124-3	RELA	STK39	0.35	0.02	0.41	0.98	0.91
MIR124-3	REST	CELSR3	0.73	0.52	0.97	0.94	0.96
MIR124-3	REST	KCNQ2	0.78	0.53	0.69	0.43	0.28
MIR124-3	REST	KCNQ3	0.91	0.41	0.8	0.98	0.95
MIR124-3	REST	KCNQ5	0.82	0.58	0.7	0.63	0.56
MIR124-3	REST	NEFM	1	0.98	0.99	0.93	0.21
MIR124-3	REST	SLC8A1	0.81	0.45	0.69	0.46	0.3
MIR124-3	RFX1	KIF3A	0.91	0.83	0.82	0.54	0.96
MIR124-3	SP1	ACVR2A	0.92	0.75	0.96	0.95	0.94
MIR124-3	SP1	ADAM23	0.81	0.81	0.82	0.48	0.95
MIR124-3	SP1	C1GALT1	0.95	0.87	1	0.97	0.97
MIR124-3	SP1	CACNA2D1	0.83	0.87	0.83	0.44	0.93
MIR124-3	SP1	CADM1	0.81	1	0.87	0.42	0.42
MIR124-3	SP1	CD151	0.75	0.7	0.81	0.92	0.25
MIR124-3	SP1	CDH11	1	0.97	0.79	0.67	0.96
MIR124-3	SP1	CDK2	0.78	0.79	0.97	0.97	0.94
MIR124-3	SP1	COL12A1	0.93	0.78	0.99	0.96	0.92
MIR124-3	SP1	COL4A1	0.82	0.7	0.89	0.39	0.58
MIR124-3	SP1	COL5A1	0.85	0.79	0.91	0.98	0.93
MIR124-3	SP1	DNASE2	0.85	0.77	0.95	0.51	0.95
MIR124-3	SP1	EFNB2	0.98	0.88	0.79	0.74	0.93
MIR124-3	SP1	GLTP	0.81	0.8	0.84	0.93	0.92
MIR124-3	SP1	KCNQ2	0.9	0.7	0.82	0.36	0.3
MIR124-3	SP1	LIPE	0.85	0.9	0.93	0.97	0.97
MIR124-3	SP1	MBP	1	0.83	0.82	0.96	0.16
MIR124-3	SP1	MDC1	0.76	0.92	0.91	0.95	0.92
MIR124-3	SP1	MSRB1	0.84	0.83	0.93	0.94	0.96
MIR124-3	SP1	MYH9	0.83	0.95	0.74	0.42	0.98
MIR124-3	SP1	NID1	1	1	0.96	0.43	0.98
MIR124-3	SP1	PADI2	0.85	0.88	0.86	0.71	0.55
MIR124-3	SP1	PAPSS2	1	0.81	0.74	0.37	0.92
MIR124-3	SP1	PLOD2	0.74	0.72	0.79	0.56	0.27
MIR124-3	SP1	PRKG1	1	0.99	1	0.49	0.96
MIR124-3	SP1	PRLR	1	0.99	1	0.98	0.96
MIR124-3	SP1	PTP4A1	1	1	1	0.97	0.93
MIR124-3	SP1	RAVER2	1	1	0.96	0.96	0.91
MIR124-3	SP1	SLC19A2	1	0.98	0.99	0.98	0.95
MIR124-3	SP1	SLC29A1	0.92	0.81	0.81	0.97	0.93
MIR124-3	SP1	SLC31A1	0.87	0.69	1	0.94	0.97
MIR124-3	SP1	SLC7A1	1	1	0.76	0.46	0.87
MIR124-3	SP1	SMPD3	0.93	0.77	0.94	0.97	0.95
MIR124-3	SP1	STK39	0.87	0.7	0.81	0.95	0.93
MIR124-3	SP1	TGFBR1	0.97	0.84	0.82	0.98	0.98
MIR124-3	SP1	TOMM34	0.94	0.9	1	0.96	0.97
MIR124-3	SP2	PAPSS2	0.92	0.25	0.54	0.44	0.94
MIR124-3	SP3	C1GALT1	0.36	0.51	0.96	0.96	0.92
MIR124-3	SP3	CADM1	0.08	0.89	0.64	0.34	0.38
MIR124-3	SP3	CYB5A	0.09	0.05	0.58	0.97	0.94
MIR124-3	SP3	DNASE2	0.45	0.14	0.68	0.51	0.72
MIR124-3	SP3	GLTP	0.11	0.08	0.52	0.96	0.72
MIR124-3	SP3	MYH9	0.15	0.58	0.51	0.38	0.91
MIR124-3	SP3	PADI2	0.17	0.49	0.63	0.73	0.55
MIR124-3	SP3	PAPSS2	0.96	0.15	0.62	0.36	0.92
MIR124-3	SP3	PRKG1	0.95	0.88	0.93	0.41	0.96
MIR124-3	SP3	SMPD3	0.31	0.11	0.69	0.96	0.94
MIR124-3	STAT3	CCDC88A	0.55	0.02	0.8	0.41	0.91
MIR124-3	STAT3	HP	0.96	0.66	0.79	0.95	0.95
MIR124-3	STAT3	IL6R	0.43	0.05	0.13	0.98	0.91
MIR124-3	YY1	CBX5	0.02	0.05	0.01	0.46	0.9
MIR124-3	ZBTB16	PIK3R1	0.6	0.88	0.6	0.36	0.27
MIR125A	E2F3	IL6R	0.45	0.19	0.72	0.94	0.56
MIR125A	PARP1	SH3BP2	0.17	0.09	0.34	0.41	0.98
MIR125A	STAT3	IL6R	0.52	0.08	0.1	0.97	0.94
MIR125A	TP53	SCN3B	0.49	0.8	0.41	0.74	0.46
MIR125A	TP53	YWHAG	0.04	0.05	0.09	0.18	0.56
MIR125B-2	CREB1	ADCYAP1	0.95	0.82	0.29	0.34	0.94
MIR125B-2	CREB1	PTMA	0.01	0.01	0.84	0.42	0.23
MIR125B-2	CREB1	SLC25A12	0.11	0.42	0.31	0.68	0.57
MIR125B-2	YY1	CBX5	0.02	0.04	0.06	0.51	0.92
MIR125B-2	YY1	KIF14	0.02	0.09	0.68	0.99	0.94
MIR125B2	E2F3	IL6R	0.35	0.23	0.82	0.97	0.65
MIR125B2	STAT3	IL6R	0.51	0.08	0.08	0.95	0.94
MIR125B2	TP53	TP53INP1	0.22	0.17	0.82	0.62	0.51
MIR126	ATF2	ITGB8	0.73	0.92	0.03	0.38	0.94
MIR126	FOXO3	IRS2	0.24	0.19	0.95	0.43	0.93
MIR126	NFAT5	SLC5A3	0.22	0.02	0.38	0.97	0.74
MIR126	SP1	ADGRE5	0.98	1	0.94	0.94	0.95
MIR126	SP1	CACNA2D1	0.78	0.88	0.82	0.54	0.93
MIR126	SP1	CADM1	0.78	1	0.81	0.36	0.42
MIR126	SP1	DLC1	0.86	0.81	0.83	0.4	0.21
MIR126	SP1	IRS1	0.94	0.98	0.96	0.99	0.95
MIR126	SP1	IRS2	0.78	0.73	0.99	0.48	0.93
MIR126	SP1	ITGB8	0.94	0.91	0.77	0.32	0.9
MIR126	SP1	NF1	0.77	0.82	0.9	0.52	0.95
MIR126	SP1	PRKCE	0.81	0.84	0.79	0.64	0.48
MIR126	SP1	PTP4A1	1	1	0.99	0.98	0.93
MIR126	YY1	CBX5	0.04	0.07	0.03	0.48	0.89
MIR126	YY1	DNAJB4	0.93	0.88	0.76	0.96	0.96
MIR1270	SP1	SET	0.72	0.81	0.82	0.66	0.36
MIR1277	SP1	ATXN3	1	0.97	0.84	0.93	0.93
MIR1277	SP1	KIF14	0.78	0.8	0.95	0.93	0.96
MIR1277	SP1	PLOD2	0.78	0.75	0.84	0.49	0.28
MIR1277	SP1	PRKCA	0.81	0.66	1	0.38	0.29
MIR1277	SP1	PTP4A1	1	1	0.99	0.93	0.91
MIR1277	SP1	SLC25A3	0.76	0.79	0.94	0.96	0.41
MIR1277	SP1	SLC7A1	1	1	0.85	0.36	0.92
MIR128-1	CREB1	DYRK1A	0.13	0.37	0.89	0.99	0.95
MIR128-1	CREB1	KCND3	0.18	0.11	0.27	0.96	0.93
MIR128-1	CREB1	LAPTM4B	<0.01	0.09	0.27	0.5	0.32
MIR128-1	CREB1	MCAM	0.18	0.16	0.53	0.46	0.91
MIR128-1	CREB1	MYH10	0.05	0.05	0.25	0.96	0.35
MIR128-1	CREB1	NF1	0.04	0.05	0.22	0.51	0.94
MIR128-1	E2F3	IL6R	0.44	0.26	0.84	0.96	0.67
MIR128-1	E2F3	NEK2	0.15	0.11	1	0.93	0.63
MIR128-1	EPAS1	RHOA	0.87	<0.01	0.09	0.25	0.05
MIR128-1	KLF4	EFNB2	0.8	0.7	0.02	0.17	0.49
MIR128-1	KLF4	NF1	0.38	0.7	0.18	0.06	0.39
MIR128-1	NFAT5	SLC5A3	0.22	0.04	0.33	0.99	0.64
MIR128-1	NFE2L2	PREPL	0.55	0.83	0.29	0.49	0.92
MIR128-1	PGR	FKBP5	0.94	0.89	0.9	0.29	0.98
MIR128-1	SFPQ	RPS24	0.94	0.02	<0.01	0.25	0.54
MIR128-1	SP1	ACVR2A	0.92	0.82	0.9	0.95	0.95
MIR128-1	SP1	ADCYAP1R1	0.92	0.84	0.79	0.96	0.95
MIR128-1	SP1	ATP1A2	0.92	0.94	0.85	0.96	0.94
MIR128-1	SP1	ATXN3	0.99	0.99	0.86	0.95	0.97
MIR128-1	SP1	CADM1	0.82	1	0.81	0.35	0.43
MIR128-1	SP1	CD151	0.82	0.81	0.84	0.98	0.21
MIR128-1	SP1	CDH11	1	1	0.82	0.74	0.96
MIR128-1	SP1	CEND1	0.88	0.75	0.85	0.64	0.88
MIR128-1	SP1	COL11A2	1	1	0.99	0.98	0.97
MIR128-1	SP1	EFNB2	1	0.88	0.82	0.62	0.93
MIR128-1	SP1	GLTP	0.77	0.84	0.89	0.95	0.93
MIR128-1	SP1	IRS1	0.99	0.98	0.92	0.95	0.92
MIR128-1	SP1	MCAM	0.91	0.72	0.95	0.31	0.98
MIR128-1	SP1	NDRG1	0.82	0.71	0.85	0.54	0.21
MIR128-1	SP1	NF1	0.85	0.72	0.79	0.46	0.93
MIR128-1	SP1	PAPSS2	1	0.84	0.84	0.36	0.94
MIR128-1	SP1	PDPN	0.81	0.71	1	0.45	0.33
MIR128-1	SP1	PFKM	0.87	0.77	0.84	0.56	0.55
MIR128-1	SP1	PHGDH	0.8	0.81	0.72	0.37	0.98
MIR128-1	SP1	PRLR	1	1	1	0.98	0.97
MIR128-1	SP1	SET	0.75	0.72	0.8	0.71	0.32
MIR128-1	SP1	SLC7A1	1	1	0.79	0.41	0.9
MIR128-1	SP1	SMPD3	0.9	0.87	0.94	0.94	0.98
MIR128-1	SP1	STK39	0.9	0.71	0.8	0.93	0.94
MIR128-1	SP1	TGFBR1	0.99	0.84	0.85	0.9	0.97
MIR128-1	SP1	TRMT2A	0.98	0.97	1	0.95	0.95
MIR128-1	SP1	USP22	0.9	0.79	0.91	0.7	0.96
MIR128-1	SP2	PAPSS2	0.92	0.24	0.59	0.35	0.9
MIR128-1	SREBF1	FEM1B	0.92	0.91	0.99	0.95	0.91
MIR128-1	SREBF1	KCNJ3	0.62	0.79	1	0.97	0.99
MIR128-1	SREBF1	SPOP	0.3	0.19	0.85	0.99	0.94
MIR128-1	SREBF2	PLA2G6	0.92	0.85	0.89	0.63	0.95
MIR128-1	STAT1	FAM172A	0.13	0.11	1	0.97	0.95
MIR128-1	TP53	NDRG1	0.17	0.19	0.16	0.25	0.05
MIR128-1	TP53	NEK2	0.38	0.15	0.79	0.64	0.48
MIR128-1	TP53	PHGDH	0.05	0.09	0.18	0.16	0.47
MIR128-1	TP53	PTCHD4	0.93	0.86	0.59	0.27	0.48
MIR128-1	TP53	SCN3B	0.47	0.81	0.43	0.76	0.51
MIR128-2	CREB1	DYRK1A	0.04	0.32	0.78	0.96	0.92
MIR128-2	CREB1	KCND3	0.17	0.03	0.26	0.96	0.96
MIR128-2	CREB1	LAPTM4B	0.03	0.11	0.32	0.56	0.3
MIR128-2	CREB1	MYH10	0.06	0.02	0.27	0.91	0.3
MIR128-2	CREB1	NF1	0.04	0.02	0.27	0.6	0.91
MIR128-2	CREB1	TPT1	0.04	0.05	0.38	0.43	0.93
MIR128-2	E2F3	IL6R	0.38	0.25	0.83	0.97	0.7
MIR128-2	E2F3	NEK2	0.19	0.14	1	0.99	0.6
MIR128-2	FOSL2	TPT1	0.01	0.1	0.77	0.4	0.95
MIR128-2	KLF4	EFNB2	0.89	0.72	0.03	0.15	0.45
MIR128-2	KLF4	NF1	0.33	0.72	0.21	0.09	0.28
MIR128-2	NFAT5	SLC5A3	0.27	0.03	0.25	0.93	0.69
MIR128-2	NFE2L2	PREPL	0.52	0.88	0.31	0.4	0.95
MIR128-2	PARP1	SH3BP2	0.32	0.05	0.41	0.42	0.95
MIR128-2	PGR	FKBP5	0.97	0.9	0.85	0.39	0.95
MIR128-2	SFPQ	RPS24	0.97	0.01	0.01	0.2	0.52
MIR128-2	SP1	ACVR2A	0.89	0.76	0.92	0.94	0.95
MIR128-2	SP1	ADCYAP1R1	0.86	0.85	0.81	0.96	0.9
MIR128-2	SP1	ATP1A2	0.89	0.88	0.81	0.96	0.94
MIR128-2	SP1	ATXN3	1	1	0.86	0.95	0.93
MIR128-2	SP1	CADM1	0.75	1	0.85	0.31	0.45
MIR128-2	SP1	CD151	0.79	0.73	0.76	0.96	0.26
MIR128-2	SP1	CDH11	1	1	0.77	0.72	0.93
MIR128-2	SP1	CEND1	0.86	0.73	0.83	0.56	0.91
MIR128-2	SP1	COL11A2	1	1	0.99	0.97	0.97
MIR128-2	SP1	EFNB2	0.97	0.89	0.91	0.71	0.97
MIR128-2	SP1	GLTP	0.79	0.79	0.87	0.97	0.94
MIR128-2	SP1	IRS1	0.98	0.99	0.96	1	0.9
MIR128-2	SP1	NF1	0.82	0.79	0.81	0.54	0.93
MIR128-2	SP1	PAPSS2	1	0.87	0.78	0.35	0.95
MIR128-2	SP1	PDPN	0.8	0.74	0.99	0.36	0.21
MIR128-2	SP1	PFKM	0.88	0.75	0.76	0.6	0.64
MIR128-2	SP1	PHGDH	0.8	0.78	0.78	0.3	0.92
MIR128-2	SP1	PRLR	1	1	1	0.96	0.94
MIR128-2	SP1	SET	0.78	0.73	0.81	0.64	0.32
MIR128-2	SP1	SLC7A1	1	1	0.77	0.35	0.96
MIR128-2	SP1	SMPD3	0.89	0.8	0.94	0.97	0.93
MIR128-2	SP1	STK39	0.81	0.72	0.86	0.97	0.9
MIR128-2	SP1	TGFBR1	0.99	0.75	0.72	0.96	0.92
MIR128-2	SP1	TRMT2A	0.95	0.99	0.99	0.97	0.94
MIR128-2	SP1	USP22	0.79	0.78	0.7	0.68	0.92
MIR128-2	SP2	PAPSS2	0.92	0.16	0.55	0.29	0.95
MIR128-2	STAT1	FAM172A	0.14	0.05	1	0.99	0.95
MIR128-2	TP53	NEK2	0.3	0.15	0.71	0.83	0.52
MIR128-2	TP53	PHGDH	0.09	0.1	0.17	0.23	0.46
MIR128-2	TP53	PTCHD4	0.88	0.9	0.57	0.25	0.55
MIR128-2	TP53	SCN3B	0.5	0.84	0.33	0.73	0.55
MIR129-1	ARNT	ROCK1	0.95	0.9	0.88	0.97	0.96
MIR129-1	CUX1	IRF2BPL	0.45	0.07	0.72	0.56	0.35
MIR129-1	EGR1	AMD1	0.19	0.12	0.5	0.06	0.2
MIR129-1	EGR1	GNAQ	0.77	0.03	0.55	0.49	0.79
MIR129-1	EGR1	PDPK1	0.42	0.51	0.65	0.67	0.88
MIR129-1	EGR1	PTP4A1	0.93	0.83	0.94	0.64	0.96
MIR129-1	EGR1	PTPRZ1	0.04	0.07	0.53	0.05	0.2
MIR129-1	EPAS1	PTPRZ1	0.18	0.09	0.01	<0.01	0.06
MIR129-1	EPAS1	ROCK1	0.54	0.01	0.34	0.38	0.44
MIR129-1	ETS1	FLVCR1	0.57	0.53	0.61	0.38	0.94
MIR129-1	PAX2	ADAM10	1	1	0.93	0.47	0.94
MIR129-1	PAX2	WNT4	0.95	0.99	1	0.96	0.93
MIR129-1	PGR	FKBP5	0.87	0.9	0.84	0.3	0.91
MIR129-1	SP1	ASS1	1	0.92	0.96	0.98	0.94
MIR129-1	SP1	CACNA2D1	0.81	0.88	0.79	0.46	0.96
MIR129-1	SP1	CADM1	0.77	1	0.79	0.51	0.42
MIR129-1	SP1	CALCR	0.99	0.99	0.79	0.96	0.95
MIR129-1	SP1	DLC1	0.79	0.78	0.9	0.48	0.31
MIR129-1	SP1	EFNB2	0.99	0.95	0.81	0.83	0.97
MIR129-1	SP1	NF1	0.82	0.8	0.81	0.57	0.92
MIR129-1	SP1	NOL7	0.95	0.99	0.85	0.93	0.87
MIR129-1	SP1	PTP4A1	1	1	0.99	0.92	0.96
MIR129-1	SP1	SLC7A1	1	1	0.87	0.38	0.92
MIR129-1	SP1	SURF2	0.77	0.85	0.89	0.98	0.95
MIR129-1	SP1	TIMP2	0.76	0.7	1	0.55	0.96
MIR129-1	SP3	ASS1	0.77	0.47	0.67	0.95	0.95
MIR129-1	SP3	CADM1	0.06	0.9	0.51	0.35	0.4
MIR129-1	SP3	CALCR	0.92	0.82	0.49	0.94	0.97
MIR129-1	SP3	DLC1	0.2	0.09	0.57	0.38	0.17
MIR129-1	SP3	TIMP2	0.12	0.05	0.96	0.6	0.9
MIR129-1	STAT1	IL6ST	0.55	0.04	0.84	0.96	0.93
MIR129-2	ARNT	ROCK1	0.93	0.91	0.81	0.94	0.94
MIR129-2	CUX1	IRF2BPL	0.5	0.06	0.79	0.65	0.25
MIR129-2	EGR1	AMD1	0.17	0.12	0.53	0.07	0.2
MIR129-2	EGR1	GNAQ	0.73	0.02	0.5	0.55	0.76
MIR129-2	EGR1	PDPK1	0.3	0.59	0.72	0.57	0.96
MIR129-2	EGR1	PTP4A1	0.94	0.88	0.92	0.54	0.92
MIR129-2	EGR1	PTPRZ1	<0.01	0.03	0.66	0.07	0.18
MIR129-2	EPAS1	PTPRZ1	0.13	0.09	0.01	<0.01	0.02
MIR129-2	EPAS1	ROCK1	0.51	0.01	0.3	0.4	0.41
MIR129-2	ETS1	FLVCR1	0.48	0.47	0.57	0.34	0.92
MIR129-2	HNF4A	PAK5	0.91	0.92	0.82	0.74	0.97
MIR129-2	PAX2	ADAM10	1	0.99	0.89	0.44	0.98
MIR129-2	PAX2	WNT4	0.99	0.96	0.99	0.96	0.95
MIR129-2	PGR	FKBP5	0.94	0.83	0.78	0.33	0.94
MIR129-2	SP1	ASS1	1	0.9	0.95	0.98	0.92
MIR129-2	SP1	CACNA2D1	0.81	0.85	0.92	0.5	0.94
MIR129-2	SP1	CADM1	0.75	0.99	0.82	0.34	0.48
MIR129-2	SP1	CALCR	1	1	0.81	0.91	0.95
MIR129-2	SP1	DBF4	0.85	0.73	0.84	1	0.46
MIR129-2	SP1	DLC1	0.76	0.74	0.82	0.42	0.25
MIR129-2	SP1	EFNB2	0.99	0.89	0.9	0.71	0.94
MIR129-2	SP1	NF1	0.81	0.72	0.8	0.59	0.96
MIR129-2	SP1	NOL7	0.97	1	0.77	0.96	0.92
MIR129-2	SP1	PTP4A1	1	1	1	0.98	0.91
MIR129-2	SP1	SLC7A1	0.99	1	0.82	0.34	0.94
MIR129-2	SP1	SURF2	0.79	0.8	0.86	0.97	0.95
MIR129-2	SP1	TIMP2	0.79	0.76	1	0.6	0.94
MIR129-2	SP3	ASS1	0.85	0.4	0.76	0.97	0.96
MIR129-2	SP3	CADM1	0.07	0.88	0.5	0.4	0.39
MIR129-2	SP3	CALCR	0.93	0.84	0.55	0.97	0.93
MIR129-2	SP3	DLC1	0.17	0.1	0.63	0.37	0.17
MIR129-2	SP3	TIMP2	0.06	0.1	0.96	0.66	0.98
MIR129-2	STAT1	IL6ST	0.52	0.01	0.84	0.95	0.97
MIR1296	SP1	ACLY	0.95	1	0.88	0.53	0.45
MIR1296	SP1	CDH11	1	1	0.82	0.77	0.92
MIR1296	SP1	CDK2	0.78	0.83	0.94	0.97	0.92
MIR1296	SP1	KCNQ2	0.83	0.86	0.85	0.35	0.34
MIR1296	SP1	SLC7A1	1	1	0.87	0.35	0.96
MIR1304	SP1	ACVR2A	0.88	0.87	0.96	0.95	0.94
MIR1304	SP1	BSG	1	0.69	0.76	0.37	0.2
MIR1304	SP1	C1GALT1	0.9	0.98	1	0.98	0.95
MIR1304	SP1	PTP4A1	1	0.99	0.99	0.99	0.93
MIR1304	SP1	SLC29A1	0.91	0.89	0.88	0.95	0.92
MIR1304	SP1	SOAT1	1	1	0.89	0.95	0.95
MIR130A	ESR1	CCNG2	0.53	0.62	0.78	0.95	0.9
MIR130A	PPARG	PLPP1	0.49	0.89	0.13	0.72	0.96
MIR130B	CUX1	HIF1AN	0.62	0.66	0.97	0.94	0.29
MIR130B	IRF1	CD274	0.95	1	0.94	0.94	0.6
MIR130B	IRF1	MYH9	0.94	0.89	0.89	0.36	0.58
MIR130B	REST	SLC8A1	0.87	0.53	0.7	0.4	0.26
MIR130B	SNAI1	MYO5A	0.92	0.84	0.87	0.52	0.94
MIR130B	SP1	ATXN3	0.99	0.99	0.85	0.97	0.93
MIR130B	SP1	CEND1	0.84	0.79	0.89	0.59	0.94
MIR130B	SP1	COL12A1	0.9	0.8	0.99	0.93	0.9
MIR130B	SP1	DKC1	0.82	0.82	0.81	0.92	0.96
MIR130B	SP1	IER3IP1	0.78	0.84	0.81	0.98	0.98
MIR130B	SP1	ITGB8	0.91	0.93	0.79	0.33	0.91
MIR130B	SP1	ITPR1	0.77	0.88	0.95	0.95	0.93
MIR130B	SP1	KIF14	0.77	0.79	0.97	0.96	0.98
MIR130B	SP1	LCAT	0.99	1	1	0.97	0.96
MIR130B	SP1	MYH9	0.83	0.95	0.84	0.43	0.94
MIR130B	SP1	PLOD2	0.76	0.75	0.92	0.51	0.21
MIR130B	SP1	SLC39A8	0.81	0.79	0.99	0.31	0.96
MIR130B	SP1	SLC7A1	0.99	0.99	0.83	0.37	0.97
MIR130B	SP1	TIMP2	0.83	0.76	0.99	0.68	0.94
MIR130B	SP3	DKC1	0.02	0.12	0.59	0.96	0.8
MIR130B	SP3	ITGB8	0.49	0.54	0.51	0.39	0.96
MIR130B	SP3	LCAT	0.86	0.87	0.96	0.95	0.95
MIR130B	SP3	MYH9	0.19	0.64	0.57	0.46	0.95
MIR130B	SP3	SLC39A8	0.21	0.06	0.97	0.38	0.87
MIR130B	SP3	TIMP2	0.18	0.08	0.96	0.62	0.92
MIR130B	STAT3	CD274	0.8	0.87	0.47	0.97	0.9
MIR130B	STAT3	IL6ST	0.68	<0.01	0.2	0.93	0.97
MIR130B	STAT3	SLC7A11	0.48	0.19	0.45	0.31	0.92
MIR130B	TSC22D1	NPPC	0.32	0.23	0.46	0.25	0.42
MIR132	ATF2	ITGB8	0.82	0.92	0.04	0.41	0.93
MIR132	EGR1	AMD1	0.09	0.15	0.52	0.09	0.24
MIR132	NR4A2	SLC6A3	1	0.91	0.81	0.91	0.95
MIR132	SOX11	GDF5	0.93	0.88	0.8	0.48	0.43
MIR132	SP3	CDC25B	0.09	0.39	0.57	0.68	0.97
MIR132	SP3	ENPP2	0.91	0.11	0.98	0.43	0.13
MIR132	SP3	ITGB8	0.56	0.39	0.66	0.41	0.91
MIR132	SP3	SLC20A1	0.94	0.91	0.95	0.98	0.94
MIR132	SP3	SLC6A3	0.89	0.92	0.93	0.96	0.95
MIR132	SP3	TGFBI	0.35	0.26	0.54	0.98	0.94
MIR133A-1	CREB1	ADCYAP1	0.88	0.86	0.21	0.42	0.94
MIR133A-1	CREB1	CDCA8	0.08	0.18	0.93	0.97	0.89
MIR133A-1	CREB1	KCND3	0.25	0.08	0.28	0.97	0.94
MIR133A-1	CREB1	PTMA	<0.01	0.01	0.86	0.42	0.25
MIR133A-1	CREB1	SLC39A1	0.1	0.06	0.87	0.96	0.92
MIR133A-1	E2F3	MMP15	0.19	0.23	1	0.96	0.59
MIR133A-1	IKZF1	PTPRO	0.39	0.22	0.29	0.5	0.47
MIR133A-1	NFYA	CDCA8	0.92	0.89	0.99	0.98	0.95
MIR133A-1	NFYA	COL5A3	1	0.94	0.86	0.95	0.96
MIR133A-1	NFYA	EFNA4	0.94	0.88	0.97	0.97	0.93
MIR133A-1	NR3C1	CACNA1C	0.96	0.94	0.08	0.93	0.71
MIR133A-1	NR3C1	FKBP5	0.69	0.85	0.1	0.93	0.74
MIR133A-1	NR3C1	RLN2	0.98	1	0.77	0.46	0.95
MIR133A-1	PAX2	WNT4	0.97	1	1	0.94	0.96
MIR133A-1	PROX1	FST	0.64	0.91	0.62	0.58	0.94
MIR133A-1	SP1	CAD	0.84	0.86	1	0.96	0.92
MIR133A-1	SP1	LOXL4	1	0.99	1	0.99	0.93
MIR133A-1	SP1	MKI67	0.83	0.84	1	0.96	0.97
MIR133A-1	SP1	MYH9	0.81	0.99	0.81	0.36	0.94
MIR133A-1	SP1	NDRG1	0.83	0.75	0.84	0.5	0.26
MIR133A-1	SP1	PAPSS2	1	0.87	0.81	0.3	0.95
MIR133A-1	SP1	PTH1R	0.98	0.99	0.99	0.77	0.92
MIR133A-1	SP1	SLC39A1	0.84	0.79	1	0.92	0.95
MIR133A-1	SP1	SMPD3	0.91	0.79	0.96	0.97	0.94
MIR133A-1	SP1	SURF2	0.82	0.83	0.84	0.97	0.98
MIR133A-1	SP1	TGFBR1	1	0.87	0.81	0.97	0.94
MIR133A-1	SP1	TPI1	0.75	0.67	0.84	0.36	0.57
MIR133A-1	SP1	VAMP2	0.75	0.9	0.79	0.47	0.35
MIR133A-1	SP3	CYB5A	0.02	0.07	0.55	0.96	0.96
MIR133A-1	SP3	MYH9	0.16	0.62	0.61	0.37	0.98
MIR133A-1	SP3	PAPSS2	0.96	0.22	0.58	0.36	0.91
MIR133A-1	SP3	SMPD3	0.25	0.19	0.67	0.97	0.95
MIR133A-1	TFAP2A	DCC	0.64	0.85	0.88	0.44	0.39
MIR133A-1	ZBTB16	ATP6AP2	0.75	0.64	0.83	0.69	0.96
MIR133A-2	CREB1	ADCYAP1	0.94	0.89	0.23	0.37	0.96
MIR133A-2	CREB1	CDCA8	0.08	0.23	0.88	0.93	0.92
MIR133A-2	CREB1	KCND3	0.18	0.07	0.3	0.97	0.94
MIR133A-2	CREB1	PTMA	0.01	<0.01	0.83	0.37	0.18
MIR133A-2	CREB1	SLC39A1	0.05	0.04	0.84	0.98	0.94
MIR133A-2	E2F3	MMP15	0.19	0.21	1	0.98	0.56
MIR133A-2	IKZF1	PTPRO	0.32	0.21	0.41	0.42	0.5
MIR133A-2	NFYA	CDCA8	0.92	0.93	1	0.94	0.96
MIR133A-2	NFYA	COL5A3	1	0.97	0.86	0.96	0.94
MIR133A-2	NFYA	EFNA4	0.88	0.86	0.96	0.94	0.87
MIR133A-2	NR3C1	CACNA1C	0.94	0.94	0.13	0.93	0.81
MIR133A-2	NR3C1	FKBP5	0.64	0.94	0.06	0.95	0.71
MIR133A-2	NR3C1	RLN2	0.99	1	0.85	0.48	0.98
MIR133A-2	PAX2	WNT4	0.99	0.97	1	0.96	0.97
MIR133A-2	PROX1	FST	0.68	0.94	0.53	0.47	0.9
MIR133A-2	SP1	CAD	0.75	0.88	0.99	0.96	0.93
MIR133A-2	SP1	LOXL4	1	0.98	1	0.97	0.97
MIR133A-2	SP1	MKI67	0.79	0.82	1	0.95	0.98
MIR133A-2	SP1	MYH9	0.82	0.97	0.83	0.36	0.93
MIR133A-2	SP1	NDRG1	0.79	0.63	0.87	0.55	0.3
MIR133A-2	SP1	PAPSS2	1	0.87	0.79	0.39	0.95
MIR133A-2	SP1	PTH1R	1	1	1	0.72	0.96
MIR133A-2	SP1	SLC39A1	0.76	0.74	0.99	0.93	0.96
MIR133A-2	SP1	SMPD3	0.89	0.81	0.97	0.96	0.93
MIR133A-2	SP1	SURF2	0.83	0.75	0.84	0.97	0.92
MIR133A-2	SP1	TGFBR1	0.97	0.73	0.78	0.96	0.92
MIR133A-2	SP1	TPI1	0.79	0.71	0.84	0.4	0.53
MIR133A-2	SP1	VAMP2	0.74	0.94	0.83	0.5	0.35
MIR133A-2	SP3	CYB5A	0.03	0.05	0.56	0.96	0.93
MIR133A-2	SP3	MYH9	0.23	0.53	0.54	0.26	0.94
MIR133A-2	SP3	PAPSS2	0.96	0.08	0.58	0.44	0.96
MIR133A-2	SP3	SMPD3	0.27	0.26	0.77	0.93	0.92
MIR133A-2	TFAP2A	DCC	0.54	0.82	0.75	0.32	0.39
MIR133A-2	ZBTB16	ATP6AP2	0.7	0.71	0.89	0.72	0.96
MIR135B	FOXO1	TGFBR1	0.74	0.14	0.18	0.85	0.96
MIR137	SP1	SLC6A3	1	1	0.98	0.98	0.94
MIR138-1	CREB1	GABBR1	0.12	0.06	0.29	0.46	0.98
MIR138-1	GBX2	ROBO1	0.38	0.02	0.4	0.41	0.54
MIR138-1	HIF1A	WASF3	0.93	0.8	0.1	0.12	0.28
MIR138-1	HIF1A	WSB1	0.93	0.4	0.48	0.56	0.33
MIR138-1	HNF4A	SH3GL2	0.89	0.91	0.84	0.69	0.96
MIR138-1	POU2F2	ROBO1	0.43	0.25	0.18	0.35	0.55
MIR138-1	RELA	ADAMTS5	0.54	0.25	0.58	0.96	0.93
MIR138-1	RELA	CD274	0.76	0.83	0.63	0.95	0.96
MIR138-1	RELA	ELAVL1	0.5	0.06	0.56	0.74	0.37
MIR138-1	SFPQ	RPL32	<0.01	<0.01	0.01	0.72	0.14
MIR138-1	SMAD3	LPAR1	0.9	0.9	0.95	0.94	0.27
MIR138-1	THAP1	RRM1	0.61	0.88	0.36	0.6	0.61
MIR138-1	THRA	AZGP1	0.58	0.87	0.01	0.49	0.95
MIR138-1	THRB	AZGP1	0.74	0.99	0.2	0.53	0.44
MIR138-2	CREB1	GABBR1	0.08	0.07	0.26	0.53	0.91
MIR138-2	GBX2	ROBO1	0.36	0.05	0.47	0.44	0.52
MIR138-2	HIF1A	WASF3	0.92	0.69	0.06	0.14	0.22
MIR138-2	HIF1A	WSB1	0.97	0.44	0.46	0.53	0.26
MIR138-2	HNF4A	SH3GL2	0.95	0.88	0.88	0.76	0.95
MIR138-2	POU2F2	ROBO1	0.45	0.22	0.24	0.45	0.59
MIR138-2	RELA	ADAMTS5	0.46	0.21	0.72	0.94	0.94
MIR138-2	RELA	CD274	0.77	0.91	0.75	0.98	0.99
MIR138-2	SFPQ	RPL32	<0.01	0.01	<0.01	0.74	0.09
MIR138-2	SMAD3	LPAR1	0.77	0.88	0.97	0.97	0.23
MIR138-2	SP3	CADM1	0.05	0.88	0.61	0.37	0.4
MIR138-2	SP3	GLTP	0.11	0.08	0.62	0.95	0.68
MIR138-2	SP3	SLC20A1	0.88	0.91	0.89	0.96	0.96
MIR138-2	THAP1	RRM1	0.5	0.85	0.38	0.6	0.65
MIR138-2	THRA	AZGP1	0.7	0.85	0.02	0.51	0.91
MIR138-2	THRB	AZGP1	0.78	1	0.21	0.47	0.32
MIR139	ETS1	TRA2B	0.48	0.33	0.92	0.37	0.61
MIR139	JUN	ITGB8	0.54	0.47	0.86	0.41	0.71
MIR139	NFAT5	SLC5A3	0.2	0.01	0.34	0.99	0.72
MIR139	SP1	ADCYAP1R1	0.89	0.79	0.84	0.99	0.92
MIR139	SP1	CACNA2D1	0.78	0.88	0.85	0.56	0.94
MIR139	SP1	CADM1	0.84	1	0.88	0.36	0.47
MIR139	SP1	COL12A1	0.91	0.84	0.99	0.97	0.94
MIR139	SP1	DKC1	0.84	0.76	0.81	0.93	0.93
MIR139	SP1	ITGB8	0.97	0.97	0.79	0.38	0.94
MIR139	SP1	NOL7	0.98	1	0.8	0.95	0.96
MIR139	SP1	PRKCA	0.79	0.75	0.99	0.4	0.32
MIR139	SP1	PRKCE	0.78	0.86	0.76	0.68	0.36
MIR139	SP1	SLC25A3	0.76	0.71	0.95	0.98	0.48
MIR139	SP1	SOD1	0.97	0.97	0.84	0.94	0.31
MIR139	SP1	TIMP2	0.79	0.78	0.99	0.55	0.94
MIR140	CLOCK	SCNN1A	0.89	1	0.86	0.97	0.93
MIR140	CREB1	BDNF	0.8	0.59	0.86	0.9	0.93
MIR140	CREB1	DYRK1A	0.07	0.32	0.83	0.98	0.93
MIR140	CREB1	KCND3	0.26	0.14	0.25	0.96	0.96
MIR140	CREB1	NF1	0.05	0.02	0.27	0.5	0.97
MIR140	CUX1	HIF1AN	0.63	0.63	1	0.94	0.31
MIR140	CUX1	RACGAP1	0.04	0.17	1	0.76	0.37
MIR140	E2F1	CTSV	0.06	0.14	0.89	0.95	0.93
MIR140	E2F1	DUSP2	0.93	0.88	0.35	0.98	0.9
MIR140	E2F1	ELL	0.52	0.46	0.44	0.96	0.93
MIR140	E2F1	HELLS	<0.01	0.05	0.92	0.97	0.91
MIR140	E2F1	RACGAP1	0.05	<0.01	0.9	0.97	0.93
MIR140	EGR2	LIF	0.68	0.69	0.95	0.96	0.92
MIR140	EPAS1	RHOA	0.91	0.01	0.07	0.27	0.03
MIR140	EPAS1	SLC2A1	0.01	<0.01	0.01	<0.01	0.4
MIR140	FOXP2	SRPX2	0.3	0.17	0.87	0.62	0.97
MIR140	GATA6	DAB2	0.94	0.81	0.88	0.43	0.9
MIR140	HIF1A	EGLN3	0.95	0.35	0.07	0.46	0.04
MIR140	HIF1A	ITGB1	1	0.91	0.5	0.07	0.03
MIR140	HIF1A	RHOA	1	0.36	<0.01	0.49	0.03
MIR140	HIF1A	SLC16A3	0.91	0.37	0.01	0.55	0.25
MIR140	HIF1A	TLL1	1	0.89	0.79	0.24	0.29
MIR140	HIF1A	WSB1	0.97	0.39	0.46	0.51	0.28
MIR140	HMGA1	TTK	0.13	0.11	0.97	0.57	0.91
MIR140	IRF2	MYH9	0.82	0.96	0.41	0.42	0.94
MIR140	KLF4	EFNB2	0.81	0.65	0.03	0.12	0.41
MIR140	KLF4	LAMC1	0.83	0.66	0.08	0.14	0.43
MIR140	KLF4	NF1	0.36	0.67	0.18	0.07	0.36
MIR140	KLF4	PRKG1	0.91	0.98	0.79	0.01	0.42
MIR140	KLF4	SLC19A2	0.91	0.93	0.74	0.4	0.42
MIR140	KLF4	SLC46A1	0.34	0.68	0.85	0.36	0.43
MIR140	KLF6	TGFBR1	0.68	0.12	0.01	0.38	0.96
MIR140	LHX2	ROBO2	0.1	0.82	0.3	0.41	0.38
MIR140	MECP2	BDNF	0.99	0.97	0.99	0.98	0.93
MIR140	NFAT5	SLC5A3	0.25	0.05	0.32	0.97	0.76
MIR140	NFE2L2	ADSL	0.04	0.04	0.65	0.75	0.98
MIR140	NFE2L2	SHC1	0.06	0.02	0.87	0.95	0.91
MIR140	NFYA	RGS4	0.92	0.91	1	0.96	0.94
MIR140	NFYA	UBE2I	0.9	0.9	0.85	0.65	0.95
MIR140	NR3C1	CACNA1C	0.97	0.92	0.13	0.92	0.67
MIR140	NR3C1	CADM3	0.7	0.87	0.31	0.94	0.92
MIR140	NR3C1	FKBP5	0.64	0.88	0.06	0.96	0.76
MIR140	NR3C1	SCNN1A	0.95	1	0.89	0.94	0.93
MIR140	NR3C1	SLC19A2	0.98	1	0.69	0.98	0.93
MIR140	NR3C1	SLC7A5	0.63	0.82	0.81	0.39	0.54
MIR140	PAX2	ADAM10	1	0.97	0.86	0.44	0.94
MIR140	PAX6	ITGB1	0.98	1	0.61	0.4	0.61
MIR140	POU2F1	DDX39B	0.05	0.11	0.02	0.17	0.3
MIR140	POU2F1	PRKG1	0.93	0.83	0.82	0.02	0.95
MIR140	REL	EPHB2	0.84	0.32	0.82	0.54	0.96
MIR140	REST	CELSR3	0.86	0.54	0.96	0.91	0.92
MIR140	REST	SLC8A1	0.76	0.54	0.64	0.44	0.29
MIR140	SOX4	SEMA3A	0.03	<0.01	0.12	0.6	0.44
MIR140	SP3	C1GALT1	0.4	0.47	0.95	0.93	0.93
MIR140	SP3	IL12RB2	0.49	0.27	0.72	0.96	0.97
MIR140	SP3	IRS2	0.33	0.07	0.96	0.4	0.92
MIR140	SP3	MYH9	0.22	0.56	0.56	0.31	0.95
MIR140	SP3	PAPSS2	0.96	0.23	0.58	0.37	0.94
MIR140	SP3	PRKG1	0.87	0.87	0.95	0.43	0.95
MIR140	STAT1	IL6ST	0.57	0.02	0.91	0.97	0.95
MIR140	STAT1	PRKCE	0.32	0.11	0.81	0.76	0.44
MIR140	STAT1	SOAT1	0.91	0.75	0.89	0.97	0.93
MIR140	YY1	CBX5	0.01	0.05	0.06	0.49	0.88
MIR140	YY1	DDX39B	0.02	0.02	0.06	0.57	0.25
MIR140	YY1	DNAJB4	0.9	0.83	0.76	0.94	0.95
MIR140	YY1	TNFRSF8	0.96	0.89	0.82	0.96	0.94
MIR141	ARNT	RHOA	1	0.84	0.81	0.94	0.35
MIR141	CUX1	HIF1AN	0.67	0.69	0.99	0.98	0.29
MIR141	CUX1	IRF2BPL	0.49	0.06	0.72	0.56	0.25
MIR141	E2F3	IL6R	0.38	0.2	0.82	0.96	0.63
MIR141	FOXA2	BIRC2	0.99	1	1	0.95	0.96
MIR141	FOXO3	ERRFI1	0.09	<0.01	0.63	0.78	0.96
MIR141	FOXO3	IRS2	0.22	0.17	0.94	0.38	0.96
MIR141	NFYB	CDC25B	0.6	0.88	0.15	0.57	0.94
MIR141	NONO	SLC25A3	<0.01	<0.01	0.52	0.46	0.15
MIR141	NR3C1	FKBP5	0.68	0.9	0.04	0.94	0.65
MIR141	NR3C1	SLC19A2	0.98	1	0.65	0.98	0.89
MIR141	PGR	FKBP5	0.88	0.83	0.83	0.36	0.93
MIR141	POU2F1	DDX39B	0.07	0.14	0.01	0.1	0.26
MIR141	RELA	FKBP5	0.47	0.13	0.52	0.91	0.91
MIR141	RFX1	KIF3A	0.94	0.88	0.74	0.46	0.96
MIR141	SFPQ	SLC25A3	<0.01	<0.01	0.49	0.73	0.11
MIR141	SP3	C1GALT1	0.4	0.47	0.97	0.92	0.91
MIR141	SP3	CADM1	0.03	0.91	0.63	0.27	0.42
MIR141	SP3	CALCR	0.9	0.9	0.62	0.96	0.96
MIR141	SP3	CDC25B	0.06	0.43	0.58	0.7	0.89
MIR141	SP3	DLC1	0.26	0.08	0.72	0.45	0.2
MIR141	SP3	IRS2	0.35	0.06	0.93	0.34	0.94
MIR141	SP3	ITGB8	0.43	0.5	0.55	0.33	0.9
MIR141	SP3	SLC20A1	0.92	0.87	0.98	0.92	0.97
MIR141	YY1	CBX5	0.01	0.03	0.04	0.34	0.9
MIR141	YY1	DDX39B	<0.01	0.01	0.02	0.64	0.27
MIR141	YY1	PREPL	0.49	0.85	0.04	0.55	0.96
MIR141	ZNF148	IRS2	0.26	0.07	0.85	0.05	0.62
MIR142	ATF2	ITGB8	0.8	0.96	0.08	0.36	0.94
MIR142	CREB1	ADRB2	0.4	0.39	0.23	0.95	0.96
MIR142	CREB1	DYRK1A	0.07	0.43	0.88	0.96	0.9
MIR142	CREB1	MYH10	0.05	0.04	0.34	0.92	0.43
MIR142	CREB1	NF1	0.01	0.05	0.26	0.47	0.93
MIR142	CUX1	ECT2	0.04	0.1	0.9	0.96	0.28
MIR142	CUX1	IRF2BPL	0.5	0.05	0.66	0.75	0.28
MIR142	ELF2	ATXN2	0.6	0.91	0.84	0.98	0.97
MIR142	EPAS1	RHOA	0.81	<0.01	0.1	0.25	0.09
MIR142	EPAS1	ROCK1	0.52	<0.01	0.28	0.29	0.36
MIR142	EPAS1	SLC2A1	0.01	<0.01	0.03	<0.01	0.41
MIR142	FOXO1	TGFBR1	0.81	0.2	0.13	0.8	0.92
MIR142	GABPA	ATXN2	0.79	1	0.84	0.93	0.92
MIR142	GABPA	TOMM20	0.99	0.97	0.99	0.96	0.95
MIR142	GATA3	PRKG1	1	1	0.99	0.36	0.96
MIR142	HIF1A	ADAMTS1	1	0.9	0.52	0.1	0.24
MIR142	HIF1A	EGLN3	0.91	0.43	0.09	0.6	0.03
MIR142	HIF1A	HSP90B1	1	0.5	0.67	0.52	0.25
MIR142	HIF1A	RHOA	1	0.43	0.02	0.46	0.01
MIR142	HIF1A	ROCK1	0.97	0.37	0.35	0.52	0.23
MIR142	HIF1A	WASF3	0.8	0.71	0.11	0.14	0.27
MIR142	HMGA1	TTK	0.12	0.18	1	0.62	0.95
MIR142	IRF1	CD274	1	1	0.92	0.97	0.6
MIR142	IRF1	MYH9	0.9	0.98	0.84	0.42	0.6
MIR142	KLF4	LAMC1	0.69	0.68	0.14	0.11	0.44
MIR142	KLF4	NF1	0.25	0.7	0.1	0.07	0.39
MIR142	KLF4	PRKG1	0.9	0.97	0.85	0.01	0.37
MIR142	MEIS2	DRD1	1	0.89	0.86	0.4	0.9
MIR142	MTF1	SLC30A1	0.99	1	0.98	0.76	0.92
MIR142	NFAT5	SLC5A3	0.15	0.04	0.36	0.97	0.66
MIR142	NFE2L2	GLO1	0.78	0.73	0.29	0.97	0.97
MIR142	NFIC	CTLA4	0.92	0.89	0.64	0.46	0.93
MIR142	NR3C1	CADM3	0.63	0.93	0.39	0.94	0.95
MIR142	PAX6	EFNA5	0.93	0.86	0.48	0.63	0.63
MIR142	POU2F1	PRKG1	0.92	0.93	0.81	0.05	0.88
MIR142	REST	KCNQ3	0.86	0.54	0.72	0.97	0.96
MIR142	SMAD3	LPAR1	0.81	0.92	0.95	0.98	0.25
MIR142	SP3	CADM1	0.07	0.89	0.5	0.37	0.44
MIR142	SP3	ITGB8	0.53	0.48	0.6	0.43	0.95
MIR142	SP3	MYH9	0.16	0.57	0.56	0.38	0.9
MIR142	SP3	PRKG1	0.87	0.83	0.97	0.35	0.96
MIR142	SREBF1	ARF4	0.7	0.86	0.86	0.55	0.95
MIR142	SREBF1	IDH1	0.45	0.68	1	0.49	0.47
MIR142	SREBF1	KCNJ3	0.63	0.85	0.99	0.97	0.91
MIR142	SREBF1	PGRMC2	0.63	0.12	0.87	0.94	0.93
MIR142	SREBF1	PRKG1	0.88	0.87	1	0.38	0.94
MIR142	SREBF1	VPS29	0.23	0.11	1	0.96	0.81
MIR142	YY1	CBX5	0.04	0.04	0.02	0.34	0.97
MIR142	YY1	DNAJB4	0.94	0.84	0.77	0.96	0.95
MIR142	YY1	KIF14	0.02	0.09	0.63	0.95	0.9
MIR142	ZBTB7A	PFKP	0.91	0.7	0.69	0.62	0.96
MIR142	ZEB1	NOG	0.34	0.11	0.83	0.96	0.22
MIR143	AR	ADAMTS1	0.82	0.82	0.55	0.09	0.97
MIR143	AR	FKBP5	0.05	0.04	0.06	0.58	0.96
MIR143	AR	PEBP1	0.02	0.92	<0.01	0.07	0.98
MIR143	GRHL2	ERBB3	0.85	0.87	0.79	0.99	0.25
MIR143	HNF4A	SLC22A7	1	1	1	0.97	0.9
MIR143	POU2F1	LYN	0.29	0.84	0.11	0.37	0.94
MIR143	POU2F1	PTGIR	0.91	0.85	0.86	0.05	0.94
MIR143	SP3	ITGB8	0.45	0.44	0.61	0.41	0.96
MIR143	SP3	MIP	0.89	0.84	0.96	0.96	0.87
MIR143	SP3	MYH9	0.14	0.56	0.57	0.36	0.94
MIR143	ZBTB16	PIK3R1	0.51	0.91	0.75	0.4	0.43
MIR144	CEBPA	ITGB6	0.86	0.93	0.83	0.97	0.97
MIR144	CREB1	ADCYAP1	0.95	0.86	0.39	0.39	0.9
MIR144	CREB1	DYRK1A	0.1	0.41	0.8	0.96	0.92
MIR144	CREB1	FILIP1L	0.09	0.54	0.4	0.92	0.93
MIR144	CREB1	KCND3	0.21	0.1	0.34	0.96	0.95
MIR144	CREB1	MYH10	0.03	0.04	0.23	0.91	0.32
MIR144	E2F3	MMP15	0.28	0.25	0.99	0.97	0.7
MIR144	FOS	ADCYAP1	0.96	1	0.24	0.14	0.98
MIR144	FOS	WEE1	0.72	1	0.05	0.28	0.84
MIR144	FOSB	ADCYAP1	0.92	0.77	0.26	0.27	0.9
MIR144	GATA3	TEK	1	1	1	0.38	0.95
MIR144	GLI2	FST	0.59	0.4	0.67	0.98	0.95
MIR144	LHX2	ROBO2	0.12	0.89	0.33	0.37	0.43
MIR144	MITF	BEST1	1	0.9	0.88	0.94	0.3
MIR144	NR3C1	SLC19A2	0.97	1	0.7	0.97	0.97
MIR144	PROX1	FST	0.66	0.89	0.67	0.54	0.95
MIR144	REST	SLC8A1	0.82	0.43	0.75	0.41	0.24
MIR144	RUNX1	TJP1	0.57	0.85	0.14	0.06	0.51
MIR144	STAT6	ANO1	0.97	0.92	0.85	0.97	0.95
MIR144	ZEB1	FST	0.69	0.24	0.55	0.98	0.21
MIR144	ZEB1	NOG	0.24	0.18	0.86	0.99	0.25
MIR145	ELF2	ATXN2	0.61	0.89	0.8	0.98	0.88
MIR145	EPAS1	ROCK1	0.5	0.04	0.29	0.44	0.31
MIR145	ESR1	CCNG2	0.77	0.54	0.82	0.98	0.98
MIR145	ESR1	IRS1	0.78	0.92	0.59	0.96	0.96
MIR145	ETS1	ANPEP	0.6	0.72	0.52	0.41	0.95
MIR145	ETS1	ATXN2	0.72	0.9	0.5	0.27	0.94
MIR145	ETS2	ANPEP	0.97	0.62	0.21	0.31	0.96
MIR145	MAF	ANPEP	0.41	0.67	0.18	0.88	0.98
MIR145	MYC	BCAT1	0.28	0.04	0.89	0.44	0.45
MIR145	MYC	LMNB2	0.22	0.14	0.33	0.93	0.41
MIR145	MYC	ST3GAL1	0.22	0.41	0.28	0.57	0.41
MIR145	NFATC1	COLQ	0.38	0.66	0.51	0.96	0.93
MIR145	SP1	ACVR2A	0.88	0.82	0.92	0.97	0.91
MIR145	SP1	ATP1A2	0.88	0.92	0.82	0.93	0.94
MIR145	SP1	CADM1	0.78	1	0.85	0.36	0.46
MIR145	SP1	DLC1	0.87	0.8	0.84	0.38	0.24
MIR145	SP1	FYN	0.8	0.74	0.83	0.98	0.24
MIR145	SP1	HELB	1	0.98	1	0.96	0.95
MIR145	SP1	IRS1	0.93	1	0.96	0.97	0.93
MIR145	SP1	IRS2	0.81	0.72	1	0.38	0.91
MIR145	SP1	ITGB8	0.98	0.92	0.84	0.34	0.95
MIR145	SP1	SET	0.78	0.72	0.79	0.69	0.27
MIR145	SP1	SLC7A1	0.99	1	0.84	0.36	0.97
MIR145	SP3	CADM1	0.02	0.85	0.5	0.31	0.47
MIR145	SP3	DLC1	0.16	0.11	0.67	0.44	0.14
MIR145	SP3	IRS2	0.32	0.08	0.96	0.45	0.94
MIR145	SP3	ITGB8	0.37	0.5	0.49	0.44	0.95
MIR146A	HIF1A	ACO1	0.93	0.37	0.26	0.51	0.26
MIR146A	HIF1A	BSG	1	0.37	0.02	0.09	<0.01
MIR146A	HIF1A	RHOA	1	0.44	0.02	0.53	0.05
MIR146A	HIF1A	ROCK1	0.9	0.43	0.21	0.58	0.18
MIR146A	HIF1A	SLC16A3	0.94	0.37	0.01	0.59	0.25
MIR146A	STAT1	PRKCE	0.26	0.12	0.87	0.7	0.49
MIR146B	PAX8	SLC5A5	0.9	0.92	1	0.92	0.92
MIR147A	FOSL2	TPT1	0.06	0.08	0.87	0.4	0.94
MIR148A	EPAS1	ROCK1	0.6	0.04	0.33	0.47	0.43
MIR148A	HIF1A	ROCK1	0.96	0.4	0.32	0.54	0.14
MIR148A	NONO	SLC25A3	0.01	<0.01	0.44	0.43	0.04
MIR148A	SOX4	VASH2	0.25	0.47	0.83	0.66	0.44
MIR148A	STAT1	IL6ST	0.52	0.06	0.87	0.91	0.94
MIR148B	CUX1	HIF1AN	0.66	0.62	1	0.95	0.3
MIR148B	CUX1	KIF23	0.03	0.21	0.94	0.96	0.27
MIR148B	FOXO3	ERRFI1	0.09	0.01	0.68	0.78	0.94
MIR148B	HIF1A	HSP90B1	1	0.49	0.66	0.52	0.2
MIR148B	HIF1A	ROCK1	0.97	0.34	0.31	0.52	0.23
MIR149	E2F1	DROSHA	0.13	0.26	0.44	0.54	0.98
MIR149	ETS2	VPS53	0.99	0.61	0.21	0.31	0.97
MIR149	NONO	RPL36	<0.01	0.01	0.4	0.23	0.04
MIR149	SP1	ACLY	0.95	1	0.86	0.46	0.41
MIR149	SP1	CACNA2D1	0.84	0.78	0.81	0.49	0.92
MIR149	SP1	INPPL1	1	1	1	0.94	0.93
MIR149	SP1	MYH9	0.82	0.99	0.9	0.41	0.93
MIR149	SP1	NF1	0.74	0.78	0.91	0.57	0.96
MIR149	SP1	SF1	0.79	0.98	0.81	0.72	0.95
MIR149	SP1	SLC19A2	1	0.99	0.99	0.97	0.96
MIR149	SP1	TIMP2	0.76	0.75	0.99	0.58	0.91
MIR149	SP1	VAMP2	0.72	0.92	0.82	0.39	0.48
MIR149	SREBF2	UCP2	0.27	0.16	0.2	0.63	0.96
MIR149	YY1	CBX5	0.01	0.02	0.04	0.42	0.9
MIR150	CREB1	DYRK1A	0.12	0.44	0.9	0.93	0.95
MIR150	CREB1	NF1	0.03	0.04	0.29	0.53	0.94
MIR150	EGR2	LIF	0.63	0.83	0.99	0.96	0.96
MIR150	HIF1A	ACO1	0.9	0.48	0.29	0.55	0.22
MIR150	HIF1A	HSP90B1	1	0.53	0.68	0.55	0.21
MIR150	HIF1A	ROCK1	0.95	0.45	0.35	0.51	0.18
MIR150	SP1	CALCR	1	1	0.88	0.95	0.93
MIR150	SP1	FLT3	1	1	0.99	0.98	0.93
MIR150	SP1	HELB	1	0.98	1	0.94	0.92
MIR150	SP1	NF1	0.8	0.8	0.87	0.61	0.95
MIR150	SP1	PRKCA	0.69	0.71	1	0.4	0.22
MIR150	SP1	PTP4A1	1	0.99	0.98	0.9	0.96
MIR150	STAT1	IL6ST	0.57	0.04	0.93	0.9	0.91
MIR150	STAT1	PRF1	0.94	0.86	0.84	0.98	0.95
MIR150	STAT5B	PRF1	0.92	0.83	0.22	0.93	0.98
MIR150	TP53	SCN3B	0.46	0.85	0.37	0.76	0.58
MIR150	TP53	TP53INP1	0.14	0.2	0.84	0.74	0.61
MIR152	FOXO3	ERRFI1	0.06	<0.01	0.52	0.72	0.96
MIR153-1	ARNT	ROCK1	0.94	0.89	0.9	0.96	0.96
MIR153-1	FOXO3	IRS2	0.22	0.12	0.92	0.45	0.95
MIR153-1	HNRNPK	SRC	<0.01	<0.01	0.41	0.14	0.14
MIR153-1	NFE2L2	SHC1	0.05	0.02	0.87	0.93	0.92
MIR153-1	PAX2	ADAM10	1	0.97	0.84	0.4	0.93
MIR153-1	POU2F1	FGFR2	0.8	0.97	0.4	0.46	0.16
MIR153-1	POU2F1	PRKG1	0.94	0.91	0.84	0.05	0.95
MIR153-1	REST	KCNQ3	0.87	0.5	0.81	0.96	0.97
MIR153-1	REST	NEFM	1	0.94	0.99	0.96	0.3
MIR153-1	RUNX2	FGFR2	0.93	1	0.54	0.93	0.2
MIR153-1	SNAI1	MYO5A	0.9	0.89	0.94	0.58	0.96
MIR153-1	SP3	IRS2	0.26	0.04	0.99	0.42	0.93
MIR153-1	SP3	ITGB8	0.6	0.51	0.51	0.48	0.9
MIR153-1	SP3	PRKG1	0.93	0.87	0.94	0.43	0.98
MIR153-1	TBPL1	NF1	0.04	0.04	0.11	0.58	0.96
MIR153-1	ZNF148	IRS2	0.27	0.1	0.75	0.09	0.65
MIR153-2	ARNT	ROCK1	0.97	0.91	0.9	0.97	0.93
MIR153-2	CREB1	DYRK1A	0.08	0.38	0.9	1	0.96
MIR153-2	CREB1	NF1	0.03	0.03	0.28	0.55	0.95
MIR153-2	CREB1	SLC25A12	0.14	0.39	0.19	0.72	0.57
MIR153-2	CUX1	ECT2	<0.01	0.1	0.91	0.95	0.34
MIR153-2	FOXO3	IRS2	0.22	0.17	0.96	0.42	0.9
MIR153-2	HIF1A	PTPRZ1	0.93	0.37	0.07	0.1	0.02
MIR153-2	HIF1A	ROCK1	0.93	0.46	0.43	0.51	0.19
MIR153-2	HIF1A	SORL1	0.94	0.9	0.06	0.16	0.25
MIR153-2	HNRNPK	SRC	<0.01	<0.01	0.51	0.11	0.13
MIR153-2	NFE2L2	SHC1	0.04	0.02	0.9	0.97	0.97
MIR153-2	PAX2	ADAM10	1	0.97	0.9	0.49	0.91
MIR153-2	POU2F1	FGFR2	0.83	0.9	0.41	0.46	0.27
MIR153-2	POU2F1	PRKG1	0.88	0.89	0.82	0.02	0.91
MIR153-2	REST	KCNQ3	0.89	0.43	0.8	0.97	0.95
MIR153-2	REST	KCNQ5	0.78	0.4	0.76	0.61	0.47
MIR153-2	REST	NEFM	1	0.96	0.98	0.98	0.24
MIR153-2	RUNX2	FGFR2	0.87	1	0.43	0.95	0.24
MIR153-2	SNAI1	MYO5A	0.92	0.87	0.89	0.42	0.93
MIR153-2	SOX4	VASH2	0.32	0.37	0.84	0.55	0.55
MIR153-2	SP3	IRS2	0.24	0.04	0.96	0.43	0.95
MIR153-2	SP3	ITGB8	0.43	0.52	0.55	0.43	0.96
MIR153-2	SP3	PRKG1	0.95	0.87	0.93	0.45	0.91
MIR153-2	TBPL1	NF1	0.05	0.02	0.22	0.59	0.9
MIR153-2	ZNF148	IRS2	0.28	0.16	0.86	0.12	0.46
MIR155	CEBPB	DDIT4	0.2	<0.01	0.02	0.98	0.45
MIR155	CREB1	BDNF	0.87	0.43	0.84	0.99	0.93
MIR155	E2F3	IL6R	0.36	0.26	0.82	0.97	0.61
MIR155	ETS1	F13A1	0.57	0.93	0.42	0.4	0.93
MIR155	FOS	WEE1	0.77	1	0.07	0.29	0.8
MIR155	FOXO3	IRS2	0.22	0.18	0.96	0.3	0.95
MIR155	JUN	LOX	0.23	0.02	0.79	0.99	0.61
MIR155	MECP2	BDNF	0.98	0.94	0.99	0.96	0.92
MIR155	MYC	BCAT1	0.29	0.04	0.87	0.45	0.43
MIR155	SP1	ACVR2A	0.85	0.82	0.93	0.99	0.9
MIR155	SP1	AGTR1	1	1	1	0.97	0.94
MIR155	SP1	C1GALT1	0.93	0.93	0.99	0.96	0.97
MIR155	SP1	CACNA2D1	0.82	0.85	0.86	0.47	0.94
MIR155	SP1	CYP7B1	1	0.98	0.99	0.98	0.94
MIR155	SP1	F13A1	0.93	1	0.87	0.98	0.93
MIR155	SP1	IFNGR1	0.92	0.98	0.8	0.41	0.97
MIR155	SP1	IRS2	0.77	0.74	1	0.43	0.95
MIR155	SP1	KCTD10	0.97	0.98	1	0.96	0.96
MIR155	SP1	KIF14	0.78	0.7	0.98	1	0.94
MIR155	SP1	OXCT1	0.77	0.86	0.82	0.6	0.56
MIR155	SP1	TOMM34	0.88	0.97	0.96	1	0.94
MIR155	SP1	UGDH	0.74	0.74	0.82	0.61	0.93
MIR155	SP3	C1GALT1	0.38	0.4	0.94	0.99	0.95
MIR155	SP3	CYP7B1	0.92	0.83	0.97	0.99	0.92
MIR155	SP3	IRS2	0.34	0.11	0.98	0.36	0.95
MIR155	STAT1	IL6ST	0.5	0.04	0.87	0.98	0.93
MIR155	ZBTB16	PIK3R1	0.5	0.9	0.69	0.23	0.36
MIR15A	FOXO1	PDK4	0.13	0.87	0.25	0.49	0.31
MIR15A	STAT3	IL6ST	0.63	0.04	0.3	0.93	0.93
MIR15A	TP53	CHEK1	0.05	0.2	0.3	0.8	0.54
MIR15A	TP53	TP53INP1	0.27	0.25	0.84	0.76	0.52
MIR15B	FOXO1	CTSL	0.2	0.05	0.18	0.74	0.96
MIR15B	NFAT5	SLC5A3	0.24	0.04	0.28	0.95	0.64
MIR15B	SP1	ADAM23	0.84	0.9	0.85	0.6	0.92
MIR15B	SP1	COL12A1	0.94	0.84	1	0.96	0.94
MIR15B	SP1	CTSL	0.85	0.68	0.85	0.6	0.97
MIR15B	SP1	ITPR1	0.85	0.72	0.85	0.93	0.9
MIR15B	SP1	MYH9	0.89	0.9	0.8	0.36	0.97
MIR15B	SP1	PRLR	1	1	1	0.96	0.92
MIR15B	SP1	SLC19A2	1	0.99	0.99	0.96	0.9
MIR15B	SP1	SLC31A1	0.9	0.79	1	0.91	0.94
MIR15B	SP3	CTSL	0.15	0.01	0.66	0.66	0.91
MIR15B	SP3	MYH9	0.14	0.49	0.6	0.33	0.98
MIR16-1	ATF2	ITGB8	0.75	0.86	0.03	0.3	0.95
MIR16-1	CREB1	CD55	0.9	0.2	0.26	0.97	0.26
MIR16-1	CREB1	ENPP2	0.94	0.23	0.85	0.33	0.22
MIR16-1	CREB1	NF1	0.03	0.04	0.37	0.58	0.95
MIR16-1	CREB1	SLC25A12	0.11	0.38	0.19	0.58	0.59
MIR16-1	CREB1	SLC39A1	0.11	0.07	0.91	0.97	0.94
MIR16-1	EGR1	GNAQ	0.79	0.08	0.56	0.53	0.72
MIR16-1	HIF1A	ACO1	0.93	0.37	0.35	0.53	0.18
MIR16-1	HIF1A	RHOA	1	0.43	<0.01	0.61	0.02
MIR16-1	HIF1A	WSB1	0.96	0.38	0.46	0.61	0.18
MIR16-1	NFAT5	SLC5A3	0.2	0.02	0.24	0.97	0.71
MIR16-1	SOX4	SEMA3A	0.03	<0.01	0.03	0.58	0.47
MIR16-1	SP1	CACNA2D1	0.87	0.87	0.78	0.57	0.92
MIR16-1	SP1	CADM1	0.74	1	0.82	0.42	0.49
MIR16-1	SP1	DLC1	0.87	0.73	0.83	0.35	0.27
MIR16-1	SP1	ENPP2	1	0.77	1	0.37	0.27
MIR16-1	SP1	ITGB8	0.92	0.95	0.78	0.43	0.97
MIR16-1	SP1	MKI67	0.72	0.8	0.99	0.99	0.97
MIR16-1	SP1	NF1	0.79	0.76	0.8	0.55	0.89
MIR16-1	SP1	SLC31A1	0.81	0.84	1	0.95	0.95
MIR16-1	SP1	SLC35C1	1	1	0.98	0.96	0.93
MIR16-1	SP1	SLC39A1	0.91	0.77	0.99	0.97	0.94
MIR16-1	SP3	CADM1	0.08	0.88	0.62	0.34	0.42
MIR16-1	SP3	DLC1	0.11	0.1	0.56	0.32	0.18
MIR16-1	SP3	ENPP2	0.9	0.24	0.91	0.42	0.21
MIR16-1	SP3	ITGB8	0.44	0.55	0.54	0.4	0.96
MIR16-1	TBPL1	NF1	0.02	0.03	0.18	0.48	0.95
MIR16-1	TP53	TP53INP1	0.26	0.21	0.84	0.77	0.53
MIR16-2	AR	F2R	0.49	0.87	0.02	0.65	0.57
MIR16-2	CREB1	BDNF	0.81	0.59	0.85	0.95	0.93
MIR16-2	CREB1	KCND3	0.36	0.08	0.29	0.97	0.93
MIR16-2	CREB1	LAPTM4B	0.07	0.07	0.29	0.46	0.31
MIR16-2	CREB1	RPL10	0.93	0.38	0.26	0.99	0.93
MIR16-2	CREB1	SLC25A12	0.23	0.34	0.36	0.59	0.59
MIR16-2	CUX1	HIF1AN	0.6	0.56	0.99	0.95	0.31
MIR16-2	HIF1A	ACO1	0.87	0.42	0.36	0.52	0.26
MIR16-2	HIF1A	UCA1	1	0.87	0.85	0.61	0.29
MIR16-2	HIF1A	WSB1	0.92	0.38	0.5	0.55	0.23
MIR16-2	HOXC8	EMB	0.73	0.87	0.76	0.96	0.98
MIR16-2	MYC	DDX18	0.52	0.89	0.29	0.59	0.43
MIR16-2	MYC	PDCD10	0.12	0.44	0.8	0.88	0.46
MIR16-2	NFAT5	SLC5A3	0.26	0.04	0.31	0.94	0.68
MIR16-2	NFE2L2	ADSL	0.07	0.03	0.61	0.8	0.94
MIR16-2	POU2F2	ROBO1	0.41	0.22	0.24	0.46	0.63
MIR16-2	SFPQ	RPL36	0.02	0.01	0.25	0.21	0.1
MIR16-2	SFPQ	RPS24	0.77	<0.01	<0.01	0.15	0.5
MIR16-2	SFPQ	RPS4X	0.77	0.01	<0.01	0.22	0.04
MIR16-2	SP1	ACLY	0.94	0.99	0.84	0.48	0.45
MIR16-2	SP1	ACVR2A	0.89	0.82	0.88	0.95	0.94
MIR16-2	SP1	ADORA2A	1	1	0.99	0.94	0.93
MIR16-2	SP1	CACNA2D1	0.79	0.74	0.83	0.54	0.95
MIR16-2	SP1	CADM1	0.82	1	0.75	0.37	0.44
MIR16-2	SP1	COL4A1	0.79	0.82	0.82	0.4	0.49
MIR16-2	SP1	DLC1	0.81	0.75	0.85	0.35	0.25
MIR16-2	SP1	DNASE1	0.91	0.99	0.83	0.93	0.92
MIR16-2	SP1	F2R	0.94	0.98	0.75	0.96	0.68
MIR16-2	SP1	ITGB8	0.94	0.98	0.85	0.41	0.95
MIR16-2	SP1	KIF14	0.74	0.83	0.93	0.96	0.92
MIR16-2	SP1	MBP	1	0.75	0.81	0.94	0.26
MIR16-2	SP1	RPL10	1	0.91	0.81	0.94	0.92
MIR16-2	SP1	SLC31A1	0.82	0.74	1	0.94	0.97
MIR16-2	SP1	SLC7A1	0.99	1	0.86	0.44	0.96
MIR16-2	SP1	SOAT1	1	1	0.84	0.93	0.98
MIR16-2	SP1	TIMP2	0.8	0.82	1	0.54	0.95
MIR16-2	SP3	CADM1	0.08	0.87	0.57	0.4	0.4
MIR16-2	SP3	DLC1	0.18	0.1	0.64	0.33	0.19
MIR16-2	SP3	F2R	0.62	0.83	0.62	0.96	0.61
MIR16-2	SP3	ITGB8	0.44	0.57	0.6	0.44	0.97
MIR16-2	SP3	TIMP2	0.12	0.02	0.94	0.68	0.95
MIR16-2	STAT1	CD86	0.19	0.23	0.85	0.96	0.9
MIR16-2	STAT1	IL6ST	0.61	0.08	0.92	0.96	0.97
MIR16-2	STAT1	SOAT1	0.83	0.8	0.74	0.96	0.91
MIR16-2	TFAP2A	SLC16A1	0.59	0.76	0.84	0.98	0.55
MIR16-2	TP53	CHEK1	0.02	0.18	0.25	0.73	0.58
MIR16-2	TP53	YWHAG	0.1	0.05	0.09	0.21	0.46
MIR17	BCL6	RGS4	0.74	0.89	0.96	0.47	0.95
MIR17	CREB1	ADRA1B	0.89	0.88	0.93	0.34	0.89
MIR17	CREB1	CD55	0.93	0.16	0.26	0.95	0.25
MIR17	CREB1	DYRK1A	0.04	0.31	0.86	0.96	0.9
MIR17	CREB1	ENPP2	0.9	0.25	0.9	0.39	0.19
MIR17	CREB1	GABBR1	0.19	0.09	0.24	0.55	0.92
MIR17	CREB1	MCAM	0.18	0.26	0.6	0.39	0.95
MIR17	CREB1	MYH10	0.06	0.07	0.23	0.97	0.44
MIR17	CREB1	PGF	0.38	0.14	0.66	0.4	0.97
MIR17	CREB1	SLC25A3	0.03	0.02	0.57	0.95	0.56
MIR17	CREB1	TPT1	0.05	0.04	0.26	0.31	0.99
MIR17	CUX1	HIF1AN	0.71	0.55	1	0.98	0.35
MIR17	CUX1	KIF23	0.05	0.19	0.99	0.93	0.33
MIR17	CUX1	RACGAP1	0.03	0.19	1	0.79	0.31
MIR17	EGR1	AMD1	0.16	0.08	0.56	0.14	0.22
MIR17	EGR1	FYN	0.03	<0.01	0.61	0.54	0.39
MIR17	EGR1	GNA11	0.42	0.73	0.62	0.57	0.91
MIR17	EGR1	GNAQ	0.79	0.03	0.69	0.54	0.82
MIR17	EGR1	PDPK1	0.41	0.48	0.71	0.55	0.9
MIR17	EGR1	SF1	0.02	0.74	0.55	0.24	0.94
MIR17	EGR2	LIF	0.73	0.82	0.96	0.96	0.93
MIR17	ELF4	SLC11A1	0.62	0.85	0.14	0.97	0.94
MIR17	EPAS1	ADORA2A	0.89	0.88	0.72	0.36	0.31
MIR17	ESR1	BCAS2	0.97	0.94	0.14	0.94	0.95
MIR17	ESR1	BMP6	0.63	0.46	0.68	0.37	0.91
MIR17	ESR1	CCNG2	0.75	0.55	0.79	0.99	0.91
MIR17	ESR1	COX7A2L	0.68	0.58	0.54	0.95	0.94
MIR17	ESR1	GREB1	0.68	0.43	0.22	0.74	0.92
MIR17	ETS1	DPP3	0.56	0.4	0.94	0.19	0.97
MIR17	ETS1	TNFSF14	0.93	0.97	0.74	0.32	0.93
MIR17	ETS1	TRA2B	0.54	0.45	0.91	0.25	0.67
MIR17	FOS	ENPP2	0.98	0.77	0.85	0.2	0.19
MIR17	FOS	WEE1	0.65	0.99	0.05	0.17	0.73
MIR17	FOSL2	TPT1	0.1	0.13	0.85	0.41	0.98
MIR17	FOXA1	HSPA2	0.89	0.88	0.83	0.93	0.24
MIR17	FOXC1	COCH	0.89	0.93	1	0.38	0.94
MIR17	FOXD1	PGF	0.63	0.9	0.59	0.37	0.94
MIR17	FOXQ1	COCH	1	1	1	0.39	0.96
MIR17	GABPB1	ATP5F1B	<0.01	<0.01	0.82	0.64	0.3
MIR17	GRHL2	ERBB3	0.91	0.85	0.85	0.95	0.29
MIR17	HIF1A	ADAMTS1	0.99	0.96	0.46	0.09	0.31
MIR17	HIF1A	CAD	0.91	0.4	0.82	0.56	0.34
MIR17	HIF1A	CHKA	0.95	0.35	0.45	0.2	0.21
MIR17	HIF1A	EGLN3	0.9	0.45	0.06	0.5	0.02
MIR17	HIF1A	ERCC2	0.93	0.33	0.38	0.53	0.17
MIR17	HIF1A	HSPA2	0.86	0.36	0.12	0.54	0.03
MIR17	HIF1A	ITGB1	1	0.87	0.53	0.07	0.08
MIR17	HIF1A	LPIN1	0.88	0.95	0.27	0.53	0.27
MIR17	HIF1A	PGF	0.89	0.41	0.61	0.1	0.2
MIR17	HIF1A	RPSA	0.89	0.4	0.62	0.08	0.01
MIR17	HIF1A	SORL1	0.9	0.92	<0.01	0.21	0.19
MIR17	HIF1A	VASP	0.9	0.45	0.03	0.56	0.26
MIR17	HIF1A	WASF3	0.92	0.74	0.12	0.14	0.21
MIR17	HIF1A	WSB1	0.94	0.38	0.51	0.55	0.24
MIR17	IRF1	CD274	0.96	1	0.98	0.97	0.5
MIR17	IRF1	MYH9	0.93	0.95	0.84	0.3	0.57
MIR17	IRF1	OPTN	0.95	0.91	0.94	0.46	0.58
MIR17	MTF1	PGF	0.96	0.89	0.97	0.3	0.9
MIR17	MTF1	SLC30A1	1	1	1	0.67	0.91
MIR17	NFAT5	SLC5A3	0.18	0.06	0.28	0.98	0.76
MIR17	NFE2L2	ADSL	0.05	0.06	0.58	0.76	0.94
MIR17	NFE2L2	COCH	0.92	0.92	0.89	0.99	0.89
MIR17	NFE2L2	GLO1	0.78	0.66	0.33	0.98	0.9
MIR17	NFE2L2	GPX2	0.84	0.83	0.82	0.98	0.96
MIR17	NFE2L2	PREPL	0.49	0.86	0.25	0.53	0.94
MIR17	NONO	RPS15A	0.55	<0.01	<0.01	0.55	0.09
MIR17	NONO	RPS24	0.92	<0.01	<0.01	0.06	0.35
MIR17	NONO	SLC25A3	<0.01	<0.01	0.51	0.57	0.09
MIR17	NR5A2	GREB1	0.81	0.37	0.76	0.15	0.93
MIR17	POU2F1	DDX39B	0.04	0.11	0.01	0.1	0.36
MIR17	POU2F1	LYN	0.26	0.91	0.14	0.47	0.97
MIR17	REL	EPHB2	0.82	0.18	0.8	0.6	0.94
MIR17	REST	CELSR3	0.83	0.51	0.98	0.96	0.96
MIR17	REST	KCNQ2	0.79	0.43	0.68	0.34	0.18
MIR17	SFPQ	RPS15A	0.57	0.01	<0.01	0.75	0.06
MIR17	SFPQ	RPS24	0.91	0.01	0.01	0.2	0.47
MIR17	SFPQ	SLC25A3	<0.01	<0.01	0.52	0.76	0.13
MIR17	SMAD3	PLOD2	0.88	0.9	0.88	0.54	0.38
MIR17	SMAD3	PMEPA1	1	0.97	1	0.95	0.96
MIR17	SOX4	VASH2	0.32	0.29	0.88	0.59	0.46
MIR17	SP1	ACLY	0.92	1	0.88	0.49	0.53
MIR17	SP1	ACVRL1	0.91	0.96	1	0.4	0.98
MIR17	SP1	ADORA2A	0.99	1	0.99	0.93	0.97
MIR17	SP1	ALMS1	0.79	0.84	0.86	0.93	0.97
MIR17	SP1	ASNS	1	0.82	0.97	0.92	0.94
MIR17	SP1	ATP1A2	0.85	0.87	0.82	0.99	0.92
MIR17	SP1	CAD	0.81	0.92	1	0.97	0.93
MIR17	SP1	COL4A1	0.85	0.82	0.82	0.49	0.64
MIR17	SP1	COL4A2	0.87	0.74	0.8	0.43	0.39
MIR17	SP1	CYP7B1	0.99	1	1	0.92	0.93
MIR17	SP1	DLC1	0.78	0.76	0.88	0.34	0.18
MIR17	SP1	DRD1	1	1	1	0.93	0.91
MIR17	SP1	EFNB2	0.99	0.92	0.78	0.73	0.94
MIR17	SP1	ENPP2	0.99	0.81	0.99	0.42	0.25
MIR17	SP1	FYN	0.74	0.78	0.76	0.94	0.27
MIR17	SP1	IRS2	0.75	0.77	1	0.34	0.94
MIR17	SP1	ITGB8	0.96	0.89	0.8	0.49	0.94
MIR17	SP1	KCNQ2	0.83	0.83	0.84	0.41	0.3
MIR17	SP1	KIF14	0.72	0.76	0.94	0.95	0.88
MIR17	SP1	MCAM	0.85	0.84	0.96	0.34	0.94
MIR17	SP1	MGST1	0.82	0.79	0.93	0.96	0.9
MIR17	SP1	MKI67	0.79	0.82	0.99	0.92	0.97
MIR17	SP1	MUSK	0.99	0.93	0.99	0.94	0.94
MIR17	SP1	MYH9	0.83	0.93	0.87	0.43	0.98
MIR17	SP1	PKD2	0.81	0.79	0.83	0.96	0.54
MIR17	SP1	PLOD2	0.81	0.82	0.79	0.49	0.38
MIR17	SP1	PRLR	0.97	1	0.99	0.94	0.97
MIR17	SP1	SF1	0.72	0.96	0.83	0.75	0.94
MIR17	SP1	SLC11A1	0.89	0.86	0.85	0.95	0.96
MIR17	SP1	SLC25A3	0.81	0.65	0.91	0.95	0.46
MIR17	SP1	SLC7A1	0.98	1	0.77	0.4	0.93
MIR17	SP1	SOAT1	1	0.99	0.84	0.96	0.94
MIR17	SP1	TIMP2	0.85	0.69	0.99	0.57	0.94
MIR17	SP1	TNFAIP1	0.86	0.96	0.83	0.95	0.95
MIR17	SP1	TNFSF14	1	1	0.98	0.93	0.94
MIR17	SP1	TOMM34	0.95	0.92	0.99	0.97	0.94
MIR17	SP1	TSG101	0.81	0.76	0.91	0.98	0.91
MIR17	SP1	UGDH	0.84	0.75	0.8	0.58	0.94
MIR17	SP1	USP22	0.83	0.69	0.8	0.64	0.95
MIR17	SP3	ASNS	0.74	0.42	0.7	0.97	0.91
MIR17	SP3	CYP7B1	0.91	0.84	0.98	0.95	0.89
MIR17	SP3	DLC1	0.21	0.09	0.59	0.31	0.15
MIR17	SP3	ENPP2	0.87	0.24	0.96	0.42	0.22
MIR17	SP3	IRS2	0.34	0.05	0.97	0.42	0.93
MIR17	SP3	ITGB8	0.54	0.48	0.61	0.49	0.92
MIR17	SP3	MAP3K12	0.89	0.9	0.91	0.91	0.92
MIR17	SP3	MYH9	0.14	0.57	0.49	0.42	0.95
MIR17	SP3	TIMP2	0.13	0.07	0.92	0.65	0.95
MIR17	SP3	TNFSF14	0.86	0.79	0.62	0.96	0.94
MIR17	STAT3	CD274	0.76	0.85	0.45	0.98	0.93
MIR17	STAT3	CD46	0.98	0.58	0.72	0.99	0.94
MIR17	STAT3	IL6ST	0.59	<0.01	0.25	0.94	0.94
MIR17	STAT3	ITGB6	0.99	0.82	0.79	0.96	0.94
MIR17	STAT3	SLC7A11	0.47	0.2	0.34	0.44	0.93
MIR17	STAT3	WASF3	0.57	0.63	0.11	0.54	0.94
MIR17	TGIF1	DRD1	1	0.95	0.95	0.97	0.95
MIR17	TP53	COP1	0.16	0.09	0.87	0.75	0.18
MIR17	TP53	DUSP4	0.92	0.9	0.32	0.71	0.12
MIR17	TP53	FANCC	0.14	0.1	0.36	0.76	0.63
MIR17	TP53	FXN	0.12	0.08	0.45	0.67	0.5
MIR17	TP53	RNF128	0.95	0.86	0.81	0.67	0.52
MIR17	TP53	TP53INP1	0.37	0.15	0.79	0.68	0.43
MIR17	TP53	YWHAG	0.04	0.01	0.09	0.1	0.46
MIR17	YY1	CBX5	0.01	0.07	0.01	0.42	0.91
MIR17	YY1	DDX39B	0.01	0.01	0.01	0.56	0.31
MIR17	YY1	KIF14	0.02	0.12	0.54	0.98	0.93
MIR17	YY1	PREPL	0.49	0.9	0.07	0.46	0.94
MIR17	ZBTB7A	PFKP	0.92	0.69	0.72	0.74	0.93
MIR17	ZNF148	IRS2	0.3	0.11	0.89	0.1	0.62
MIR181A-2	NFE2L2	PREPL	0.46	0.82	0.24	0.43	0.97
MIR181A-2	NFE2L2	SHC1	0.04	0.02	0.86	0.99	0.96
MIR181A-2	NR3C1	SLC7A5	0.66	0.87	0.77	0.47	0.5
MIR181A-2	SFPQ	RPL12	<0.01	0.03	<0.01	0.71	0.09
MIR181A1	KLF6	TGFBR1	0.59	0.08	<0.01	0.44	0.97
MIR181C	CREB1	MYH10	0.04	0.02	0.24	0.96	0.33
MIR181D	CREB1	NF1	0.04	0.04	0.31	0.52	0.99
MIR182	CREB1	BDNF	0.85	0.57	0.9	0.95	0.94
MIR182	CREB1	DYRK1A	0.11	0.38	0.86	0.94	0.93
MIR182	CREB1	GABBR1	0.11	0.11	0.25	0.56	0.93
MIR182	CREB1	HLA-DPB1	0.3	0.13	0.23	0.99	0.99
MIR182	CREB1	NF1	0.01	0.02	0.29	0.59	0.92
MIR182	CREB1	SLC39A1	0.11	0.03	0.86	0.95	0.98
MIR182	EPAS1	ROCK1	0.52	<0.01	0.36	0.43	0.42
MIR182	ESR1	FST	0.79	0.52	0.53	0.97	0.94
MIR182	ESR1	IRS1	0.74	0.94	0.58	0.98	0.93
MIR182	ESRRG	PDK4	0.5	1	0.16	0.18	0.13
MIR182	FOXO1	PDK4	0.09	0.89	0.14	0.57	0.29
MIR182	FOXO3	PDK4	0.07	0.84	0.66	0.52	0.3
MIR182	HNF4A	GK	1	0.88	0.83	0.94	0.95
MIR182	HNF4A	OTC	0.99	1	1	0.97	0.93
MIR182	HNF4A	RPS6KA6	0.88	0.86	0.97	0.96	0.88
MIR182	MECP2	BDNF	0.97	0.96	1	0.95	0.96
MIR182	MITF	RAB27A	0.92	0.87	0.08	0.94	0.97
MIR182	NFIC	F13A1	0.38	0.79	0.19	0.5	0.9
MIR182	NRF1	CD47	0.78	0.33	0.22	0.84	0.3
MIR182	NRF1	EIF2S1	0.04	0.42	0.15	0.92	0.95
MIR182	NRF1	RAPGEF6	0.07	0.39	0.72	0.8	0.93
MIR182	NRF1	SPRY4	0.3	0.32	0.21	0.97	0.93
MIR182	PAX6	EFNA5	0.94	0.9	0.59	0.69	0.62
MIR182	RARG	PLCG1	0.99	1	0.81	0.84	0.96
MIR182	RREB1	SLC39A1	0.18	0.33	0.65	0.94	0.94
MIR182	SOX2	EFNA5	0.58	0.27	0.13	0.09	0.14
MIR182	SP3	C1GALT1	0.38	0.45	0.95	0.97	0.92
MIR182	SP3	CADM1	0.05	0.82	0.5	0.44	0.41
MIR182	SP3	CALCR	0.88	0.87	0.54	0.96	0.93
MIR182	SP3	DKC1	0.08	0.12	0.55	0.94	0.8
MIR182	SP3	ITGB8	0.5	0.49	0.61	0.33	0.94
MIR182	SP3	MYH9	0.18	0.54	0.65	0.35	0.92
MIR182	SP3	PDPN	0.12	0.07	0.93	0.44	0.22
MIR182	XBP1	HLA-DPB1	0.05	0.08	0.64	0.61	0.92
MIR183	AHR	ABCC4	0.99	0.61	0.76	0.81	0.91
MIR183	AR	LCP1	0.35	0.21	0.1	0.65	0.94
MIR183	AR	PMEPA1	0.9	0.6	0.79	0.63	0.97
MIR183	ATF2	ITGB8	0.79	0.96	0.04	0.39	0.91
MIR183	CUX1	HIF1AN	0.59	0.62	0.99	0.97	0.33
MIR183	EGR1	AMD1	0.13	0.13	0.52	0.14	0.21
MIR183	EGR1	CDK5R1	0.04	0.09	0.58	0.56	0.96
MIR183	EGR1	FYN	0.04	0.01	0.57	0.49	0.25
MIR183	EGR1	GNA11	0.42	0.76	0.62	0.6	0.98
MIR183	EGR1	GNAQ	0.73	0.01	0.57	0.59	0.73
MIR183	EGR1	PTP4A1	0.9	0.86	0.95	0.6	0.94
MIR183	ESR1	CCNG2	0.6	0.52	0.84	0.97	0.9
MIR183	ESR1	IRS1	0.71	0.94	0.53	0.95	0.96
MIR183	FOS	WEE1	0.73	1	0.06	0.25	0.76
MIR183	FOSB	DNAJB4	0.98	0.88	0.8	0.93	0.9
MIR183	FOXO1	TGFBR1	0.71	0.21	0.13	0.85	0.95
MIR183	KLF6	TGFBR1	0.68	0.13	0.01	0.45	0.94
MIR183	NFAT5	SLC5A3	0.19	0.02	0.36	0.96	0.67
MIR183	NR3C1	CACNA1C	0.97	0.95	0.09	0.95	0.75
MIR183	POU2F1	PRKG1	0.94	0.91	0.84	0.03	0.92
MIR183	RREB1	SLC39A1	0.22	0.38	0.75	0.94	0.94
MIR183	ZBTB16	PIK3R1	0.52	0.85	0.69	0.39	0.39
MIR185	AR	LCP1	0.36	0.17	0.11	0.63	0.92
MIR185	E2F1	DUSP4	0.95	0.86	0.54	0.97	0.51
MIR185	EPAS1	RHOA	0.9	0.01	0.07	0.29	0.12
MIR185	FOXO3	IRS2	0.19	0.13	0.97	0.37	0.93
MIR185	HOXC13	LMNB2	0.93	0.79	0.89	0.96	0.9
MIR185	JUND	DNAJB4	1	0.95	0.99	0.96	0.96
MIR185	MAZ	TJP1	0.49	0.88	0.11	0.41	0.15
MIR185	MYC	LMNB2	0.19	0.12	0.4	0.9	0.41
MIR185	MYC	MCM7	0.28	0.11	0.29	0.42	0.13
MIR185	MYC	SERPINI1	0.13	0.38	0.48	0.97	0.1
MIR185	POU2F2	LYN	0.34	0.81	0.02	0.95	0.96
MIR185	RUNX1	TJP1	0.51	0.88	0.11	0.07	0.48
MIR185	SP2	IRS2	0.17	0.17	0.91	0.43	0.94
MIR185	SP2	TIMP2	0.24	0.12	0.91	0.65	0.95
MIR185	ZBTB7A	PKM	0.88	0.8	0.7	0.34	0.93
MIR186	ATF2	ITGB8	0.67	0.95	0.09	0.42	0.94
MIR186	HIF1A	ADAMTS1	1	0.95	0.48	0.05	0.27
MIR186	HIF1A	HSP90B1	1	0.56	0.68	0.57	0.2
MIR186	HIF1A	ITGB1	1	0.94	0.62	0.09	0.09
MIR186	HIF1A	RHOA	1	0.43	0.01	0.54	<0.01
MIR186	HIF1A	WSB1	0.96	0.36	0.42	0.64	0.22
MIR186	IRF8	NF1	0.49	0.24	0.06	0.57	0.97
MIR186	JUNB	ITGB8	0.6	0.45	0.05	0.38	0.94
MIR186	JUND	ITGB8	0.95	0.63	0.78	0.35	0.87
MIR186	MYC	DDX18	0.42	0.93	0.22	0.57	0.47
MIR186	MYC	LMNB2	0.27	0.17	0.45	0.86	0.46
MIR186	MYC	PDCD10	0.11	0.42	0.82	0.89	0.47
MIR186	NFAT5	SLC5A3	0.23	0.02	0.31	0.98	0.67
MIR186	NFYA	CDCA8	0.82	0.86	1	0.99	0.94
MIR186	NFYA	PNRC1	0.92	0.81	0.82	0.99	0.94
MIR186	NRF1	RHOA	0.9	0.36	0.07	0.79	0.43
MIR186	POU2F1	LYN	0.29	0.78	0.04	0.46	0.93
MIR186	RELA	ADAMTS5	0.43	0.22	0.7	0.97	0.95
MIR186	RELA	CDK2	0.48	0.1	0.66	0.98	0.93
MIR186	RELA	ELAVL1	0.5	0.04	0.47	0.74	0.38
MIR186	RELA	THOC1	0.44	0.06	0.44	0.76	0.92
MIR186	SOX4	SEMA3A	0.06	<0.01	0.11	0.6	0.51
MIR186	SP1	ACVR2A	0.82	0.84	0.9	0.99	0.89
MIR186	SP1	ALMS1	0.81	0.82	0.81	0.96	0.89
MIR186	SP1	CADM1	0.81	1	0.83	0.44	0.47
MIR186	SP1	CDK2	0.8	0.81	0.93	0.97	0.91
MIR186	SP1	COL4A1	0.9	0.85	0.77	0.43	0.49
MIR186	SP1	DRD1	0.99	1	1	0.99	0.91
MIR186	SP1	EZR	1	1	1	0.98	0.94
MIR186	SP1	HELB	1	0.99	1	0.98	0.87
MIR186	SP1	ITGB8	0.94	0.95	0.89	0.47	0.94
MIR186	SP1	KCNA3	1	1	1	0.98	0.98
MIR186	SP1	NF1	0.85	0.8	0.85	0.55	0.89
MIR186	SP1	NID1	1	1	0.96	0.4	0.95
MIR186	SP1	PTP4A1	1	1	1	0.98	0.96
MIR186	SP1	SLC20A1	1	1	0.99	0.96	0.96
MIR186	SP1	SLC25A3	0.77	0.7	0.96	0.92	0.4
MIR186	SP1	SLC39A1	0.88	0.69	0.99	0.96	0.95
MIR186	SP1	SLC7A1	1	1	0.9	0.37	0.94
MIR186	SP1	TPI1	0.83	0.73	0.82	0.37	0.67
MIR186	SP3	CADM1	0.11	0.86	0.65	0.35	0.45
MIR186	SP3	ITGB8	0.48	0.5	0.51	0.43	0.9
MIR186	SP3	SLC20A1	0.95	0.84	0.96	0.97	0.93
MIR186	SRF	DUSP5	1	1	0.92	0.97	0.92
MIR186	TBPL1	NF1	0.02	0.06	0.13	0.57	0.92
MIR186	TFAP2A	DRD1	0.97	1	1	0.97	0.94
MIR186	TFAP2A	HRK	0.69	0.95	0.95	1	0.95
MIR186	TFAP2A	SLC16A1	0.54	0.79	0.82	0.96	0.53
MIR186	YY1	CBX5	0.02	0.05	0.05	0.48	0.86
MIR187	BCL6	RGS4	0.79	0.93	0.93	0.45	0.92
MIR18A	HIF1A	ACO1	0.92	0.32	0.34	0.58	0.28
MIR18A	HIF1A	CAD	0.91	0.38	0.75	0.57	0.31
MIR18A	HIF1A	EGLN3	0.91	0.48	0.08	0.53	0.01
MIR18A	HIF1A	EIF3I	0.88	0.57	0.02	0.18	0.2
MIR18A	HIF1A	SORL1	0.92	0.91	0.02	0.2	0.23
MIR18A	NFE2L2	PRDX1	0.03	<0.01	0.27	0.71	0.3
MIR18A	YY1	KIF14	0.02	0.09	0.59	0.96	0.96
MIR191	MECP2	BDNF	0.99	0.98	0.98	0.95	0.95
MIR1915	POU2F1	DDX39B	0.04	0.12	0.01	0.12	0.27
MIR192	CUX1	RACGAP1	0.04	0.25	1	0.84	0.32
MIR192	EGR1	PTP4A1	0.94	0.82	0.9	0.53	0.91
MIR192	NFAT5	SLC5A3	0.18	0.01	0.4	0.96	0.66
MIR192	SREBF1	HIGD1A	0.38	0.13	0.81	0.69	0.91
MIR192	SREBF1	IDH1	0.46	0.69	0.99	0.48	0.35
MIR192	SREBF1	PRKG1	0.89	0.71	1	0.33	0.96
MIR193B	GATA3	ALDH1A2	0.97	1	0.78	0.92	0.9
MIR193B	NONO	RPL12	<0.01	<0.01	0.01	0.52	0.04
MIR194-1	ATF2	ITGB8	0.78	0.91	0.01	0.32	0.96
MIR194-1	HIF1A	TLL1	1	0.9	0.83	0.2	0.24
MIR194-1	SP3	CADM1	0.07	0.89	0.57	0.31	0.49
MIR194-1	SP3	ITGB8	0.53	0.55	0.57	0.4	0.96
MIR194-1	STAT1	IL6ST	0.56	0.07	0.85	0.92	0.97
MIR194-2	ATF2	ITGB8	0.81	0.91	0.03	0.32	0.97
MIR194-2	GBX2	USH2A	0.98	0.87	0.89	0.93	0.9
MIR194-2	HIF1A	TLL1	1	0.92	0.81	0.2	0.22
MIR194-2	JUN	ITGB8	0.39	0.51	0.82	0.36	0.61
MIR194-2	SP3	CADM1	0.07	0.95	0.65	0.39	0.51
MIR194-2	SP3	ITGB8	0.46	0.5	0.49	0.41	0.96
MIR194-2	STAT1	IL6ST	0.63	0.04	0.87	0.98	0.94
MIR194-2	STAT1	SOAT1	0.91	0.73	0.86	0.97	0.95
MIR196A-2	FOXO1	TGFBR1	0.63	0.13	0.11	0.82	0.91
MIR196A-2	MTF1	SLC30A1	1	1	0.99	0.78	0.94
MIR196A-2	NFIC	SLC19A2	0.94	0.73	0.77	0.53	0.92
MIR196A-2	SP1	CDC25B	0.75	0.9	0.83	0.68	0.92
MIR196A-2	SP1	CDK2	0.69	0.72	0.93	0.96	0.95
MIR196A-2	SP1	COL4A1	0.88	0.69	0.82	0.45	0.62
MIR196A-2	SP1	GLTP	0.79	0.84	0.83	0.97	0.94
MIR196A-2	SP1	ITGB8	0.98	0.94	0.85	0.33	0.93
MIR196A-2	SP1	NF1	0.78	0.79	0.8	0.54	0.95
MIR196A-2	SP1	PTGES	1	0.98	1	0.93	0.94
MIR196A-2	SP1	PTP4A1	1	0.99	1	0.97	0.96
MIR196A-2	SP1	SLC19A2	1	0.99	1	0.96	0.96
MIR196A-2	SP1	SLC29A1	0.89	0.83	0.86	0.97	0.92
MIR196A-2	SP1	SLC7A1	1	1	0.83	0.39	0.93
MIR196A-2	SP1	TGFBR1	0.98	0.8	0.82	0.93	0.89
MIR197	E2F1	DROSHA	0.11	0.3	0.33	0.68	0.95
MIR197	POU2F1	LYN	0.28	0.85	0.17	0.46	0.98
MIR200B	JUN	LOX	0.18	0.07	0.8	0.94	0.62
MIR200C	NFYA	TIMP2	0.94	0.83	0.98	0.7	0.92
MIR200C	NFYA	UBE2I	0.88	0.88	0.85	0.69	0.93
MIR200C	SP1	CDH11	1	0.99	0.83	0.7	0.88
MIR200C	SP1	CDK2	0.79	0.77	0.95	0.97	0.98
MIR200C	SP1	DLC1	0.89	0.73	0.88	0.46	0.2
MIR200C	SP1	HFE	0.96	0.94	0.99	0.95	0.97
MIR200C	SP1	IRS1	0.96	0.99	0.92	0.99	0.87
MIR200C	SP1	SLC31A1	0.81	0.78	0.99	0.96	0.96
MIR200C	SP1	SOAT1	0.99	1	0.77	0.94	0.92
MIR200C	SP1	TIMP2	0.76	0.83	1	0.59	0.94
MIR202	SP1	ACVR2A	0.91	0.8	0.92	0.96	0.94
MIR202	SP1	C1GALT1	0.96	0.94	0.99	0.96	0.96
MIR202	SP1	TGFBR1	0.97	0.82	0.85	0.92	0.98
MIR203A	AHR	CYP1A2	1	0.96	0.99	0.96	0.97
MIR203A	CREB1	DYRK1A	0.12	0.34	0.81	0.97	0.96
MIR203A	CREB1	SLC39A1	0.09	0.04	0.86	0.93	0.96
MIR203A	CREB1	TPT1	0.06	0.04	0.2	0.39	0.94
MIR203A	CUX1	HIF1AN	0.7	0.6	0.98	0.95	0.3
MIR203A	CUX1	IRF2BPL	0.49	0.03	0.7	0.6	0.23
MIR203A	ESR1	CCNG2	0.56	0.62	0.82	0.95	0.94
MIR203A	ESR1	IRS1	0.69	0.89	0.58	0.93	0.96
MIR203A	ESR1	UBE2I	0.62	0.5	0.07	0.65	0.95
MIR203A	ETS1	PIM3	0.65	0.57	0.72	0.26	0.22
MIR203A	ETS1	TRA2B	0.56	0.38	0.93	0.35	0.71
MIR203A	FOSL2	TPT1	0.03	0.07	0.94	0.41	0.93
MIR203A	GATA6	DAB2	0.87	0.87	0.87	0.3	0.94
MIR203A	GBX2	ROBO1	0.33	0.04	0.46	0.39	0.55
MIR203A	HIF1A	ACO1	0.96	0.39	0.31	0.55	0.26
MIR203A	HIF1A	LPIN1	0.95	0.93	0.32	0.5	0.28
MIR203A	JUN	INHBA	0.95	0.84	1	0.97	0.52
MIR203A	JUN	LOX	0.15	0.04	0.81	0.98	0.64
MIR203A	MYC	BCAT1	0.31	0.08	0.83	0.56	0.4
MIR203A	MYC	LMNB2	0.3	0.14	0.34	0.91	0.44
MIR203A	MYC	NOL7	0.78	0.93	0.2	0.92	0.4
MIR203A	NFAT5	SLC5A3	0.27	0.04	0.33	0.99	0.72
MIR203A	NFYA	LPIN1	0.95	1	0.89	0.98	0.91
MIR203A	NFYA	UBE2I	0.92	0.92	0.79	0.61	0.99
MIR203A	NR2C2	CNTFR	0.08	0.21	0.47	0.67	0.94
MIR203A	RUNX1	TJP1	0.51	0.88	0.13	0.05	0.51
MIR203A	SFPQ	RPS24	0.92	<0.01	<0.01	0.21	0.55
MIR203A	SNAI1	MYO5A	0.91	0.89	0.9	0.58	0.92
MIR203A	SON	GHSR	0.93	0.86	0.89	0.96	0.9
MIR203A	SP1	ACVR2A	0.93	0.76	0.94	0.96	0.94
MIR203A	SP1	ADAM23	0.85	0.81	0.85	0.52	0.93
MIR203A	SP1	CEACAM6	1	1	1	0.96	0.94
MIR203A	SP1	COL12A1	0.92	0.85	1	0.97	0.91
MIR203A	SP1	FYN	0.87	0.73	0.77	0.96	0.32
MIR203A	SP1	GLTP	0.78	0.75	0.81	0.97	0.96
MIR203A	SP1	IRS1	0.97	1	0.96	1	0.92
MIR203A	SP1	IRS2	0.77	0.81	1	0.36	0.92
MIR203A	SP1	NOL7	0.99	1	0.87	0.95	0.93
MIR203A	SP1	PADI2	0.88	0.9	0.87	0.81	0.56
MIR203A	SP1	PAPSS2	1	0.81	0.81	0.37	0.9
MIR203A	SP1	PDPN	0.85	0.74	1	0.42	0.29
MIR203A	SP1	PRKCA	0.83	0.73	1	0.38	0.28
MIR203A	SP1	PRKG1	1	1	1	0.39	0.93
MIR203A	SP1	PRLR	0.99	1	1	0.95	0.92
MIR203A	SP1	PTP4A1	1	1	0.99	0.96	0.91
MIR203A	SP1	RAVER2	1	1	0.93	0.93	0.97
MIR203A	SP1	SCGB2A1	1	1	1	0.93	0.94
MIR203A	SP1	SLC29A1	0.98	0.87	0.85	0.98	0.98
MIR203A	SP1	SLC39A1	0.76	0.72	1	0.93	0.94
MIR203A	SP1	SLC7A1	1	1	0.82	0.38	0.97
MIR203A	SP1	TNFRSF8	1	0.99	1	0.95	0.98
MIR203A	SP2	IRS2	0.24	0.21	0.94	0.51	0.91
MIR203A	SP2	PAPSS2	0.87	0.23	0.61	0.26	0.97
MIR203A	SP3	CEACAM6	0.91	0.88	0.97	0.93	0.91
MIR203A	SP3	GLTP	0.13	0.05	0.56	0.98	0.73
MIR203A	SP3	IRS2	0.25	0.05	0.94	0.37	0.91
MIR203A	SP3	PADI2	0.19	0.5	0.57	0.71	0.54
MIR203A	SP3	PAPSS2	0.97	0.09	0.52	0.35	0.91
MIR203A	SP3	PDPN	0.05	0.02	0.95	0.4	0.26
MIR203A	SP3	PRKG1	0.98	0.78	0.95	0.42	0.94
MIR203A	SP3	SCGB2A1	0.94	0.84	0.97	0.96	0.86
MIR203A	STAT1	DUOX2	0.93	0.91	1	0.92	0.96
MIR203A	STAT1	IL6ST	0.54	0.1	0.91	0.96	0.94
MIR203A	TFAP2B	KRT1	0.95	0.9	0.84	0.94	0.96
MIR203A	TRPS1	WIF1	1	0.95	1	0.47	0.93
MIR203A	ZNF148	IRS2	0.32	0.18	0.77	0.11	0.6
MIR204	CDX2	DSC2	1	0.99	0.83	0.95	0.97
MIR204	CEBPA	FTO	0.36	0.93	0.09	0.94	0.93
MIR204	CEBPA	UCA1	0.9	0.93	0.86	0.97	0.92
MIR204	CREB1	BDNF	0.82	0.5	0.92	0.93	0.94
MIR204	CREB1	CDCA8	0.03	0.18	0.83	0.96	0.96
MIR204	CREB1	DYRK1A	0.05	0.35	0.86	0.96	0.91
MIR204	CREB1	KCND3	0.29	0.13	0.29	0.95	0.92
MIR204	CREB1	TPT1	0.05	0.05	0.24	0.42	0.97
MIR204	EGR1	GNAQ	0.81	0.02	0.5	0.52	0.8
MIR204	ESR1	UBE2I	0.64	0.51	0.06	0.63	0.97
MIR204	FOS	WEE1	0.76	1	0.04	0.16	0.77
MIR204	HOXC8	CDH11	0.99	1	0.79	0.75	0.95
MIR204	KLF6	TGFBR1	0.74	0.1	0.01	0.45	0.94
MIR204	NR3C1	CACNA1C	0.98	0.91	0.24	0.93	0.77
MIR204	TFAP2A	DCC	0.64	0.88	0.85	0.46	0.34
MIR204	VDR	PLCG1	0.97	0.99	0.11	0.97	0.94
MIR205	AR	KLK2	0.92	0.89	0.87	0.6	0.88
MIR205	CREB1	DYRK1A	0.08	0.38	0.87	0.95	0.87
MIR205	CREB1	KCND3	0.36	0.08	0.28	0.97	0.95
MIR205	E2F1	DBF4	0.05	0.17	0.38	0.93	0.46
MIR205	E2F1	HELLS	0.01	0.02	0.88	0.94	0.95
MIR205	ELF1	LYN	0.27	0.98	<0.01	0.97	0.91
MIR205	ESR1	BCAS3	0.61	0.51	0.33	0.96	0.93
MIR205	HNRNPK	SRC	<0.01	<0.01	0.52	0.09	0.08
MIR205	NFAT5	SLC5A3	0.13	0.04	0.31	0.94	0.75
MIR205	POU2F1	LYN	0.26	0.92	0.13	0.43	0.94
MIR205	YY1	PREPL	0.66	0.94	0.09	0.52	0.9
MIR20A	E2F1	DUSP2	0.94	0.87	0.39	0.96	0.95
MIR20A	E2F1	ECT2	0.04	0.06	0.64	0.94	0.97
MIR20A	E2F1	PTPRO	0.14	0.13	0.52	0.45	0.51
MIR20A	HIF1A	CHKA	0.99	0.3	0.43	0.16	0.22
MIR20A	HIF1A	NDRG1	0.97	0.43	0.08	0.16	0.01
MIR20A	MAZ	CLDN5	0.39	0.46	0.83	0.37	0.38
MIR20A	MTF1	SLC30A1	0.99	1	0.98	0.69	0.97
MIR20A	NFAT5	SLC5A3	0.19	0.05	0.4	0.92	0.67
MIR20A	RUNX1	CLDN5	0.39	0.49	0.9	0.14	0.93
MIR20A	STAT3	IL6ST	0.61	0.01	0.29	0.97	0.93
MIR20A	YY1	CBX5	0.01	0.04	0.03	0.41	0.86
MIR20B	ATF2	ITGB8	0.77	0.94	0.03	0.41	0.95
MIR20B	ESR1	GREB1	0.54	0.51	0.17	0.72	0.92
MIR20B	HIF1A	HSPA2	0.91	0.52	0.14	0.51	<0.01
MIR20B	HIF1A	SORL1	0.95	0.9	0.01	0.29	0.18
MIR20B	JUN	ITGB8	0.43	0.45	0.81	0.35	0.62
MIR20B	SP1	EFNB2	1	0.87	0.84	0.66	0.91
MIR20B	SP1	ITGB8	0.9	0.95	0.8	0.46	0.92
MIR20B	SP1	NF1	0.76	0.76	0.87	0.53	0.94
MIR20B	SP1	PRLR	1	1	1	0.96	0.96
MIR20B	SP1	TNFAIP1	0.83	0.97	0.81	0.94	0.98
MIR21	ATF2	ITGB8	0.77	0.94	0.07	0.37	0.94
MIR21	CEBPB	EIF4G1	0.31	0.03	0.06	0.95	0.58
MIR21	CEBPB	PRLR	0.96	0.92	0.8	0.95	0.37
MIR21	CUX1	IRF2BPL	0.55	0.08	0.7	0.6	0.26
MIR21	E2F3	IL6R	0.26	0.24	0.8	0.97	0.54
MIR21	ESR1	BCAS3	0.64	0.49	0.27	0.95	0.96
MIR21	ESR1	BMP6	0.63	0.51	0.79	0.4	0.96
MIR21	ESR1	CCNG2	0.67	0.46	0.78	0.94	0.91
MIR21	ESR1	F2R	0.66	0.9	0.18	0.97	0.59
MIR21	NFIC	SLC19A2	0.94	0.77	0.74	0.5	0.89
MIR21	NFYB	ATXN3	0.94	1	0.26	0.92	0.94
MIR21	REST	CELSR3	0.78	0.5	0.98	0.99	0.95
MIR21	SOX11	GDF5	0.91	0.93	0.8	0.41	0.34
MIR21	SP1	ACVR2A	0.9	0.84	0.93	0.97	0.9
MIR21	SP1	ATXN3	0.99	0.98	0.79	0.99	0.96
MIR21	SP1	CADM1	0.79	0.98	0.83	0.45	0.47
MIR21	SP1	COL12A1	0.96	0.77	1	0.97	0.95
MIR21	SP1	COL4A1	0.86	0.78	0.84	0.41	0.51
MIR21	SP1	F2R	0.92	0.99	0.85	0.99	0.61
MIR21	SP1	FYN	0.91	0.73	0.74	0.93	0.3
MIR21	SP1	ITGB8	0.96	0.9	0.82	0.37	0.97
MIR21	SP1	MCAM	0.86	0.77	0.95	0.38	0.96
MIR21	SP1	NF1	0.9	0.82	0.83	0.64	0.91
MIR21	SP1	PFKM	0.75	0.76	0.75	0.58	0.62
MIR21	SP1	PRKCE	0.78	0.75	0.84	0.66	0.57
MIR21	SP1	PRLR	1	1	1	0.95	0.96
MIR21	SP1	PTX3	0.85	0.73	0.87	0.97	0.92
MIR21	SP1	RAVER2	1	0.99	0.93	0.93	0.95
MIR21	SP1	S100A10	0.79	0.65	0.85	0.99	0.58
MIR21	SP1	SET	0.78	0.65	0.83	0.67	0.27
MIR21	SP1	SLC19A2	0.99	0.98	1	0.93	0.94
MIR21	SP1	TGFBI	0.88	0.82	0.92	0.95	0.9
MIR21	SP1	TNFAIP1	0.89	0.99	0.81	0.97	0.92
MIR21	SP3	CADM1	0.1	0.89	0.47	0.45	0.47
MIR21	SP3	F2R	0.53	0.86	0.56	0.98	0.65
MIR21	SP3	ITGB8	0.42	0.62	0.45	0.4	0.93
MIR21	SP3	TGFBI	0.32	0.23	0.49	0.96	0.93
MIR21	TP53	ANXA1	0.27	0.09	0.19	0.76	0.11
MIR21	TP53	SESN1	0.55	0.7	0.32	0.73	0.49
MIR21	TP53	YWHAG	0.07	0.06	0.13	0.15	0.45
MIR21	YY1	CBX5	<0.01	0.09	0.03	0.39	0.89
MIR21	YY1	DNAJB4	0.9	0.83	0.83	0.98	0.97
MIR21	YY1	GDF5	0.88	0.87	0.81	0.95	0.96
MIR21	YY1	PREPL	0.42	0.89	0.03	0.57	0.92
MIR210	MAZ	TJP1	0.54	0.95	0.13	0.44	0.07
MIR210	SP1	CDC25B	0.82	0.96	0.87	0.58	0.94
MIR210	SP1	CEND1	0.9	0.75	0.82	0.67	0.94
MIR210	SP1	CYGB	1	0.99	0.99	0.97	0.96
MIR210	SP1	FLT4	0.98	0.99	1	0.48	0.91
MIR210	SP1	HSD17B1	1	1	1	0.96	0.94
MIR210	SP1	PRLR	1	1	0.97	0.94	0.95
MIR212	CUX1	HIF1AN	0.73	0.65	1	0.96	0.29
MIR212	CUX1	IRF2BPL	0.52	0.11	0.71	0.65	0.41
MIR212	HSF1	HSPH1	0.07	0.27	0.36	0.98	0.76
MIR212	JUN	SESN2	0.56	0.07	1	0.97	0.56
MIR212	KLF4	NF1	0.29	0.71	0.23	0.05	0.47
MIR212	MYC	ST3GAL3	0.27	0.27	0.22	0.86	0.43
MIR212	NFYA	RGS4	0.92	0.84	1	0.92	0.97
MIR212	NR5A1	STARD7	0.93	0.97	0.88	0.96	0.96
MIR212	RUNX1	TJP1	0.54	0.9	0.14	0.13	0.55
MIR212	SP1	CDC25B	0.82	0.96	0.85	0.69	0.97
MIR212	SP1	CYGB	1	1	1	0.94	0.89
MIR212	SP1	IER3IP1	0.73	0.73	0.83	0.98	0.91
MIR212	SP1	LOXL4	1	0.98	0.99	0.97	0.97
MIR212	SP1	NF1	0.81	0.77	0.81	0.48	0.93
MIR212	SP1	SF1	0.76	0.95	0.87	0.7	0.88
MIR212	SP1	SLC31A1	0.82	0.69	0.99	0.94	0.94
MIR212	SP1	SLC7A1	1	1	0.83	0.36	0.93
MIR212	SP1	USP22	0.83	0.76	0.81	0.7	0.94
MIR212	TBPL1	NF1	0.03	0.04	0.22	0.5	0.96
MIR214	STAT3	CD274	0.71	0.92	0.53	0.96	0.95
MIR214	STAT3	IL6ST	0.7	<0.01	0.22	0.96	0.94
MIR214	STAT3	WASF3	0.58	0.63	0.2	0.53	0.92
MIR214	TP53	PEBP1	0.01	0.79	0.04	0.14	0.48
MIR218-1	CREB1	CD55	0.94	0.25	0.29	0.93	0.18
MIR218-1	CREB1	DYRK1A	0.23	0.39	0.86	0.95	0.92
MIR218-1	CREB1	SLC39A1	0.18	0.02	0.88	1	0.88
MIR218-1	CREB1	TPT1	0.09	0.04	0.3	0.46	0.88
MIR218-1	ETS1	ATXN2	0.71	0.95	0.41	0.23	0.95
MIR218-1	ETS2	VPS53	0.89	0.59	0.27	0.24	0.94
MIR218-1	FOXP2	SRPX2	0.33	0.28	0.79	0.55	0.95
MIR218-1	GABPA	ATXN2	0.74	1	0.77	0.98	0.88
MIR218-1	HIF1A	ACO1	0.93	0.4	0.42	0.54	0.24
MIR218-1	HIF1A	EGLN3	0.92	0.41	0.08	0.52	0.01
MIR218-1	HIF1A	LPIN1	0.91	0.93	0.31	0.52	0.28
MIR218-1	HIF1A	RHOA	1	0.37	0.03	0.51	0.04
MIR218-1	HIF1A	WASF3	0.86	0.7	0.1	0.16	0.2
MIR218-1	LEF1	CLDN2	0.93	0.93	0.95	0.41	0.96
MIR218-1	NFAT5	SLC5A3	0.29	0.03	0.38	0.97	0.65
MIR218-1	PAX2	ADAM10	1	0.95	0.86	0.45	0.96
MIR218-1	POU2F1	FGFR2	0.87	0.89	0.48	0.55	0.12
MIR218-1	POU2F1	PRKG1	0.93	0.91	0.84	0.04	0.88
MIR218-1	POU2F2	ROBO1	0.41	0.27	0.24	0.49	0.54
MIR218-1	REL	EPHB2	0.85	0.19	0.84	0.54	0.94
MIR218-1	REST	KCNQ3	0.85	0.59	0.79	0.96	0.94
MIR218-1	REST	KCNQ5	0.75	0.54	0.68	0.65	0.46
MIR218-1	REST	SLC8A1	0.81	0.47	0.67	0.38	0.22
MIR218-1	RREB1	SLC39A1	0.21	0.33	0.62	0.97	0.93
MIR218-1	RUNX2	FGFR2	0.88	1	0.42	0.98	0.29
MIR218-1	SP1	AFAP1L1	0.88	0.75	0.78	0.38	0.9
MIR218-1	SP1	ALMS1	0.73	0.83	0.88	0.97	0.91
MIR218-1	SP1	COL4A1	0.88	0.72	0.84	0.4	0.52
MIR218-1	SP1	COL5A1	0.86	0.81	0.87	0.97	0.97
MIR218-1	SP1	CYP7B1	1	1	1	0.95	0.96
MIR218-1	SP1	EFNB2	0.97	0.87	0.84	0.75	0.94
MIR218-1	SP1	MYH9	0.86	0.98	0.88	0.39	0.93
MIR218-1	SP1	PRKCE	0.85	0.81	0.85	0.69	0.48
MIR218-1	SP1	PRKG1	0.99	1	1	0.42	0.91
MIR218-1	SP1	PRLR	0.97	1	1	0.98	0.93
MIR218-1	SP1	PTP4A1	1	1	0.98	0.96	0.9
MIR218-1	SP1	SF1	0.8	0.99	0.83	0.69	0.96
MIR218-1	SP1	SLC35C1	0.98	1	1	0.95	0.94
MIR218-1	SP1	SLC39A1	0.83	0.75	1	0.95	0.97
MIR218-1	SP1	SMPD3	0.82	0.8	0.95	0.97	0.94
MIR218-1	SP1	TNFAIP1	0.84	0.96	0.81	0.93	0.94
MIR218-1	SP3	AFAP1L1	0.25	0.12	0.63	0.49	0.65
MIR218-1	SP3	CYP7B1	0.93	0.87	0.97	0.96	0.92
MIR218-1	SP3	MYH9	0.21	0.51	0.51	0.31	0.96
MIR218-1	SP3	PRKG1	0.94	0.89	0.98	0.43	0.92
MIR218-1	SP3	SMPD3	0.32	0.21	0.66	0.96	0.92
MIR218-1	TP53	TP53INP1	0.24	0.31	0.85	0.81	0.5
MIR218-1	YY1	CBX5	0.01	0.04	0.03	0.38	0.93
MIR218-1	ZBTB16	PIK3R1	0.52	0.89	0.66	0.3	0.31
MIR218-2	CREB1	NF1	0.04	0.02	0.26	0.58	0.96
MIR218-2	CREB1	SLC39A1	0.08	0.05	0.82	0.95	0.96
MIR218-2	CREB1	TPT1	0.06	0.02	0.31	0.33	0.91
MIR218-2	ETS1	ATXN2	0.7	0.94	0.42	0.29	0.88
MIR218-2	ETS2	VPS53	0.91	0.46	0.23	0.21	0.97
MIR218-2	FOXP2	SRPX2	0.21	0.22	0.86	0.53	0.92
MIR218-2	GABPA	ATXN2	0.71	1	0.84	0.98	0.97
MIR218-2	HIF1A	ACO1	0.94	0.36	0.3	0.53	0.21
MIR218-2	HIF1A	EGLN3	0.95	0.4	0.1	0.62	0.03
MIR218-2	HIF1A	LPIN1	0.97	0.94	0.3	0.58	0.21
MIR218-2	HIF1A	RHOA	1	0.38	<0.01	0.55	0.01
MIR218-2	HIF1A	WASF3	0.89	0.67	0.07	0.19	0.21
MIR218-2	IRF8	NF1	0.35	0.36	0.1	0.6	0.97
MIR218-2	LEF1	CLDN2	0.87	0.92	0.98	0.41	0.96
MIR218-2	NFAT5	SLC5A3	0.16	0.01	0.34	0.96	0.72
MIR218-2	PAX2	ADAM10	1	0.95	0.88	0.48	0.98
MIR218-2	POU2F1	FGFR2	0.88	0.87	0.49	0.5	0.16
MIR218-2	POU2F1	PRKG1	0.96	0.91	0.83	0.05	0.97
MIR218-2	POU2F2	ROBO1	0.36	0.23	0.19	0.49	0.45
MIR218-2	REST	KCNQ3	0.88	0.51	0.75	0.98	0.98
MIR218-2	REST	KCNQ5	0.77	0.53	0.75	0.68	0.49
MIR218-2	REST	SLC8A1	0.82	0.45	0.73	0.37	0.19
MIR218-2	RUNX2	FGFR2	0.84	1	0.4	0.97	0.27
MIR218-2	SFPQ	RPL12	0.01	0.01	0.01	0.67	0.1
MIR218-2	SP1	AFAP1L1	0.89	0.86	0.88	0.36	0.93
MIR218-2	SP1	COL4A1	0.86	0.8	0.8	0.39	0.53
MIR218-2	SP1	COL5A1	0.82	0.78	0.86	0.98	0.95
MIR218-2	SP1	CYP7B1	1	1	1	0.97	0.93
MIR218-2	SP1	EFNB2	1	0.88	0.84	0.72	0.97
MIR218-2	SP1	MYH9	0.79	0.91	0.82	0.4	0.93
MIR218-2	SP1	NF1	0.84	0.74	0.85	0.5	0.95
MIR218-2	SP1	PRKCA	0.78	0.69	0.99	0.34	0.37
MIR218-2	SP1	PRKCE	0.81	0.81	0.92	0.74	0.47
MIR218-2	SP1	PRKG1	1	1	0.99	0.42	0.89
MIR218-2	SP1	PRLR	1	1	0.99	0.96	0.94
MIR218-2	SP1	PTP4A1	1	1	1	0.93	0.98
MIR218-2	SP1	SLC39A1	0.86	0.77	0.98	0.93	0.93
MIR218-2	SP1	SMPD3	0.88	0.85	0.97	0.93	0.97
MIR218-2	SP1	TNFAIP1	0.83	0.98	0.86	0.96	0.93
MIR218-2	SP1	USP22	0.76	0.65	0.84	0.75	0.98
MIR218-2	SP3	AFAP1L1	0.2	0.18	0.57	0.34	0.75
MIR218-2	SP3	CYP7B1	0.9	0.9	0.97	0.97	0.86
MIR218-2	SP3	MYH9	0.12	0.59	0.58	0.35	0.98
MIR218-2	SP3	PRKG1	0.92	0.84	0.94	0.42	0.95
MIR218-2	SP3	SMPD3	0.31	0.2	0.71	0.98	0.97
MIR218-2	TP53	TP53INP1	0.14	0.26	0.82	0.72	0.49
MIR218-2	YY1	CBX5	0.02	0.06	0.02	0.37	0.92
MIR218-2	ZBTB16	PIK3R1	0.51	0.85	0.66	0.33	0.4
MIR219A-1	SP1	ATP1A2	0.94	0.9	0.9	0.99	0.93
MIR22	CREB1	CDCA8	0.04	0.22	0.91	0.95	0.95
MIR22	CREB1	NF1	0.08	0.04	0.33	0.54	0.96
MIR22	CREB1	RPL10	0.85	0.31	0.25	0.97	0.94
MIR22	CUX1	HIF1AN	0.67	0.7	1	0.99	0.33
MIR22	CUX1	KIF23	0.12	0.16	0.97	0.92	0.26
MIR22	CUX1	RACGAP1	0.04	0.09	1	0.83	0.27
MIR22	ELK1	DDIT4	0.71	0.94	0.61	0.98	0.95
MIR22	ELK1	PRKCA	0.69	0.83	0.92	0.38	0.3
MIR22	ESR1	GREB1	0.6	0.43	0.16	0.7	0.93
MIR22	ETS2	VPS53	0.92	0.58	0.27	0.26	0.96
MIR22	FOXO3	TNFRSF1B	0.34	0.16	0.64	0.4	0.96
MIR22	HIF1A	ACO1	0.87	0.41	0.39	0.54	0.28
MIR22	HIF1A	ADAMTS1	1	0.9	0.5	0.11	0.22
MIR22	HIF1A	BSG	1	0.36	0.04	0.05	<0.01
[truncated: 1,560 more rows]

## Sheet: Table S4
Adjusted p-values for module feed forward loops for each cell type and indication of their predictive prognostic significance.
microRNA	TF	Target	Center Node	Cluster	Kaplan-Meier p<0.05
MIR101-1	CREB1, SFPQ	NF1, PEBP1, SLC25A3	microRNA	OPC	no
MIR101-2	CREB1, SFPQ, SP3, TBPL1	NF1, PEBP1, SLC25A3, CADM1	microRNA	OPC	no
MIR103A-2	CREB1, TBPL1	NF1	microRNA	OPC	yes
MIR124-1	CREB1, EGR1, NFIC, YY1	MYH10, PTPRZ1, CYB5A, CBX5	microRNA	OPC	no
MIR124-2	EGR1, NFIC, SP3, YY1	PTPRZ1, CYB5A, CBX5	microRNA	OPC	no
MIR124-3	CREB1, EGR1, NFIC, YY1	MYH10, PTPRZ1, CYB5A, CBX5	microRNA	OPC	no
MIR125B-2	CREB1, YY1	PTMA, CBX5, KIF14	microRNA	OPC	no
MIR128-1	CREB1, TP53	LAPTM4B, MYH10, NF1, PHGDH	microRNA	OPC	yes
MIR128-2	CREB1, FOSL2	DYRK1A, LAPTM4B, NF1, TPT1	microRNA	OPC	no
MIR133A-1	CREB1, SP3	PTMA, CYB5A	microRNA	OPC	no
MIR133A-2	CREB1, SP3	PTMA, SLC39A1, CYB5A	microRNA	OPC	no
MIR138-2	SFPQ, SP3	RPL32, CADM1	microRNA	OPC	no
MIR140	CREB1, CUX1, E2F1, EPAS1, NFE2L2, POU2F1, SOX4, YY1	NF1, RACGAP1, HELLS, SLC2A1, ADSL, DDX39B, SEMA3A, CBX5	microRNA	OPC	no
MIR141	NONO, SFPQ, SP3, YY1	SLC25A3, CADM1, CBX5, DDX39B	microRNA	OPC	no
MIR142	CREB1, CUX1, EPAS1, YY1	MYH10, NF1, ECT2, SLC2A1, CBX5, KIF14	microRNA	OPC	no
MIR143	AR	FKBP5, PEBP1	microRNA	OPC	no
MIR148A	NONO, CREB1	SLC25A3, NF1	microRNA	OPC	no
MIR149	NONO, YY1	RPL36, CBX5	microRNA	OPC	no
MIR153-1	HNRNPK, NFE2L2, TBPL1	SRC, SHC1, NF1	microRNA	OPC	no
MIR153-2	CREB1, CUX1, HNRNPK, NFE2L2, TBPL1	NF1, ECT2, SRC, SHC1	microRNA	OPC	no
MIR155	RELA, STAT3	CD274, LOX, IL6R	microRNA	OPC	no
MIR16-1	CREB1, SOX4, TBPL1	NF1, SEMA3A	microRNA	OPC	no
MIR16-2	SFPQ, TP53	RPL36, CHEK1	microRNA	OPC	no
MIR17	CREB1, CUX1, EGR1, GABPB1, NFE2L2, NONO, POU2F1, SFPQ, TP53, YY1, E2F1	DYRK1A, SLC25A3, TPT1, KIF23, RACGAP1, FYN, SF1, ATP5F1B, ADSL, DDX39B, YWHAG, CBX5, KIF14, HELLS	microRNA	OPC	no
MIR181A-2	NFE2L2, SFPQ	SHC1, RPL12	microRNA	OPC	no
MIR182	CREB1, NRF1, SP3, XBP1	NF1, EIF2S1, CADM1, HLA-DPB1	microRNA	OPC	no
MIR183	EGR1	CDK5R1, FYN	microRNA	OPC	no
MIR186	TBPL1, YY1	NF1, CBX5	microRNA	OPC	no
MIR18A	NFE2L2, YY1	PRDX1, KIF14	microRNA	OPC	no
MIR203A	FOSL2, SP3	TPT1, PDPN	microRNA	OPC	no
MIR204	CREB1	CDCA8, DYRK1A, TPT1	microRNA	OPC	no
MIR205	E2F1, HNRNPK	DBF4, HELLS, SRC	microRNA	OPC	no
MIR20A	E2F1, YY1	ECT2, CBX5	microRNA	OPC	no
MIR21	YY1, AR, CREB1, ETS1, FOXO3, JUN, JUNB, KLF4, RELA, STAT3	CBX5, F2R, MCAM, NF1, MGAT2, ERRFI1, ITGB8, PTX3, IL6R, IL6ST, WASF3	microRNA	OPC	no
MIR218-2	CREB1, SFPQ, YY1	NF1, RPL12, CBX5	microRNA	OPC	no
MIR22	CREB1, CUX1, SP3, TP53, YY1	CDCA8, RACGAP1, CDC25B, YWHAG, CBX5, DDX39B	microRNA	OPC	no
MIR221	CREB1, SOX10, SP3	CHCHD2, ERBB3, CADM1	microRNA	OPC	no
MIR223	CUX1, NFIC	ECT2, CYB5A	microRNA	OPC	no
MIR24-1	SFPQ, TP53	RPL36, FANCC	microRNA	OPC	no
MIR24-2	POU2F1, SFPQ	DDX39B, RPL36	microRNA	OPC	no
MIR27A	AR, TP53	PEBP1, SMURF1	microRNA	OPC	no
MIR29A	YY1, MYC	CBX5, TMEFF2	microRNA	OPC	no
MIR30B	SP3	CADM1, MYH9	microRNA	OPC	no
MIR31	E2F1, YY1	CDK2, CBX5	microRNA	OPC	no
MIR330	E2F1, YY1	RACGAP1, CBX5	microRNA	OPC	no
MIR33A	MYC, YY1	PDCD10, CBX5	microRNA	OPC	no
MIR34A	AR, CREB1, E2F1, YY1	FKBP5, NF1, KCNH1, CBX5	microRNA	OPC	no
MIR34B	E2F1, SFPQ, YY1	KCNH1, SLC25A3, CBX5	microRNA	OPC	no
MIR369	MYC, SP3	TMEFF2, CADM1	microRNA	OPC	no
MIR423	CREB1, EGR1	PTMA, SF1	microRNA	OPC	no
MIR499A	YY1	CBX5, DDX39B	microRNA	OPC	yes
MIR501	CREB1	LAPTM4B, NF1	microRNA	OPC	no
MIR5581	CREB1, SFPQ	RFC3, RPL32	microRNA	OPC	no
MIR582	CREB1, TBPL1	NF1	microRNA	OPC	yes
MIR7-3	NFIC, SP3	CYB5A	microRNA	OPC	no
MIR766	FOSL2, NONO, SFPQ	TPT1, RPL32	microRNA	OPC	no
MIR9-1	CREB1, E2F1, SFPQ	PTMA, SLC25A3, MMP15	microRNA	OPC	no
MIR9-2	AR, CREB1, FOXO1, FOXO3, SFPQ	SMURF1, DYRK1A, PTMA, PDK4, SLC25A3	microRNA	OPC	no
MIR9-3	CREB1, FOXO1, SFPQ, TBPL1	NF1, PTMA, SLC25A3, PDK4	microRNA	OPC	no
MIR92A2	CREB1	CHCHD2, MYH10, TPT1	microRNA	OPC	no
MIR93	CREB1, CUX1	RFC3, KIF23	microRNA	OPC	no
MIR143, MIR27A, MIR34A, MIR522, MIR9-2, MIR21	AR	FKBP5, PEBP1, SMURF1, F2R	TF	OPC	no
MIR101-1, MIR101-2, MIR103A-2, MIR1179, MIR124-1, MIR124-3, MIR125B-2, MIR128-1, MIR128-2, MIR133A-1, MIR133A-2, MIR140, MIR142, MIR144, MIR150, MIR153-2, MIR16-1, MIR17, MIR181C, MIR181D, MIR182, MIR204, MIR218-2, MIR22, MIR221, MIR26B, MIR27B, MIR3200, MIR34A, MIR423, MIR432, MIR495, MIR501, MIR5581, MIR582, MIR9-1, MIR9-2, MIR9-3, MIR92A2, MIR93, MIR132, MIR148A, MIR15B, MIR21	CREB1	NF1, PEBP1, MYH10, PTMA, LAPTM4B, DYRK1A, TPT1, SLC39A1, SLC25A3, CDCA8, CHCHD2, RFC3, MCAM	TF	OPC	no
MIR140, MIR142, MIR148B, MIR153-2, MIR17, MIR192, MIR22, MIR223, MIR93	CUX1	RACGAP1, ECT2, KIF23	TF	OPC	no
MIR140, MIR205, MIR20A, MIR302B, MIR31, MIR330, MIR34A, MIR34B, MIR9-1, MIR17	E2F1	HELLS, RACGAP1, DBF4, ECT2, CDK2, KCNH1, MMP15	TF	OPC	no
MIR124-1, MIR124-2, MIR124-3, MIR129-1, MIR129-2, MIR17, MIR183, MIR423, MIR4511, MIR497, MIR590	EGR1	PTPRZ1, FYN, SF1, CDK5R1	TF	OPC	no
MIR9-2, MIR21	FOXO3	PDK4, ERRFI1, MCAM	TF	OPC	no
MIR21	JUN	ITGB8, PTX3	TF	OPC	no
MIR33A, MIR369, MIR29A	MYC	PDCD10, TMEFF2	TF	OPC	no
MIR140, MIR153-1, MIR153-2, MIR17, MIR181A-2, MIR18A	NFE2L2	ADSL, SHC1, PRDX1	TF	OPC	no
MIR1207, MIR141, MIR148A, MIR149, MIR17, MIR193B, MIR505, MIR766	NONO	RPL36, SLC25A3, RPL12, RPL32	TF	OPC	no
MIR155, MIR21	RELA	CD274, LOX, PTX3	TF	OPC	yes
MIR1-1, MIR1-2, MIR101-1, MIR101-2, MIR138-1, MIR138-2, MIR141, MIR16-2, MIR17, MIR181A-2, MIR218-2, MIR24-1, MIR24-2, MIR324, MIR34B, MIR455, MIR488, MIR5581, MIR629, MIR652, MIR766, MIR9-1, MIR9-2, MIR9-3	SFPQ	RPL12, SLC25A3, RPL32, RPL36	TF	OPC	no
MIR101-2, MIR124-2, MIR130B, MIR133A-1, MIR133A-2, MIR138-2, MIR141, MIR145, MIR182, MIR203A, MIR22, MIR221, MIR30B, MIR369, MIR7-3	SP3	CADM1, CYB5A, DKC1, PDPN, CDC25B, MYH9	TF	OPC	no
MIR155, MIR21	STAT3	CD274, IL6R, IL6ST, WASF3	TF	OPC	no
MIR125A, MIR128-1, MIR15A, MIR16-2, MIR17, MIR214, MIR22, MIR24-1, MIR27A, MIR361, MIR194-2	TP53	YWHAG, PHGDH, CHEK1, PEBP1, FANCC	TF	OPC	no
MIR124-1, MIR124-2, MIR124-3, MIR125B-2, MIR126, MIR140, MIR141, MIR142, MIR149, MIR17, MIR186, MIR18A, MIR20A, MIR21, MIR218-1, MIR218-2, MIR22, MIR29A, MIR31, MIR330, MIR33A, MIR340, MIR34A, MIR34B, MIR499A, MIR576, MIR579, MIR618, MIR671, MIR769, MIRLET7C, MIRLET7F2	YY1	CBX5, KIF14, DDX39B	TF	OPC	no
MIR1-1	NFAT5, SFPQ	SLC5A3, RPL12	microRNA	Neoplastic	no
MIR1-2	NFAT5, SFPQ	SLC5A3, RPL12	microRNA	Neoplastic	no
MIR101-1	CREB1, SFPQ, SP3, TBPL1	IER2, NF1, SLC25A3, DLC1	microRNA	Neoplastic	no
MIR101-2	CREB1, SFPQ, SP3, TBPL1	IER2, KCND3, NF1, SLC25A3, DLC1	microRNA	Neoplastic	no
MIR103A-2	CREB1, TBPL1, TP53	NF1, YWHAG	microRNA	Neoplastic	no
MIR124-1	CUX1, EGR1, NFAT5, NFIC, RELA, SP3, STAT3, YY1	IRF2BPL, GNAQ, PTPRZ1, SLC5A3, CYB5A, LOX, STK39, CCDC88A, CBX5	microRNA	Neoplastic	no
MIR124-2	CREB1, EGR1, NFAT5, NFIC, RELA, STAT3, YY1	MYH10, GNAQ, PTPRZ1, SLC5A3, CYB5A, LOX, CCDC88A, CBX5	microRNA	Neoplastic	no
MIR124-3	EGR1, NFIC, RELA, SP3, STAT3, YY1	GNAQ, PTPRZ1, CYB5A, LOX, STK39, CCDC88A, IL6R, CBX5	microRNA	Neoplastic	no
MIR125B-2	CREB1, YY1	PTMA, CBX5	microRNA	Neoplastic	no
MIR128-1	CREB1, EPAS1, NFAT5, SFPQ	MYH10, NF1, RHOA, SLC5A3, RPS24	microRNA	Neoplastic	no
MIR128-2	CREB1, NFAT5, PARP1, SFPQ, STAT1	KCND3, MYH10, NF1, TPT1, SLC5A3, SH3BP2, RPS24, FAM172A	microRNA	Neoplastic	no
MIR129-1	EGR1, EPAS1, SP3, STAT1	GNAQ, ROCK1, TIMP2, IL6ST	microRNA	Neoplastic	no
MIR129-2	EGR1, EPAS1, STAT1	GNAQ, PTPRZ1, ROCK1, IL6ST	microRNA	Neoplastic	no
MIR133A-2	CREB1, SP3	PTMA, SLC39A1, CYB5A	microRNA	Neoplastic	no
MIR138-1	GBX2, SFPQ	ROBO1, RPL32	microRNA	Neoplastic	no
MIR138-2	GBX2, SFPQ	ROBO1, RPL32	microRNA	Neoplastic	no
MIR140	CREB1, E2F1, EPAS1, NFAT5, NFE2L2, SOX4, STAT1, YY1	NF1, HELLS, RACGAP1, RHOA, SLC2A1, SLC5A3, ADSL, SHC1, SEMA3A, IL6ST, CBX5, DDX39B	microRNA	Neoplastic	no
MIR141	FOXO3, NONO, SFPQ, YY1	ERRFI1, SLC25A3, CBX5, DDX39B	microRNA	Neoplastic	no
MIR142	CREB1, CUX1, EPAS1, NFAT5, YY1	MYH10, NF1, IRF2BPL, RHOA, ROCK1, SLC2A1, SLC5A3, CBX5	microRNA	Neoplastic	no
MIR145	EPAS1, MYC	ROCK1, BCAT1	microRNA	Neoplastic	no
MIR148A	EPAS1, NONO, CREB1	ROCK1, SLC25A3, NF1	microRNA	Neoplastic	no
MIR149	NONO, YY1	RPL36, CBX5	microRNA	Neoplastic	no
MIR150	CREB1, STAT1	NF1, IL6ST	microRNA	Neoplastic	no
MIR153-1	HNRNPK, NFE2L2, SP3, TBPL1	SRC, SHC1, IRS2, NF1	microRNA	Neoplastic	no
MIR153-2	CREB1, HNRNPK, NFE2L2, SP3, TBPL1	NF1, SRC, SHC1, IRS2	microRNA	Neoplastic	no
MIR155	CEBPB, JUN, MYC, STAT1, RELA, STAT3	DDIT4, LOX, BCAT1, IL6ST, IL6R	microRNA	Neoplastic	no
MIR15B	FOXO1, NFAT5, SP3	CTSL, SLC5A3	microRNA	Neoplastic	no
MIR16-1	CREB1, NFAT5, SOX4, TBPL1	NF1, SLC5A3, SEMA3A	microRNA	Neoplastic	no
MIR16-2	NFAT5, NFE2L2, SFPQ, SP3, TP53	SLC5A3, ADSL, RPL36, RPS24, RPS4X, TIMP2, YWHAG	microRNA	Neoplastic	no
MIR17	CREB1, EGR1, GABPB1, NONO, SFPQ, SP3, STAT3, TP53, YY1	SLC25A3, TPT1, FYN, GNAQ, ATP5F1B, RPS15A, RPS24, IRS2, IL6ST, YWHAG, DDX39B	microRNA	Neoplastic	no
MIR181A-2	NFE2L2, SFPQ	SHC1, RPL12	microRNA	Neoplastic	no
MIR182	CREB1, EPAS1	NF1, SLC39A1, ROCK1	microRNA	Neoplastic	no
MIR183	EGR1, NFAT5	FYN, GNAQ, SLC5A3	microRNA	Neoplastic	no
MIR186	NFAT5, RELA, SOX4, YY1	SLC5A3, ELAVL1, SEMA3A, CBX5	microRNA	Neoplastic	no
MIR203A	CREB1, CUX1, GBX2, JUN, NFAT5, SFPQ, SP3, E2F1	SLC39A1, TPT1, IRF2BPL, ROBO1, LOX, SLC5A3, RPS24, GLTP, IRS2, PDPN, HELLS	microRNA	Neoplastic	no
MIR204	CREB1, EGR1	TPT1, GNAQ	microRNA	Neoplastic	no
MIR205	E2F1, HNRNPK, NFAT5	HELLS, SRC, SLC5A3	microRNA	Neoplastic	no
MIR20A	NFAT5, STAT3, YY1	SLC5A3, IL6ST, CBX5	microRNA	Neoplastic	no
MIR21	CEBPB, CREB1, FOXO3, JUN, JUNB, KLF4, RELA, STAT3	EIF4G1, MCAM, NF1, ERRFI1, ITGB8, PTX3, IL6R, IL6ST, WASF3	microRNA	Neoplastic	no
MIR218-1	CREB1, NFAT5, YY1	SLC39A1, TPT1, SLC5A3, CBX5	microRNA	Neoplastic	no
MIR218-2	CREB1, NFAT5, SFPQ	NF1, SLC39A1, TPT1, SLC5A3, RPL12	microRNA	Neoplastic	no
MIR22	CREB1, SP3, YY1	NF1, BSG, TIMP2, CBX5, DDX39B	microRNA	Neoplastic	yes
MIR221	CREB1, SFPQ, SP3	CHCHD2, RPS24, BSG	microRNA	Neoplastic	no
MIR223	NFIC, SP3, STAT1, RELA	CYB5A, IL6ST, STK39	microRNA	Neoplastic	no
MIR24-1	RELA, SFPQ	LOX, RPL36	microRNA	Neoplastic	no
MIR24-2	RELA, SFPQ	LOX, RPL36	microRNA	Neoplastic	no
MIR25	SOX4, USF2	SEMA3A, SLC16A1	microRNA	Neoplastic	no
MIR29B-2	RELA, SFPQ	ELAVL1, LOX, RPS15A	microRNA	Neoplastic	no
MIR30B	SP3	BSG, TIMP2	microRNA	Neoplastic	no
MIR31	E2F1, NFAT5, YY1	CDK2, SLC5A3, CBX5	microRNA	Neoplastic	no
MIR32	CREB1, NFAT5, SP3	TPT1, SLC5A3, IRS2, SLC39A8	microRNA	Neoplastic	no
MIR330	E2F1, NFAT5, SFPQ, YY1	RACGAP1, SLC5A3, RPS4X, CBX5	microRNA	Neoplastic	no
MIR338	NFAT5, NONO, SFPQ, STAT1	SLC5A3, RPS4X, IL6ST	microRNA	Neoplastic	no
MIR34A	AR, CREB1, MYC, YY1	FKBP5, NF1, BCAT1, CBX5	microRNA	Neoplastic	no
MIR34B	CREB1, SFPQ	SLC25A3	microRNA	Neoplastic	no
MIR423	CEBPB, CREB1, FOXO3, MYC	DDIT4, PTMA, ERRFI1, BCAT1	microRNA	Neoplastic	no
MIR455	GBX2, SFPQ	ROBO1, RPS15A, SLC25A3	microRNA	Neoplastic	no
MIR494	STAT1, STAT3	IL6ST	microRNA	Neoplastic	no
MIR495	CREB1, NFAT5	NF1, SLC5A3	microRNA	Neoplastic	no
MIR579	NFAT5, YY1	SLC5A3, DDX39B	microRNA	Neoplastic	no
MIR582	CREB1, NFAT5, TBPL1	NF1, SLC5A3	microRNA	Neoplastic	no
MIR590	SP3, STAT3	CTSL, CCDC88A, IL6ST	microRNA	Neoplastic	no
MIR7-1	NFAT5, NFIC, SP3	SLC5A3, CYB5A, DLC1	microRNA	Neoplastic	no
MIR7-2	NFAT5, NFIC, SP3	SLC5A3, CYB5A, DLC1	microRNA	Neoplastic	no
MIR7-3	NFAT5, NFIC, SP3	SLC5A3, CYB5A, IRS2	microRNA	Neoplastic	no
MIR766	NONO, SFPQ, TP53	RPL32, YWHAG	microRNA	Neoplastic	no
MIR802	EPAS1	RHOA, SLC2A1	microRNA	Neoplastic	no
MIR9-1	CREB1, EPAS1, NFAT5, SFPQ, YY1	PTMA, SLC25A3, RHOA, SLC5A3, RPS24, CBX5	microRNA	Neoplastic	no
MIR9-2	CREB1, EPAS1, NFAT5, SFPQ	PTMA, SLC25A3, RHOA, SLC5A3, RPS24	microRNA	Neoplastic	no
MIR9-3	CREB1, EPAS1, NFAT5, SFPQ, TBPL1	NF1, PTMA, SLC25A3, RHOA, SLC5A3, RPS24	microRNA	Neoplastic	no
MIR92A2	CREB1	CHCHD2, MYH10, SLC25A3, TPT1	microRNA	Neoplastic	no
MIR96	CREB1, FOSL2	NF1, SLC39A1, TPT1	microRNA	Neoplastic	no
MIRLET7A1	SP3, YY1	DLC1, CBX5	microRNA	Neoplastic	no
MIRLET7A2	NFAT5, SP3	SLC5A3, IRS2	microRNA	Neoplastic	no
MIRLET7A3	NFAT5, SP3, YY1	SLC5A3, IRS2, CBX5	microRNA	Neoplastic	no
MIRLET7C	NFAT5, YY1	SLC5A3, CBX5	microRNA	Neoplastic	no
MIR155, MIR21, MIR421, MIR423	CEBPB	DDIT4, EIF4G1, HSPH1	TF	Neoplastic	no
MIR101-1, MIR101-2, MIR103A-2, MIR10B, MIR1179, MIR124-2, MIR125B-2, MIR128-1, MIR128-2, MIR133A-1, MIR133A-2, MIR140, MIR142, MIR144, MIR150, MIR153-2, MIR16-1, MIR17, MIR181C, MIR181D, MIR182, MIR203A, MIR204, MIR218-1, MIR218-2, MIR22, MIR221, MIR32, MIR3200, MIR34A, MIR34B, MIR423, MIR495, MIR582, MIR628, MIR9-1, MIR9-2, MIR9-3, MIR92A2, MIR96, MIR148A, MIR21	CREB1	IER2, NF1, SLC25A3, KCND3, MYH10, PTMA, TPT1, SLC39A1, CHCHD2, MCAM	TF	Neoplastic	no
MIR140, MIR205, MIR302B, MIR31, MIR330, MIR203A	E2F1	HELLS, RACGAP1, CDK2	TF	Neoplastic	no
MIR124-1, MIR124-2, MIR124-3, MIR129-1, MIR129-2, MIR17, MIR183, MIR204, MIR497	EGR1	GNAQ, PTPRZ1, FYN	TF	Neoplastic	no
MIR128-1, MIR129-1, MIR129-2, MIR140, MIR142, MIR145, MIR148A, MIR182, MIR185, MIR27A, MIR302C, MIR802, MIR9-1, MIR9-2, MIR9-3	EPAS1	RHOA, ROCK1, SLC2A1	TF	Neoplastic	no
MIR141, MIR148B, MIR152, MIR423, MIR21	FOXO3	ERRFI1, MCAM	TF	Neoplastic	no
MIR155, MIR203A, MIR21	JUN	LOX, ITGB8, PTX3	TF	Neoplastic	no
MIR140, MIR153-1, MIR153-2, MIR16-2, MIR181A-2, MIR18A	NFE2L2	ADSL, SHC1, PRDX1	TF	Neoplastic	no
MIR1207, MIR141, MIR148A, MIR149, MIR17, MIR193B, MIR338, MIR505, MIR766	NONO	RPL36, SLC25A3, RPS15A, RPS24, RPL12, RPS4X, RPL32	TF	Neoplastic	no
MIR124-1, MIR124-2, MIR124-3, MIR186, MIR24-1, MIR24-2, MIR29A, MIR29B-1, MIR29B-2, MIR155, MIR21, MIR223, MIR424	RELA	LOX, STK39, ELAVL1, PTX3	TF	Neoplastic	no
MIR1-1, MIR1-2, MIR101-1, MIR101-2, MIR128-1, MIR128-2, MIR138-1, MIR138-2, MIR141, MIR16-2, MIR17, MIR181A-2, MIR203A, MIR218-2, MIR221, MIR24-1, MIR24-2, MIR29B-2, MIR324, MIR330, MIR338, MIR34B, MIR455, MIR488, MIR545, MIR5581, MIR629, MIR652, MIR766, MIR9-1, MIR9-2, MIR9-3	SFPQ	RPL12, SLC25A3, RPS24, RPL32, RPL36, RPS4X, RPS15A	TF	Neoplastic	no
MIR101-1, MIR101-2, MIR124-1, MIR124-3, MIR129-1, MIR133A-2, MIR153-1, MIR153-2, MIR15B, MIR16-2, MIR17, MIR203A, MIR22, MIR221, MIR223, MIR30B, MIR32, MIR33A, MIR369, MIR489, MIR590, MIR7-1, MIR7-2, MIR7-3, MIRLET7A1, MIRLET7A2, MIRLET7A3	SP3	DLC1, CYB5A, TIMP2, IRS2, CTSL, GLTP, PDPN, BSG, SLC39A8	TF	Neoplastic	no
MIR128-2, MIR129-1, MIR129-2, MIR140, MIR150, MIR155, MIR194-2, MIR223, MIR338, MIR494	STAT1	FAM172A, IL6ST	TF	Neoplastic	no
MIR124-1, MIR124-2, MIR124-3, MIR130B, MIR15A, MIR17, MIR20A, MIR214, MIR494, MIR548C, MIR590, MIR651, MIR155, MIR21	STAT3	CCDC88A, IL6R, IL6ST, WASF3	TF	Neoplastic	no
MIR124-1, MIR124-2, MIR124-3, MIR125B-2, MIR140, MIR141, MIR142, MIR149, MIR17, MIR186, MIR20A, MIR218-1, MIR22, MIR31, MIR330, MIR34A, MIR499A, MIR576, MIR579, MIR671, MIRLET7C, MIR9-1, MIRLET7A1, MIRLET7A3	YY1	CBX5, DDX39B	TF	Neoplastic	no
MIR1-1	KLF4, SFPQ	EFNB2, RPL12	microRNA	Macrophage	no
MIR1-2	KLF4, SFPQ	EFNB2, RPL12	microRNA	Macrophage	no
MIR101-1	BACH1, KLF6	PEBP1, TGFBR1	microRNA	Macrophage	no
MIR101-2	BACH1, FOS, KLF6	PEBP1, WEE1, TGFBR1	microRNA	Macrophage	no
MIR122	HIF1A	EIF3I, RHOA	microRNA	Macrophage	no
MIR124-1	CEBPA, KLF4, KLF6, NFIC, YY1	FGL2, EFNB2, TGFBR1, CYB5A, CBX5	microRNA	Macrophage	no
MIR124-2	CEBPA, KLF4, KLF6, NFIC, YY1	FGL2, EFNB2, TGFBR1, CYB5A, CBX5	microRNA	Macrophage	no
MIR124-3	CEBPA, KLF6, NFIC, YY1	FGL2, TGFBR1, CYB5A, CBX5	microRNA	Macrophage	no
MIR126	ATF2, YY1	ITGB8, CBX5	microRNA	Macrophage	no
MIR128-1	KLF4, SFPQ	EFNB2, RPS24	microRNA	Macrophage	no
MIR128-2	KLF4, SFPQ	EFNB2, RPS24	microRNA	Macrophage	no
MIR138-1	SFPQ, THRA	RPL32, AZGP1	microRNA	Macrophage	no
MIR138-2	SFPQ, THRA	RPL32, AZGP1	microRNA	Macrophage	no
MIR140	EPAS1, HIF1A, KLF4, KLF6, POU2F1	SLC2A1, RHOA, SLC16A3, EFNB2, TGFBR1, DDX39B	microRNA	Macrophage	no
MIR141	NR3C1, POU2F1, YY1	FKBP5, DDX39B, CBX5, PREPL	microRNA	Macrophage	no
MIR142	EPAS1, HIF1A, YY1	SLC2A1, RHOA, CBX5	microRNA	Macrophage	no
MIR146A	HIF1A	BSG, RHOA, SLC16A3	microRNA	Macrophage	no
MIR16-1	ATF2, HIF1A, SOX4	ITGB8, RHOA, SEMA3A	microRNA	Macrophage	no
MIR16-2	AR, SFPQ	F2R, RPS24, RPS4X	microRNA	Macrophage	no
MIR17	FOS, HIF1A, NONO, POU2F1, SFPQ, YY1	WEE1, SORL1, VASP, RPS15A, RPS24, DDX39B, CBX5	microRNA	Macrophage	no
MIR181A1	KLF6, CEBPB	TGFBR1, DDIT4	microRNA	Macrophage	no
MIR183	ATF2, KLF6	ITGB8, TGFBR1	microRNA	Macrophage	no
MIR186	HIF1A, JUNB, POU2F1, YY1	RHOA, ITGB8, LYN, CBX5	microRNA	Macrophage	no
MIR18A	HIF1A	EIF3I, SORL1	microRNA	Macrophage	no
MIR204	FOS, KLF6	WEE1, TGFBR1	microRNA	Macrophage	no
MIR20B	ATF2, HIF1A	ITGB8, SORL1	microRNA	Macrophage	no
MIR21	YY1, AR, FOS	CBX5, PREPL, F2R, WEE1	microRNA	Macrophage	no
MIR218-1	HIF1A, YY1	RHOA, CBX5	microRNA	Macrophage	no
MIR218-2	HIF1A, SFPQ, YY1	RHOA, RPL12, CBX5	microRNA	Macrophage	no
MIR22	HIF1A, KLF6, POU2F1, YY1	BSG, LGALS1, SLC16A3, VASP, TGFBR1, DDX39B, CBX5	microRNA	Macrophage	no
MIR221	ATF2, SFPQ	ITGB8, RPS24	microRNA	Macrophage	no
MIR223	NFIC, PARP1, RELA	CYB5A, SNCA, CBLB, STK39	microRNA	Macrophage	no
MIR24-2	POU2F1, RELA	DDX39B, ADAMTS5	microRNA	Macrophage	no
MIR27A	AR, TP53	PEBP1	microRNA	Macrophage	no
MIR29A	HIF1A, KLF4, YY1	SLC16A3, EFNB2, CBX5	microRNA	Macrophage	no
MIR31	HIF1A, YY1	RHOA, CBX5, PREPL	microRNA	Macrophage	no
MIR330	SFPQ, YY1	RPS4X, CBX5	microRNA	Macrophage	no
MIR338	HIF1A, NONO, POU2F1, SFPQ	SORL1, RPS4X, DDX39B	microRNA	Macrophage	no
MIR33A	YY1	CBX5, PREPL	microRNA	Macrophage	no
MIR423	CEBPB, IER5	DDIT4, CDC25B	microRNA	Macrophage	no
MIR499A	YY1	CBX5, DDX39B	microRNA	Macrophage	no
MIR545	SFPQ	RPL18, RPS4X	microRNA	Macrophage	no
MIR766	NONO, SFPQ	RPL32	microRNA	Macrophage	no
MIR802	EPAS1	RHOA, SLC2A1	microRNA	Macrophage	no
MIR9-1	EPAS1, FOXO1, HIF1A, SFPQ, YY1	RHOA, TGFBR1, RPS24, CBX5	microRNA	Macrophage	no
MIR9-2	EPAS1, HIF1A, SFPQ	RHOA, RPS24	microRNA	Macrophage	no
MIR9-3	EPAS1, HIF1A, NRF1, SFPQ	RHOA, RPS24	microRNA	Macrophage	yes
MIRLET7A3	KLF6, YY1	TGFBR1, CBX5	microRNA	Macrophage	no
MIR143, MIR16-2, MIR27A, MIR21	AR	PEBP1, F2R	TF	Macrophage	no
MIR129-1, MIR129-2, MIR140, MIR142, MIR802, MIR9-1, MIR9-2, MIR9-3	EPAS1	PTPRZ1, SLC2A1, RHOA	TF	Macrophage	no
MIR106A, MIR106B, MIR122, MIR140, MIR142, MIR146A, MIR16-1, MIR17, MIR186, MIR18A, MIR20B, MIR218-1, MIR218-2, MIR22, MIR29A, MIR31, MIR338, MIR376C, MIR9-1, MIR9-2, MIR9-3, MIR182	HIF1A	EIF3I, NDRG1, RHOA, SLC16A3, BSG, SORL1, VASP, LGALS1	TF	Macrophage	no
MIR17, MIR193B, MIR338, MIR766	NONO	RPS15A, RPS24, RPL12, RPS4X, RPL32	TF	Macrophage	no
MIR140, MIR141, MIR17, MIR186, MIR1915, MIR22, MIR2355, MIR24-2, MIR338, MIR361	POU2F1	DDX39B, LYN	TF	Macrophage	no
MIR24-2, MIR223	RELA	ADAMTS5, CBLB, STK39	TF	Macrophage	no
MIR1-1, MIR1-2, MIR128-1, MIR128-2, MIR138-1, MIR138-2, MIR16-2, MIR17, MIR181A-2, MIR203A, MIR218-2, MIR221, MIR29B-2, MIR330, MIR338, MIR455, MIR488, MIR545, MIR5581, MIR652, MIR766, MIR9-1, MIR9-2, MIR9-3	SFPQ	RPL12, RPS24, RPL32, RPS4X, RPS15A, RPL18	TF	Macrophage	no
MIR214, MIR27A, MIR377	TP53	PEBP1, YWHAG	TF	Macrophage	no
MIR124-1, MIR124-2, MIR124-3, MIR126, MIR141, MIR142, MIR149, MIR17, MIR186, MIR20A, MIR21, MIR218-1, MIR218-2, MIR22, MIR29A, MIR31, MIR330, MIR33A, MIR34A, MIR499A, MIR576, MIR618, MIR671, MIR769, MIRLET7C, MIRLET7F2, MIR9-1, MIRLET7A2, MIRLET7A3	YY1	CBX5, DDX39B, PREPL	TF	Macrophage	no
MIR124-2	EGR1, KLF4, POU2F1	PTPRZ1, PRKG1	microRNA	Endothelial	no
MIR129-1	EGR1, EPAS1	PTPRZ1	microRNA	Endothelial	no
MIR140	EPAS1, KLF4, POU2F1	SLC2A1, PRKG1	microRNA	Endothelial	no
MIR142	EPAS1, KLF4, POU2F1	SLC2A1, PRKG1	microRNA	Endothelial	no
MIR22	HIF1A, KLF6, AR	BSG, ACVRL1, ADAMTS1	microRNA	Endothelial	no
MIR129-1, MIR129-2, MIR140, MIR142, MIR802	EPAS1	PTPRZ1, SLC2A1	TF	Endothelial	no
MIR186, MIR22, MIR29B-2, MIR9-1	HIF1A	ADAMTS1, BSG, ITGB1	TF	Endothelial	no
MIR124-1, MIR124-2, MIR124-3, MIR140, MIR142, MIR212, MIR34A, MIR7-1	KLF4	PRKG1, NF1	TF	Endothelial	no
MIR101-1, MIR101-2, MIR124-2, MIR140, MIR142, MIR143, MIR153-1, MIR153-2, MIR183, MIR218-1, MIR218-2	POU2F1	PRKG1, PTGIR	TF	Endothelial	no
MIR122	HIF1A	EGLN3, RHOA	microRNA	Oligodendrocytes	no
MIR128-1	EPAS1, TP53	RHOA, NDRG1	microRNA	Oligodendrocytes	no
MIR140	EPAS1, HIF1A	RHOA, EGLN3, ITGB1	microRNA	Oligodendrocytes	no
MIR142	HIF1A	EGLN3, RHOA	microRNA	Oligodendrocytes	no
MIR146A	HIF1A	BSG, RHOA	microRNA	Oligodendrocytes	no
MIR17	HIF1A	EGLN3, HSPA2, RPSA	microRNA	Oligodendrocytes	no
MIR183	HIF1A	HSPA2, RHOA	microRNA	Oligodendrocytes	no
MIR218-1	HIF1A	EGLN3, RHOA	microRNA	Oligodendrocytes	no
MIR218-2	HIF1A	EGLN3, RHOA	microRNA	Oligodendrocytes	no
MIR22	HIF1A	BSG, LGALS1, RPSA	microRNA	Oligodendrocytes	no
MIR31	HIF1A	EGLN3, RHOA	microRNA	Oligodendrocytes	no
MIR9-1	HIF1A	EGLN3, ITGB1, NDRG1, RHOA	microRNA	Oligodendrocytes	no
MIR9-2	HIF1A	EGLN3, NDRG1, RHOA	microRNA	Oligodendrocytes	no
MIR9-3	HIF1A	EGLN3, NDRG1, RHOA	microRNA	Oligodendrocytes	no
MIR96	HIF1A	HSPA2, NDRG1	microRNA	Oligodendrocytes	no
MIR128-1, MIR129-2, MIR140	EPAS1	RHOA, PTPRZ1	TF	Oligodendrocytes	no
MIR106B, MIR122, MIR140, MIR142, MIR146A, MIR153-2, MIR16-1, MIR17, MIR186, MIR18A, MIR20A, MIR20B, MIR218-1, MIR218-2, MIR22, MIR29A, MIR31, MIR338, MIR9-1, MIR9-2, MIR9-3, MIR182, MIR183, MIR96	HIF1A	NDRG1, EGLN3, RHOA, ITGB1, BSG, PTPRZ1, HSPA2, RPSA, LGALS1	TF	Oligodendrocytes	no
MIR1207, MIR148A, MIR149, MIR193B	NONO	RPL36, SLC25A3, RPL12	TF	Oligodendrocytes	no
MIR16-2, MIR24-2, MIR29B-2, MIR324, MIR330, MIR455, MIR652	SFPQ	RPS4X, RPL36, RPS15A, RPL32	TF	Oligodendrocytes	no

## Sheet: Table S5
Differential expression results for pseudotime trajectory from neoplastic to OPC differentiation.
	status	p_value	morans_test_statistic	morans_I	gene_short_name	q_value
AL627309.1	OK	0.571256	-0.179573	-0.000764784	AL627309.1	0.700591
AL627309.5	OK	0.536066	-0.0905277	-0.000462245	AL627309.5	0.700591
AC114498.1	OK	0.576047	-0.191792	-0.000193441	AC114498.1	0.700743
LINC01409	OK	0.184972	0.896576	0.00330582	LINC01409	0.310077
FAM87B	OK	0.584384	-0.213122	-0.000938579	FAM87B	0.701257
LINC01128	OK	4.80205e-05	3.90038	0.0150074	LINC01128	0.000128187
LINC00115	OK	0.136518	1.0961	0.00404341	LINC00115	0.237247
FAM41C	OK	0.497564	0.00610691	-0.000160737	FAM41C	0.700591
AL645608.6	OK	0.103919	1.25953	0.00470715	AL645608.6	0.186046
AL645608.2	OK	0.000220489	3.51426	0.0133378	AL645608.2	0.000560439
AL645608.4	OK	0.526379	-0.0661707	-0.000187408	AL645608.4	0.700591
LINC02593	OK	0.530328	-0.0760952	-0.000423574	LINC02593	0.700591
SAMD11	OK	7.94277e-07	4.79976	0.018199	SAMD11	2.35691e-06
NOC2L	OK	9.28833e-17	8.23093	0.0318976	NOC2L	3.89516e-16
KLHL17	OK	0.380347	0.304569	0.000996592	KLHL17	0.572603
PLEKHN1	OK	0.530246	-0.0758876	-0.000419594	PLEKHN1	0.700591
PERM1	OK	0.735627	-0.62992	-0.00254524	PERM1	0.779601
AL645608.7	OK	0.692921	-0.504147	-0.00205358	AL645608.7	0.751335
HES4	OK	1.62353e-98	21.0334	0.0817867	HES4	1.41605e-97
ISG15	OK	0	51.0944	0.198935	ISG15	0
AL645608.1	OK	0.408719	0.230841	0.000693796	AL645608.1	0.609005
AGRN	OK	2.39764e-05	4.06539	0.0156417	AGRN	6.54158e-05
AL645608.5	OK	0.82137	-0.920601	-0.000228445	AL645608.5	0.844783
RNF223	OK	0.455575	0.111588	-0.000178871	RNF223	0.666488
C1orf159	OK	0.118293	1.18356	0.00442372	C1orf159	0.208602
AL390719.3	OK	0.359614	0.359492	0.00120707	AL390719.3	0.547739
LINC01342	OK	0.296022	0.535877	0.00185827	LINC01342	0.464617
TNFRSF18	OK	0.129284	1.12978	0.00413018	TNFRSF18	0.225889
TNFRSF4	OK	0.000665691	3.20913	0.0120772	TNFRSF4	0.00162198
SDF4	OK	1.01654e-249	33.731	0.131294	SDF4	1.47059e-248
B3GALT6	OK	6.42909e-41	13.3439	0.0518214	B3GALT6	3.82394e-40
C1QTNF12	OK	0.738851	-0.639806	-0.00258155	C1QTNF12	0.782091
UBE2J2	OK	9.46106e-27	10.6424	0.0412972	UBE2J2	4.75178e-26
LINC01786	OK	0.69531	-0.510958	-0.00215103	LINC01786	0.752998
SCNN1D	OK	0.54463	-0.112104	-0.000617685	SCNN1D	0.700591
ACAP3	OK	0	50.6174	0.197105	ACAP3	0
PUSL1	OK	9.2617e-267	34.8739	0.135684	PUSL1	1.40024e-265
INTS11	OK	6.14836e-25	10.2463	0.0397483	INTS11	3.00341e-24
CPTP	OK	0.000454463	3.3173	0.0127379	CPTP	0.00112512
DVL1	OK	0.0244755	1.96902	0.00747779	DVL1	0.0493238
MXRA8	OK	6.7656e-63	16.6981	0.0647547	MXRA8	4.86754e-62
AURKAIP1	OK	1.01323e-252	33.9351	0.132084	AURKAIP1	1.4787e-251
CCNL2	OK	3.4874e-06	4.49446	0.0173318	CCNL2	1.00131e-05
MRPL20-AS1	OK	3.50594e-08	5.39087	0.0208186	MRPL20-AS1	1.1085e-07
MRPL20	OK	8.33238e-259	34.3451	0.133685	MRPL20	1.23327e-257
AL391244.2	OK	0.763315	-0.717007	-0.00291625	AL391244.2	0.799962
ANKRD65	OK	0.000144771	3.62448	0.0139034	ANKRD65	0.000372925
LINC01770	OK	0.631938	-0.33699	-0.00139951	LINC01770	0.716931
VWA1	OK	3.90676e-98	20.9917	0.0816198	VWA1	3.40013e-97
ATAD3C	OK	2.09096e-32	11.7942	0.0456288	ATAD3C	1.13449e-31
ATAD3B	OK	0.826163	-0.939109	-0.0038391	ATAD3B	0.848751
ATAD3A	OK	1.75627e-06	4.63832	0.0178832	ATAD3A	5.11507e-06
TMEM240	OK	0.311635	0.49122	0.00171999	TMEM240	0.48558
SSU72	OK	4.11251e-41	13.3771	0.0519581	SSU72	2.44865e-40
AL645728.1	OK	0.802673	-0.851208	-0.00348957	AL645728.1	0.829883
FNDC10	OK	7.9996e-06	4.31446	0.0165428	FNDC10	2.24204e-05
AL691432.4	OK	0.556351	-0.141724	-0.000649198	AL691432.4	0.700591
AL691432.2	OK	6.46254e-05	3.82788	0.0147318	AL691432.2	0.000170909
MIB2	OK	0.213222	0.795292	0.00291367	MIB2	0.351064
MMP23B	OK	0.0263582	1.93724	0.00731493	MMP23B	0.0528524
CDK11B	OK	0.175957	0.930884	0.00344302	CDK11B	0.297102
FO704657.1	OK	0.440916	0.148646	0.000383625	FO704657.1	0.64797
SLC35E2B	OK	0.0627407	1.53217	0.0057823	SLC35E2B	0.117646
CDK11A	OK	0.171202	0.949427	0.003515	CDK11A	0.290082
SLC35E2A	OK	0.0382385	1.7715	0.00671233	SLC35E2A	0.0746414
NADK	OK	1.54324e-07	5.11809	0.0197565	NADK	4.74524e-07
GNB1	OK	2.66751e-15	7.81875	0.0302917	GNB1	1.07883e-14
AL109917.1	OK	0.412703	0.220596	0.000658736	AL109917.1	0.613871
CALML6	OK	3.14698e-10	6.18289	0.0205876	CALML6	1.08576e-09
TMEM52	OK	0.0112249	2.28267	0.00850321	TMEM52	0.0238361
CFAP74	OK	0.498247	0.00439442	-0.000167473	CFAP74	0.700591
AL391845.2	OK	0.550749	-0.127554	-0.000609976	AL391845.2	0.700591
GABRD	OK	4.9496e-32	11.7214	0.0452374	GABRD	2.6711e-31
PRKCZ	OK	3.8112e-34	12.1267	0.0470537	PRKCZ	2.10926e-33
AL590822.2	OK	8.80431e-06	4.29324	0.0157514	AL590822.2	2.46194e-05
PRKCZ-AS1	OK	0.597623	-0.2472	-0.001129	PRKCZ-AS1	0.704292
FAAP20	OK	1.63178e-47	14.4318	0.0560689	FAAP20	1.03992e-46
AL590822.1	OK	0.727032	-0.603862	-0.00238097	AL590822.1	0.775492
SKI	OK	1.04906e-20	9.25723	0.0358896	SKI	4.7522e-20
AL590822.3	OK	0.183629	0.901621	0.00323033	AL590822.3	0.307953
MORN1	OK	0.0927673	1.32391	0.00496832	MORN1	0.167905
AL513477.2	OK	0.739623	-0.642184	-0.0025837	AL513477.2	0.782759
RER1	OK	1.55287e-256	34.1927	0.133095	RER1	2.28998e-255
PEX10	OK	7.00813e-16	7.98532	0.0309397	PEX10	2.87225e-15
PLCH2	OK	1.21219e-06	4.71439	0.0180112	PLCH2	3.56472e-06
PANK4	OK	0.000355877	3.38501	0.0129875	PANK4	0.000890071
HES5	OK	0	38.402	0.149224	HES5	0
AL139246.5	OK	0.215107	0.788826	0.00277764	AL139246.5	0.35363
TNFRSF14-AS1	OK	1.20777e-09	5.96707	0.0225186	TNFRSF14-AS1	4.07668e-09
TNFRSF14	OK	2.35271e-84	19.4254	0.0754228	TNFRSF14	1.91292e-83
AL139246.3	OK	0.708831	-0.549972	-0.000210644	AL139246.3	0.762048
PRXL2B	OK	0.0382164	1.77177	0.00671585	PRXL2B	0.0746035
MMEL1	OK	0.714919	-0.567812	-0.00229147	MMEL1	0.766516
TTC34	OK	0.714507	-0.566601	-0.00237184	TTC34	0.766192
PRDM16-DT	OK	0.029414	1.88948	0.00711111	PRDM16-DT	0.0585062
PRDM16	OK	1.71814e-32	11.8107	0.0457035	PRDM16	9.32927e-32
AL590438.1	OK	0.82137	-0.920601	-0.000228445	AL590438.1	0.844783
AL354743.2	OK	0.570673	-0.178087	-0.000785922	AL354743.2	0.700591
ARHGEF16	OK	0.148899	1.04117	0.00372252	ARHGEF16	0.256096
MEGF6	OK	0.0165111	2.13181	0.00794932	MEGF6	0.0342056
AL513320.1	OK	0.667504	-0.433031	-0.00177101	AL513320.1	0.73614
TPRG1L	OK	0.24226	0.69905	0.00253294	TPRG1L	0.391801
WRAP73	OK	0.000161861	3.59554	0.0138229	WRAP73	0.000415504
TP73	OK	9.91942e-10	5.99912	0.0231	TP73	3.35823e-09
AL136528.1	OK	0.714875	-0.567683	-0.00230786	AL136528.1	0.766516
CCDC27	OK	0.577052	-0.194357	-0.000857626	CCDC27	0.700743
SMIM1	OK	0.174133	0.937959	0.00334491	SMIM1	0.294428
LRRC47	OK	3.16412e-08	5.40927	0.0208955	LRRC47	1.00324e-07
CEP104	OK	0.00117424	3.04221	0.0116695	CEP104	0.00279252
DFFB	OK	0.0104037	2.31146	0.00880075	DFFB	0.0222128
C1orf174	OK	0.0434214	1.71229	0.00648705	C1orf174	0.0839099
LINC01134	OK	0.697302	-0.516656	-0.00209736	LINC01134	0.754207
LINC02780	OK	0.439028	0.153433	-0.000176861	LINC02780	0.645565
LINC01777	OK	0.36441	0.346694	-0.000167579	LINC01777	0.553878
AJAP1	OK	0	53.545	0.208206	AJAP1	0
AL139823.1	OK	0.554719	-0.137592	-0.00063016	AL139823.1	0.700591
Z98259.3	OK	9.62696e-33	11.8593	0.0454514	Z98259.3	5.24246e-32
Z98259.1	OK	0.141404	1.07403	-0.000132646	Z98259.1	0.244532
AL365255.1	OK	0.655358	-0.399827	-0.00164619	AL365255.1	0.72961
NPHP4	OK	0.00881305	2.37338	0.0090532	NPHP4	0.0190014
KCNAB2	OK	5.64388e-08	5.30467	0.0204654	KCNAB2	1.77057e-07
CHD5	OK	0.000117706	3.67763	0.0140248	CHD5	0.000305326
RPL22	OK	0	79.4368	0.309264	RPL22	0
AL031847.1	OK	0.676854	-0.45892	-0.00184627	AL031847.1	0.740923
RNF207	OK	0.623808	-0.315498	-0.00140036	RNF207	0.713312
ICMT	OK	2.77258e-05	4.03137	0.0155192	ICMT	7.53535e-05
LINC00337	OK	0.269696	0.613734	-0.000154753	LINC00337	0.428717
GPR153	OK	2.39705e-08	5.45878	0.0210546	GPR153	7.64154e-08
ACOT7	OK	2.25849e-59	16.2068	0.0629778	ACOT7	1.58324e-58
AL031848.2	OK	0.189483	0.879801	0.00319747	AL031848.2	0.316547
HES2	OK	0.506401	-0.0160457	-0.000245312	HES2	0.700591
ESPN	OK	1.2064e-42	13.637	0.0528772	ESPN	7.31286e-42
TNFRSF25	OK	0.595021	-0.240481	-0.00111238	TNFRSF25	0.703986
PLEKHG5	OK	0.462091	0.0951677	0.00018521	PLEKHG5	0.674515
NOL9	OK	0.0846987	1.37414	0.00516945	NOL9	0.154501
TAS1R1	OK	0.0216334	2.02112	0.007528	TAS1R1	0.0440213
ZBTB48	OK	0.0970174	1.29874	0.00487534	ZBTB48	0.174867
KLHL21	OK	0.160089	0.994091	0.00368519	KLHL21	0.273125
PHF13	OK	0.0414095	1.73456	0.00656682	PHF13	0.0803064
THAP3	OK	0.120316	1.17341	0.00438755	THAP3	0.211834
DNAJC11	OK	0.694414	-0.5084	-0.00216526	DNAJC11	0.752328
AL591163.1	OK	0.590504	-0.228842	-0.000960867	AL591163.1	0.702143
CAMTA1-DT	OK	0.465233	0.0872573	0.000154902	CAMTA1-DT	0.678013
CAMTA1	OK	4.63695e-60	16.3038	0.0633631	CAMTA1	3.2644e-59
AL512330.1	OK	1.69519e-05	4.14552	0.0159344	AL512330.1	4.66662e-05
CAMTA1-IT1	OK	0.558271	-0.146587	-0.000643102	CAMTA1-IT1	0.700591
Z97987.1	OK	0.688237	-0.490858	-0.00199466	Z97987.1	0.748315
AL359881.3	OK	0.547647	-0.119719	-0.0005563	AL359881.3	0.700591
AL359881.2	OK	0.560545	-0.152351	-0.000696095	AL359881.2	0.700591
AL359881.1	OK	0.558189	-0.146379	-0.000644922	AL359881.1	0.700591
VAMP3	OK	3.09532e-36	12.5149	0.0485894	VAMP3	1.76363e-35
Z98884.2	OK	0.560972	-0.153433	-0.000191599	Z98884.2	0.700591
PER3	OK	3.79787e-27	10.7271	0.0415918	PER3	1.9184e-26
Z98884.1	OK	0.570443	-0.177501	-0.000770007	Z98884.1	0.700591
UTS2	OK	1.52469e-09	5.92892	0.0201864	UTS2	5.12798e-09
TNFRSF9	OK	0.574716	-0.188395	-0.000813784	TNFRSF9	0.700591
PARK7	OK	0	66.0105	0.257013	PARK7	0
AL034417.4	OK	0.748239	-0.668957	-0.00269855	AL034417.4	0.789062
AL034417.3	OK	0.0280095	1.91089	0.00714731	AL034417.3	0.0559256
ERRFI1	OK	0	58.6516	0.228373	ERRFI1	0
AL034417.2	OK	0.461178	0.0974666	0.000192784	AL034417.2	0.673426
AL358876.2	OK	0.970967	-1.8952	-0.000275254	AL358876.2	0.973316
SLC45A1	OK	0.10255	1.26715	0.00474787	SLC45A1	0.183806
RERE	OK	1.02861e-224	31.9802	0.124464	RERE	1.39228e-223
RERE-AS1	OK	0.0201349	2.05097	0.00778612	RERE-AS1	0.0411593
ENO1	OK	0	87.9044	0.342271	ENO1	0
ENO1-AS1	OK	0.524445	-0.0613129	-0.000421342	ENO1-AS1	0.700591
CA6	OK	0.571471	-0.180122	-0.000791109	CA6	0.700591
SLC2A7	OK	0.269696	0.613734	-0.000154753	SLC2A7	0.428717
SLC2A5	OK	7.48161e-07	4.81173	0.0183467	SLC2A5	2.22428e-06
GPR157	OK	0.509838	-0.0246617	-0.000279326	GPR157	0.700591
MIR34AHG	OK	7.43301e-11	6.40674	0.0247301	MIR34AHG	2.62757e-10
LNCTAM34A	OK	5.97653e-07	4.85641	0.0186325	LNCTAM34A	1.78529e-06
H6PD	OK	5.76746e-08	5.30072	0.0204657	H6PD	1.80893e-07
SPSB1	OK	5.33784e-10	6.09897	0.0235614	SPSB1	1.826e-09
BX323043.1	OK	0.667769	-0.433762	-0.00178386	BX323043.1	0.736331
LINC02606	OK	0.500574	-0.00143814	-0.000189806	LINC02606	0.700591
SLC25A33	OK	7.48015e-54	15.4058	0.0598576	SLC25A33	5.02618e-53
TMEM201	OK	0.482449	0.0440074	-1.30717e-05	TMEM201	0.69963
PIK3CD	OK	0.614084	-0.28998	-0.00130413	PIK3CD	0.711064
PIK3CD-AS2	OK	8.70486e-21	9.27713	0.0358985	PIK3CD-AS2	3.949e-20
CLSTN1	OK	0.00784276	2.41615	0.00923345	CLSTN1	0.0170288
CTNNBIP1	OK	1.22434e-42	13.6359	0.0529591	CTNNBIP1	7.42003e-42
AL357140.1	OK	0.522741	-0.0570348	-0.000340854	AL357140.1	0.700591
AL357140.4	OK	0.544753	-0.112416	-0.000541113	AL357140.4	0.700591
LZIC	OK	0.000515466	3.28195	0.0126073	LZIC	0.00126868
AL357140.2	OK	0.890177	-1.22747	-0.000243183	AL357140.2	0.901403
NMNAT1	OK	0.0199574	2.05463	0.00781745	NMNAT1	0.0408183
RBP7	OK	0.760859	-0.709069	-0.00284034	RBP7	0.798279
UBE4B	OK	1.26633e-10	6.32498	0.0244672	UBE4B	4.43531e-10
KIF1B	OK	2.49897e-74	18.2018	0.0707586	KIF1B	1.92309e-73
AL139424.3	OK	0.740829	-0.645903	-0.00267348	AL139424.3	0.783612
AL139424.2	OK	7.32017e-06	4.33403	0.0165044	AL139424.2	2.05775e-05
PGD	OK	1.14746e-45	14.1355	0.0549039	PGD	7.1843e-45
AL139424.1	OK	0.564711	-0.162925	-0.000725762	AL139424.1	0.700591
CENPS	OK	0.00117443	3.04216	0.0116643	CENPS	0.00279271
CORT	OK	0.437949	0.156171	0.00041907	CORT	0.645565
DFFA	OK	0.000271072	3.45902	0.0132969	DFFA	0.000683565
AL354956.1	OK	0.730304	-0.613734	-0.000213707	AL354956.1	0.775761
PEX14	OK	0.301281	0.52072	0.00184505	PEX14	0.471663
CASZ1	OK	4.37083e-50	14.8347	0.0575462	CASZ1	2.84664e-49
AL139423.1	OK	0.00027671	3.45347	0.011674	AL139423.1	0.000697368
C1orf127	OK	0.573835	-0.186145	-0.000806268	C1orf127	0.700591
TARDBP	OK	1.03228e-13	7.34455	0.0284419	TARDBP	3.99377e-13
MASP2	OK	0.68833	-0.491121	-0.00198081	MASP2	0.748315
AL109811.2	OK	0.356826	0.366955	0.00124229	AL109811.2	0.544023
SRM	OK	0	50.0298	0.194824	SRM	0
EXOSC10	OK	0.478244	0.0545622	2.83959e-05	EXOSC10	0.694281
AL109811.1	OK	0.029892	1.88238	0.00714549	AL109811.1	0.0593941
EXOSC10-AS1	OK	0.35277	0.377854	0.00127606	EXOSC10-AS1	0.538888
MTOR	OK	0.00132581	3.00548	0.0115277	MTOR	0.00313892
MTOR-AS1	OK	0.623767	-0.31539	-0.00131537	MTOR-AS1	0.713312
ANGPTL7	OK	0.538629	-0.0969793	-0.000487619	ANGPTL7	0.700591
UBIAD1	OK	0.280616	0.581013	0.00207916	UBIAD1	0.443375
AL031291.1	OK	0.126967	1.14085	0.00404275	AL031291.1	0.222364
DISP3	OK	0.000463718	3.31166	0.0126521	DISP3	0.00114672
AL031731.1	OK	0.518856	-0.0472828	-0.000290865	AL031731.1	0.700591
FBXO2	OK	0.235351	0.721339	0.00260013	FBXO2	0.381989
FBXO44	OK	0.0432157	1.71453	0.00649563	FBXO44	0.0835698
FBXO6	OK	1.90257e-08	5.49966	0.0212204	FBXO6	6.09485e-08
MAD2L2	OK	3.54394e-145	25.6299	0.099716	MAD2L2	3.74472e-144
DRAXIN	OK	7.41845e-73	18.0151	0.0699899	DRAXIN	5.6625e-72
AGTRAP	OK	4.51226e-124	23.6613	0.092019	AGTRAP	4.40916e-123
C1orf167	OK	0.0388137	1.76462	0.00651612	C1orf167	0.0756909
MTHFR	OK	0.103581	1.26141	0.00472791	MTHFR	0.185511
CLCN6	OK	0.000429333	3.33316	0.0128029	CLCN6	0.00106543
NPPA	OK	0	103.444	0.402918	NPPA	0
NPPB	OK	0.0861318	1.36497	0.00489874	NPPB	0.156923
AL021155.5	OK	0	48.5927	0.189164	AL021155.5	0
KIAA2013	OK	3.28915e-06	4.5069	0.017377	KIAA2013	9.45638e-06
PLOD1	OK	0	39.8017	0.154939	PLOD1	0
AL096840.2	OK	0.568789	-0.173293	-0.000769833	AL096840.2	0.700591
MFN2	OK	0.129554	1.1285	0.00421149	MFN2	0.22622
MIIP	OK	2.29636e-09	5.86129	0.0226492	MIIP	7.66387e-09
TNFRSF8	OK	0.627819	-0.326083	-0.00136797	TNFRSF8	0.715497
TNFRSF1B	OK	7.67449e-07	4.80664	0.0182711	TNFRSF1B	2.27921e-06
VPS13D	OK	0.00295824	2.75237	0.0105433	VPS13D	0.00674758
DHRS3	OK	0	45.2229	0.175864	DHRS3	0
AC254633.1	OK	0.556018	-0.14088	-0.000657045	AC254633.1	0.700591
C1orf158	OK	0.000226304	3.50734	0.0124261	C1orf158	0.000574909
LRRC38	OK	3.90335e-155	26.5082	0.0972554	LRRC38	4.29689e-154
PDPN	OK	0	135.176	0.526698	PDPN	0
PRDM2	OK	6.63839e-05	3.82127	0.0147082	PRDM2	0.000175329
KAZN	OK	0	100.375	0.391046	KAZN	0
AL357873.1	OK	0.000386315	3.36242	0.0128683	AL357873.1	0.000963087
KAZN-AS1	OK	4.96622e-14	7.4418	0.0285493	KAZN-AS1	1.93519e-13
AL031293.1	OK	1.40873e-05	4.18774	0.016065	AL031293.1	3.89783e-05
TMEM51-AS1	OK	2.19632e-25	10.3454	0.0399902	TMEM51-AS1	1.08151e-24
TMEM51	OK	6.12282e-84	19.3762	0.075304	TMEM51	4.96681e-83
C1orf195	OK	0.70337	-0.534117	-0.00215718	C1orf195	0.758115
FHAD1	OK	1.21811e-12	7.00692	0.0269744	FHAD1	4.57273e-12
AL031283.2	OK	0.748403	-0.669472	-0.00270415	AL031283.2	0.789183
AL031283.1	OK	0.216623	0.783648	0.00268625	AL031283.1	0.35575
EFHD2	OK	0	94.1452	0.3667	EFHD2	0
CTRC	OK	3.28861e-89	19.9911	0.0770432	CTRC	2.74109e-88
CELA2A	OK	0.567664	-0.170429	-0.00077523	CELA2A	0.700591
CELA2B	OK	1.39618e-10	6.30989	0.024207	CELA2B	4.88525e-10
CASP9	OK	0	64.8016	0.252275	CASP9	0
DNAJC16	OK	0.0011589	3.04617	0.0116841	DNAJC16	0.00275695
AGMAT	OK	0.755649	-0.692375	-0.00286391	AGMAT	0.794499
AL121992.1	OK	0.699696	-0.523526	-0.00212472	AL121992.1	0.755889
DDI2	OK	0.0214859	2.02398	0.00769905	DDI2	0.04374
AL121992.2	OK	0.543366	-0.108917	-0.000475786	AL121992.2	0.700591
PLEKHM2	OK	0.104483	1.25642	0.00471116	PLEKHM2	0.186924
AL450998.3	OK	0.580357	-0.202807	-0.00089788	AL450998.3	0.700802
SLC25A34	OK	0.843377	-1.00844	-0.00405679	SLC25A34	0.862694
SLC25A34-AS1	OK	0.11431	1.20392	0.00439753	SLC25A34-AS1	0.202334
TMEM82	OK	0.628774	-0.328608	-0.00137974	TMEM82	0.715776
FBLIM1	OK	0	48.8319	0.190109	FBLIM1	0
UQCRHL	OK	0.883409	-1.1922	-0.00481675	UQCRHL	0.896354
AL450998.2	OK	4.13672e-06	4.45798	0.0171817	AL450998.2	1.18196e-05
SPEN	OK	1.15065e-05	4.23345	0.016315	SPEN	3.1982e-05
ZBTB17	OK	0.00143326	2.9817	0.011434	ZBTB17	0.00338111
SRARP	OK	0.0594731	1.55921	-0.000109343	SRARP	0.11208
HSPB7	OK	2.2645e-05	4.07869	0.0153391	HSPB7	6.18731e-05
FAM131C	OK	0.347009	0.393408	0.00130197	FAM131C	0.531528
EPHA2	OK	1.0057e-09	5.99688	0.0230165	EPHA2	3.40357e-09
AL451042.1	OK	0.439028	0.153433	-0.000176861	AL451042.1	0.645565
ARHGEF19	OK	0.00910885	2.36116	0.0088737	ARHGEF19	0.0195996
AL109627.1	OK	0.467266	0.0821446	0.00013298	AL109627.1	0.680518
CPLANE2	OK	0.410516	0.226217	0.000690699	CPLANE2	0.611037
FBXO42	OK	0.000465905	3.31035	0.0127178	FBXO42	0.00115203
SZRD1	OK	2.85676e-05	4.02434	0.0154998	SZRD1	7.75741e-05
SPATA21	OK	0.876244	-1.15641	-0.00467758	SPATA21	0.890302
NECAP2	OK	4.64227e-06	4.4332	0.0170927	NECAP2	1.32119e-05
LINC01772	OK	0.565933	-0.166029	-0.000824453	LINC01772	0.700591
AL137802.2	OK	0.0354492	1.80613	0.00682347	AL137802.2	0.069592
AL137802.1	OK	0.531504	-0.0790508	-0.00043408	AL137802.1	0.700591
LINC01783	OK	0.361681	0.353968	-0.000167229	LINC01783	0.550561
NBPF1	OK	0.326181	0.450482	0.00157027	NBPF1	0.504203
AL137798.1	OK	0.117651	1.18681	-0.000127229	AL137798.1	0.207688
CROCC	OK	3.1583e-72	17.9347	0.0697105	CROCC	2.39774e-71
BX284668.2	OK	0.556685	-0.14257	-0.00066381	BX284668.2	0.700591
BX284668.5	OK	1.07848e-34	12.2297	0.047426	BX284668.5	6.00645e-34
BX284668.6	OK	0.00645377	2.48631	0.00946904	BX284668.6	0.0141503
MFAP2	OK	1.17377e-07	5.16947	0.0196409	MFAP2	3.62816e-07
AL049569.1	OK	0.685994	-0.484526	-0.00206565	AL049569.1	0.74687
ATP13A2	OK	0.0151654	2.16574	0.00825281	ATP13A2	0.0315966
SDHB	OK	1.46082e-113	22.6174	0.0879758	SDHB	1.37408e-112
PADI2	OK	0	44.4299	0.172849	PADI2	0
LINC02783	OK	0.548927	-0.122952	-0.000648766	LINC02783	0.700591
PADI1	OK	0.567275	-0.16944	-0.000768208	PADI1	0.700591
PADI3	OK	0.522786	-0.0571475	-0.000341482	PADI3	0.700591
PADI4	OK	0.580537	-0.203267	-0.000868611	PADI4	0.700802
PADI6	OK	0.592562	-0.23414	-0.000195475	PADI6	0.702846
RCC2	OK	7.77087e-27	10.6607	0.0413581	RCC2	3.90776e-26
ARHGEF10L	OK	5.55946e-10	6.09246	0.0235485	ARHGEF10L	1.8995e-09
LINC02810	OK	0.561212	-0.154042	-0.000701437	LINC02810	0.700591
ACTL8	OK	0.521505	-0.0539302	-0.000320091	ACTL8	0.700591
AL357509.1	OK	0.518701	-0.0468932	-0.000311922	AL357509.1	0.700591
LINC01654	OK	0.858596	-1.07403	-0.000235814	LINC01654	0.8748
IGSF21	OK	0	81.4319	0.317197	IGSF21	0
IGSF21-AS1	OK	0.655534	-0.400306	-0.00165174	IGSF21-AS1	0.72961
AL591896.1	OK	0.745264	-0.659659	-0.00265732	AL591896.1	0.786838
PAX7	OK	0.0409839	1.73938	-0.00010069	PAX7	0.0795323
ALDH4A1	OK	0.0352733	1.80839	0.00684934	ALDH4A1	0.0692901
IFFO2	OK	0.00348009	2.69874	0.0103172	IFFO2	0.00786845
AL137127.1	OK	0.535875	-0.090048	-0.000469499	AL137127.1	0.700591
UBR4	OK	0.378842	0.308524	0.00101778	UBR4	0.571439
EMC1-AS1	OK	0.733537	-0.623545	-0.00261363	EMC1-AS1	0.777984
EMC1	OK	4.39945e-16	8.04255	0.0311476	EMC1	1.8163e-15
MRTO4	OK	1.71181e-24	10.1468	0.0393627	MRTO4	8.29445e-24
AKR7A3	OK	0.244981	0.690371	0.00244407	AKR7A3	0.395316
AKR7A2	OK	2.00443e-90	20.1303	0.0782783	AKR7A2	1.68266e-89
SLC66A1	OK	0.0201036	2.05161	0.00780356	SLC66A1	0.0411012
CAPZB	OK	1.15538e-124	23.7187	0.092266	CAPZB	1.1333e-123
MICOS10	OK	0	50.5912	0.196997	MICOS10	0
AL031727.2	OK	0.573069	-0.184193	-0.000821728	AL031727.2	0.700591
NBL1	OK	5.39376e-19	8.82663	0.0341524	NBL1	2.36174e-18
HTR6	OK	0.563226	-0.159154	-0.000689667	HTR6	0.700591
TMCO4	OK	2.87361e-19	8.89681	0.0344197	TMCO4	1.26434e-18
AL391883.1	OK	0.517237	-0.0432195	-0.000297324	AL391883.1	0.700591
OTUD3	OK	9.19621e-07	4.77033	0.0183778	OTUD3	2.71911e-06
PLA2G2A	OK	4.04423e-64	16.8654	0.0645458	PLA2G2A	2.92833e-63
PLA2G5	OK	8.19387e-164	27.2505	0.105889	PLA2G5	9.28474e-163
PLA2G2D	OK	0.17863	0.920601	-0.000140015	PLA2G2D	0.300589
UBXN10-AS1	OK	0.026182	1.94013	-9.10481e-05	UBXN10-AS1	0.052541
UBXN10	OK	0.514144	-0.0354601	-0.00027959	UBXN10	0.700591
VWA5B1	OK	1.17591e-06	4.72057	0.0168968	VWA5B1	3.45946e-06
AL020998.1	OK	0.514662	-0.03676	-0.000283648	AL020998.1	0.700591
LINC01141	OK	7.39733e-24	10.0029	0.0385155	LINC01141	3.54832e-23
CAMK2N1	OK	0	62.6134	0.24387	CAMK2N1	0
MUL1	OK	1.11262e-14	7.63689	0.0295696	MUL1	4.42114e-14
FAM43B	OK	2.41698e-06	4.57187	0.0175513	FAM43B	6.9931e-06
CDA	OK	0.584618	-0.213723	-0.000926295	CDA	0.701257
PINK1	OK	1.84638e-09	5.8974	0.0227972	PINK1	6.18998e-09
PINK1-AS	OK	0.734784	-0.627345	-0.00261405	PINK1-AS	0.778983
DDOST	OK	1.85514e-178	28.4596	0.110747	DDOST	2.19755e-177
KIF17	OK	0.123518	1.15758	0.00427199	KIF17	0.216795
SH2D5	OK	0.057044	1.58008	0.00568974	SH2D5	0.107861
HP1BP3	OK	0.00104479	3.0772	0.0118103	HP1BP3	0.00249689
EIF4G3	OK	0	54.1563	0.210892	EIF4G3	0
AL031005.2	OK	0.617336	-0.298491	-0.00124697	AL031005.2	0.712131
ECE1	OK	3.0615e-72	17.9365	0.0697004	ECE1	2.32488e-71
AL031005.1	OK	0.314164	0.484081	-0.00016098	AL031005.1	0.488952
AL031728.1	OK	0.858596	-1.07403	-0.000235814	AL031728.1	0.8748
NBPF3	OK	0.558443	-0.147022	-0.000756653	NBPF3	0.700591
ALPL	OK	0.000103165	3.71114	0.0141762	ALPL	0.000268671
LINC02596	OK	0.602762	-0.260504	-0.00110952	LINC02596	0.705857
RAP1GAP	OK	2.29004e-56	15.7756	0.0611727	RAP1GAP	1.56983e-55
USP48	OK	9.02592e-10	6.01443	0.0232575	USP48	3.06494e-09
LDLRAD2	OK	0.415482	0.213466	0.000625965	LDLRAD2	0.617091
HSPG2	OK	0.00405784	2.64722	0.0100918	HSPG2	0.00910462
CELA3B	OK	0.579224	-0.199908	-0.000892962	CELA3B	0.700802
CELA3A	OK	0.905668	-1.31454	-0.000247366	CELA3A	0.914757
LINC01635	OK	0.00588896	2.51873	0.00871053	LINC01635	0.0129776
LINC00339	OK	0.503103	-0.00777831	-0.000214423	LINC00339	0.700591
CDC42	OK	2.5002e-83	19.3037	0.0750582	CDC42	2.02175e-82
CDC42-AS1	OK	0.192077	0.870267	0.00314088	CDC42-AS1	0.320368
CDC42-IT1	OK	0.640772	-0.360522	-0.00149745	CDC42-IT1	0.721755
WNT4	OK	0.000450064	3.32001	0.0118857	WNT4	0.00111452
AL445253.1	OK	0.265869	0.625356	0.00215072	AL445253.1	0.424529
ZBTB40	OK	0.661056	-0.415348	-0.00180068	ZBTB40	0.732843
EPHA8	OK	0.533002	-0.0828179	-0.000412326	EPHA8	0.700591
C1QA	OK	4.24954e-05	3.92987	0.014978	C1QA	0.000113837
C1QC	OK	0.120759	1.1712	0.00428393	C1QC	0.212535
C1QB	OK	1.26024e-08	5.57185	0.021362	C1QB	4.07001e-08
EPHB2	OK	1.30178e-10	6.32072	0.0244446	EPHB2	4.55832e-10
TEX46	OK	0.711337	-0.557295	-0.00225494	TEX46	0.764072
KDM1A	OK	3.53627e-122	23.4766	0.091316	KDM1A	3.43285e-121
AL031428.1	OK	2.89195e-20	9.1483	0.0354448	AL031428.1	1.29588e-19
LUZP1	OK	1.79519e-66	17.1825	0.0667786	LUZP1	1.31437e-65
HTR1D	OK	5.78732e-05	3.85496	0.013802	HTR1D	0.000153701
LINC01355	OK	0.36871	0.335272	0.00112016	LINC01355	0.559387
AL109936.6	OK	0.133029	1.11218	0.0041195	AL109936.6	0.231786
HNRNPR	OK	8.44365e-72	17.88	0.0695089	HNRNPR	6.38279e-71
ZNF436	OK	5.04744e-22	9.57593	0.0370941	ZNF436	2.34529e-21
ZNF436-AS1	OK	5.37194e-17	8.29626	0.0321363	ZNF436-AS1	2.26491e-16
AL109936.2	OK	0.564592	-0.162622	-0.00073075	AL109936.2	0.700591
TCEA3	OK	4.28563e-22	9.59282	0.037149	TCEA3	1.99329e-21
ASAP3	OK	2.74601e-22	9.63862	0.0373352	ASAP3	1.28185e-21
E2F2	OK	0.448267	0.130042	0.000310736	E2F2	0.657207
ID3	OK	0	145.495	0.56667	ID3	0
AL450043.1	OK	0.571789	-0.180932	-0.00019292	AL450043.1	0.700591
MDS2	OK	0.711425	-0.557553	-0.00226767	MDS2	0.764099
RPL11	OK	0	96.9518	0.377159	RPL11	0
ELOA-AS1	OK	9.31647e-14	7.35826	0.0284931	ELOA-AS1	3.60692e-13
ELOA	OK	0.00890302	2.36963	0.00904941	ELOA	0.0191831
PITHD1	OK	1.14739e-14	7.63293	0.0295647	PITHD1	4.55673e-14
LYPLA2	OK	1.04547e-06	4.74443	0.0183011	LYPLA2	3.08604e-06
GALE	OK	1.79685e-10	6.27073	0.0242442	GALE	6.26309e-10
HMGCL	OK	3.20725e-28	10.9532	0.0425011	HMGCL	1.64843e-27
FUCA1	OK	1.12842e-06	4.72895	0.0182333	FUCA1	3.32392e-06
CNR2	OK	0.35185	0.38033	0.00122642	CNR2	0.537716
PNRC2	OK	2.32572e-05	4.07248	0.0156886	PNRC2	6.34843e-05
SRSF10	OK	4.00322e-06	4.46501	0.0172197	SRSF10	1.14486e-05
AL591178.1	OK	0.778509	-0.767167	-0.000221076	AL591178.1	0.81073
IL22RA1	OK	0.521493	-0.0539017	-0.000332817	IL22RA1	0.700591
IFNLR1	OK	0.622692	-0.312559	-0.00130167	IFNLR1	0.712873
LINC02800	OK	0.141404	1.07403	-0.000132646	LINC02800	0.244532
GRHL3	OK	0.577561	-0.195657	-0.000828101	GRHL3	0.700802
STPG1	OK	5.66288e-11	6.4481	0.0248419	STPG1	2.01065e-10
NIPAL3	OK	0.0759949	1.43254	0.00539486	NIPAL3	0.140296
RCAN3AS	OK	0.654572	-0.397692	-0.00170647	RCAN3AS	0.72933
RCAN3	OK	2.61788e-60	16.3387	0.0634093	RCAN3	1.84713e-59
NCMAP-DT	OK	0.0718496	1.46215	0.00544229	NCMAP-DT	0.133254
NCMAP	OK	2.45239e-151	26.1766	0.101501	NCMAP	2.65709e-150
SRRM1	OK	4.58405e-28	10.9208	0.0423836	SRRM1	2.34921e-27
AL445648.1	OK	0.599672	-0.252499	-0.00104467	AL445648.1	0.704772
CLIC4	OK	2.07078e-164	27.3009	0.10623	CLIC4	2.35594e-163
RUNX3	OK	0.54285	-0.107618	-0.000525865	RUNX3	0.700591
AL445471.2	OK	0.519614	-0.0491848	-0.000319732	AL445471.2	0.700591
AL050344.1	OK	0.943252	-1.58267	-0.000260243	AL050344.1	0.947961
AL031432.1	OK	0.519982	-0.0501087	-0.000321564	AL031432.1	0.700591
SYF2	OK	7.31626e-20	9.04747	0.0350814	SYF2	3.25667e-19
AL031432.4	OK	0.512423	-0.0311447	-0.000304785	AL031432.4	0.700591
AL031432.5	OK	0.544197	-0.111013	-0.000536665	AL031432.5	0.700591
RSRP1	OK	1.07187e-15	7.93273	0.0307358	RSRP1	4.37075e-15
AL031432.3	OK	0.0642556	1.52	0.00568524	AL031432.3	0.120278
RHD	OK	4.4e-05	3.9215	0.0149605	RHD	0.000117789
TMEM50A	OK	4.5119e-39	13.0233	0.0505788	TMEM50A	2.6407e-38
RHCE	OK	0.00381592	2.66794	0.010177	RHCE	0.00858849
MACO1	OK	6.61193e-25	10.2393	0.0397215	MACO1	3.22595e-24
LDLRAP1	OK	2.21899e-10	6.23779	0.0239403	LDLRAP1	7.70305e-10
AL606491.1	OK	0.747925	-0.667973	-0.00270009	AL606491.1	0.788879
MAN1C1	OK	1.87226e-74	18.2176	0.0707482	MAN1C1	1.44475e-73
AL031280.1	OK	0.0255126	1.95127	0.00737594	AL031280.1	0.0512818
SELENON	OK	1.30604e-09	5.95429	0.0230192	SELENON	4.40259e-09
AL020996.1	OK	0.123331	1.1585	0.00426153	AL020996.1	0.216494
MTFR1L	OK	5.30467e-13	7.12236	0.0275737	MTFR1L	2.01361e-12
AUNIP	OK	0.023269	1.99048	0.00740565	AUNIP	0.0470843
AL033528.2	OK	0.525649	-0.0643367	-0.00018732	AL033528.2	0.700591
PAQR7	OK	0.969752	-1.87716	-0.00747765	PAQR7	0.972208
STMN1	OK	0	90.4059	0.352177	STMN1	0
PAFAH2	OK	0.00898721	2.36614	0.0090272	PAFAH2	0.0193483
EXTL1	OK	0.118875	1.18063	0.00432046	EXTL1	0.209467
SLC30A2	OK	0.222954	0.762254	0.00263515	SLC30A2	0.364447
TRIM63	OK	0.533636	-0.0844122	-0.000416148	TRIM63	0.700591
PDIK1L	OK	0.226302	0.75108	0.00274047	PDIK1L	0.369171
FAM110D	OK	0.309425	0.497481	0.00172975	FAM110D	0.482482
C1orf232	OK	0.542539	-0.106834	-0.000517995	C1orf232	0.700591
AL391650.1	OK	0.57297	-0.18394	-0.000816147	AL391650.1	0.700591
ZNF593	OK	7.54449e-48	14.4849	0.0562743	ZNF593	4.82002e-47
CNKSR1	OK	0.284401	0.569816	0.00201733	CNKSR1	0.448501
CATSPER4	OK	0.521904	-0.0549319	-0.000186868	CATSPER4	0.700591
CEP85	OK	0.00136461	2.9967	0.0114526	CEP85	0.00322645
SH3BGRL3	OK	0	64.7182	0.252066	SH3BGRL3	0
UBXN11	OK	3.34741e-10	6.17314	0.0238592	UBXN11	1.15407e-09
CD52	OK	0.554511	-0.137066	-0.000643072	CD52	0.700591
CRYBG2	OK	0.550749	-0.127554	-0.000584414	CRYBG2	0.700591
ZNF683	OK	0.109823	1.22747	-0.000125276	ZNF683	0.195116
DHDDS	OK	0.138021	1.08925	0.0040599	DHDDS	0.239654
AL513365.2	OK	0.100956	1.27613	0.00477045	AL513365.2	0.181281
HMGN2	OK	0	51.5493	0.200718	HMGN2	0
RPS6KA1	OK	0.313971	0.484625	0.00168932	RPS6KA1	0.488733
AL512408.1	OK	0.573182	-0.184481	-0.000821178	AL512408.1	0.700591
ARID1A	OK	1.43575e-20	9.22365	0.0357676	ARID1A	6.48722e-20
PIGV	OK	0.0163593	2.13552	0.00812432	PIGV	0.0339086
ZDHHC18	OK	0.414286	0.216533	0.000658179	ZDHHC18	0.615802
GPN2	OK	0.0160819	2.14237	0.00816167	GPN2	0.0333729
GPATCH3	OK	0.0799417	1.40546	0.0052879	GPATCH3	0.14682
NUDC	OK	1.00224e-133	24.5813	0.0956298	NUDC	1.01488e-132
KDF1	OK	0.560857	-0.153141	-0.000699697	KDF1	0.700591
TRNP1	OK	7.98295e-14	7.37885	0.0285318	TRNP1	3.09447e-13
TENT5B	OK	3.14791e-18	8.62704	0.0331371	TENT5B	1.35872e-17
SLC9A1	OK	0.00316088	2.73061	0.0104409	SLC9A1	0.00718245
AL590640.1	OK	0.592064	-0.232857	-0.00100307	AL590640.1	0.702643
WDTC1	OK	0.299027	0.5272	0.00186939	WDTC1	0.468577
TMEM222	OK	4.41941e-09	5.75163	0.0222302	TMEM222	1.45631e-08
SYTL1	OK	0.00452098	2.61046	0.00981039	SYTL1	0.0100899
MAP3K6	OK	2.89935e-08	5.4249	0.0209156	MAP3K6	9.20223e-08
FCN3	OK	0.517248	-0.0432467	-0.000298185	FCN3	0.700591
GPR3	OK	0.000488956	3.29681	0.0126078	GPR3	0.00120638
WASF2	OK	1.11239e-173	28.0708	0.109232	WASF2	1.30022e-172
FO393419.2	OK	0.910438	-1.34346	-0.00532478	FO393419.2	0.918949
BX293535.1	OK	0.762781	-0.715278	-0.00290853	BX293535.1	0.79959
AHDC1	OK	0.00198006	2.88132	0.0110422	AHDC1	0.00459752
FGR	OK	0.596468	-0.244216	-0.00106209	FGR	0.704021
LINC02574	OK	0.000250895	3.4798	0.0131826	LINC02574	0.000634635
IFI6	OK	0	53.512	0.208394	IFI6	0
AL020997.5	OK	0.75608	-0.693749	-0.00278299	AL020997.5	0.794841
FAM76A	OK	0.0328445	1.84054	0.00698203	FAM76A	0.0648174
STX12	OK	2.08929e-08	5.48313	0.0211881	STX12	6.67174e-08
AL020997.2	OK	0.600367	-0.254296	-0.00108774	AL020997.2	0.70501
AL020997.3	OK	0.727322	-0.604733	-0.00244935	AL020997.3	0.775652
AL020997.4	OK	0.630698	-0.333703	-0.00146115	AL020997.4	0.716534
PPP1R8	OK	2.18856e-06	4.59262	0.0177147	PPP1R8	6.34264e-06
THEMIS2	OK	2.23604e-26	10.562	0.0407779	THEMIS2	1.11628e-25
RPA2	OK	3.64884e-15	7.77921	0.0301342	RPA2	1.47107e-14
SMPDL3B	OK	0.532534	-0.0816413	-0.000406332	SMPDL3B	0.700591
AL512288.1	OK	0.582191	-0.207502	-0.000906142	AL512288.1	0.700841
XKR8	OK	2.69598e-08	5.43788	0.0209686	XKR8	8.56931e-08
EYA3	OK	0.710219	-0.554024	-0.00234333	EYA3	0.763103
PTAFR	OK	0.769823	-0.738265	-0.00295808	PTAFR	0.805196
DNAJC8	OK	3.24758e-53	15.3106	0.0594941	DNAJC8	2.17181e-52
ATP5IF1	OK	1.60652e-98	21.0339	0.0817983	ATP5IF1	1.40208e-97
AL353622.1	OK	0.00112688	3.05458	0.0116325	AL353622.1	0.00268282
SESN2	OK	0.0203829	2.04591	0.00778066	SESN2	0.0416239
MED18	OK	0.206963	0.817003	0.00299312	MED18	0.342078
PHACTR4	OK	2.37735e-24	10.1147	0.0392413	PHACTR4	1.14955e-23
RCC1	OK	1.68348e-06	4.64706	0.0178999	RCC1	4.90916e-06
SNHG3	OK	5.97362e-10	6.08095	0.0235102	SNHG3	2.03706e-09
TRNAU1AP	OK	1.1217e-06	4.73016	0.0182513	TRNAU1AP	3.30518e-06
SNHG12	OK	0.123869	1.15586	0.00431606	SNHG12	0.21737
TAF12	OK	1.29301e-10	6.32176	0.0244544	TAF12	4.52817e-10
RAB42	OK	0.702263	-0.530921	-0.00223504	RAB42	0.757355
LINC01715	OK	0.000806628	3.1535	0.0120671	LINC01715	0.00194786
AL360012.1	OK	0.548493	-0.121856	-0.000648019	AL360012.1	0.700591
GMEB1	OK	0.0240272	1.97689	0.0075155	GMEB1	0.0484759
YTHDF2	OK	1.07231e-72	17.9947	0.0699567	YTHDF2	8.17164e-72
OPRD1	OK	0.149249	1.03966	0.00361905	OPRD1	0.256607
AL009181.1	OK	0.886782	-1.20959	-0.000242325	AL009181.1	0.899388
EPB41	OK	8.71065e-75	18.2594	0.0709137	EPB41	6.74196e-74
TMEM200B	OK	0.323306	0.458473	-0.00016221	TMEM200B	0.500527
AL357500.1	OK	0.576804	-0.193724	-0.000844247	AL357500.1	0.700743
SRSF4	OK	7.93532e-12	6.73971	0.0260858	SRSF4	2.90309e-11
MECR	OK	0.00227181	2.83773	0.0108757	MECR	0.00523782
PTPRU	OK	8.84481e-08	5.22211	0.0200212	PTPRU	2.75117e-07
LINC01756	OK	0.560972	-0.153433	-0.000191599	LINC01756	0.700591
AL645944.2	OK	0.583953	-0.212017	-0.000194413	AL645944.2	0.701103
MATN1	OK	0.539092	-0.0981474	-0.000555804	MATN1	0.700591
MATN1-AS1	OK	0.76434	-0.720333	-0.00293315	MATN1-AS1	0.800768
AL137857.1	OK	0.706798	-0.544053	-0.00021036	AL137857.1	0.7605
LAPTM5	OK	0.75134	-0.678712	-0.00277739	LAPTM5	0.791267
AL137027.1	OK	0.546398	-0.116566	-0.000573825	AL137027.1	0.700591
LINC01778	OK	0.0300342	1.88029	0.00711514	LINC01778	0.0596557
AL445235.1	OK	0.572033	-0.181553	-0.000751412	AL445235.1	0.700591
SDC3	OK	5.30224e-72	17.9059	0.069591	SDC3	4.0189e-71
PUM1	OK	9.77136e-30	11.265	0.0437249	PUM1	5.1231e-29
NKAIN1	OK	6.60979e-169	27.677	0.107579	NKAIN1	7.63716e-168
SNRNP40	OK	1.8859e-07	5.08013	0.0196138	SNRNP40	5.7768e-07
ZCCHC17	OK	7.51322e-41	13.3323	0.051783	ZCCHC17	4.46499e-40
AL451070.1	OK	0.783583	-0.784353	-0.00322193	AL451070.1	0.81513
FABP3	OK	5.54186e-86	19.6169	0.0759757	FABP3	4.5347e-85
SERINC2	OK	9.62135e-136	24.7692	0.0962782	SERINC2	9.83101e-135
LINC01226	OK	0.630469	-0.333095	-0.00137173	LINC01226	0.71647
HCRTR1	OK	0.675549	-0.455288	-0.00186649	HCRTR1	0.740923
PEF1	OK	2.63871e-44	13.9131	0.0540428	PEF1	1.63074e-43
AC114488.2	OK	0.551701	-0.12996	-0.000589422	AC114488.2	0.700591
AC114488.3	OK	0.530764	-0.0771909	-0.000428473	AC114488.3	0.700591
COL16A1	OK	1.41602e-56	15.8059	0.0613657	COL16A1	9.72578e-56
ADGRB2	OK	6.55464e-10	6.06605	0.023437	ADGRB2	2.2333e-09
SPOCD1	OK	0	90.5154	0.352427	SPOCD1	0
AL354919.1	OK	0.550165	-0.126079	-0.000577052	AL354919.1	0.700591
AL136115.2	OK	0.630486	-0.333141	-0.00147032	AL136115.2	0.71647
PTP4A2	OK	1.1527e-145	25.6736	0.0998861	PTP4A2	1.22259e-144
AL136115.1	OK	0.54551	-0.114325	-0.000546545	AL136115.1	0.700591
AL136115.3	OK	0.574311	-0.187361	-0.000829741	AL136115.3	0.700591
KHDRBS1	OK	8.11636e-66	17.0948	0.0664463	KHDRBS1	5.92557e-65
AL445248.1	OK	0.179898	0.915753	0.00338215	AL445248.1	0.302345
TMEM39B	OK	0.00871639	2.37745	0.00907863	TMEM39B	0.0188083
KPNA6	OK	0.219334	0.774444	0.00283429	KPNA6	0.359803
AL049795.2	OK	0.601137	-0.256292	-0.00106793	AL049795.2	0.705357
TXLNA	OK	0.0971898	1.29773	0.00487143	TXLNA	0.175111
CCDC28B	OK	0	39.9415	0.155496	CCDC28B	0
AL049795.1	OK	0.309319	0.497781	0.0016813	AL049795.1	0.48238
IQCC	OK	0.513187	-0.0330614	-0.000312672	IQCC	0.700591
DCDC2B	OK	0.384877	0.292696	0.000952895	DCDC2B	0.57825
TMEM234	OK	0.131192	1.12077	0.00418101	TMEM234	0.228821
EIF3I	OK	0	45.4512	0.176971	EIF3I	0
FAM167B	OK	0.622536	-0.312149	-0.00131579	FAM167B	0.712827
LCK	OK	0.568665	-0.172977	-0.000746197	LCK	0.700591
HDAC1	OK	2.31712e-35	12.354	0.0479631	HDAC1	1.30285e-34
MARCKSL1	OK	0	134.806	0.525142	MARCKSL1	0
AL109945.1	OK	0.0418087	1.73007	-0.000101137	AL109945.1	0.0810324
TSSK3	OK	0.868427	-1.11899	-0.0044463	TSSK3	0.883284
FAM229A	OK	8.23522e-16	7.96539	0.0308339	FAM229A	3.36685e-15
BSDC1	OK	3.21234e-06	4.51191	0.0174013	BSDC1	9.24405e-06
ZBTB8B	OK	7.32621e-38	12.8087	0.0496672	ZBTB8B	4.24204e-37
ZBTB8A	OK	0.000437308	3.32803	0.0127848	ZBTB8A	0.00108484
ZBTB8OS	OK	1.79389e-13	7.27027	0.0281539	ZBTB8OS	6.89305e-13
RBBP4	OK	3.25341e-08	5.40428	0.0208808	RBBP4	1.03074e-07
SYNC	OK	0.419859	0.202255	0.000603855	SYNC	0.623001
AC114489.1	OK	0.559315	-0.149233	-0.000649267	AC114489.1	0.700591
KIAA1522	OK	0.0019745	2.88221	0.0110178	KIAA1522	0.00458573
YARS	OK	1.14631e-12	7.01542	0.0271579	YARS	4.30666e-12
S100PBP	OK	0.772067	-0.745671	-0.0030899	S100PBP	0.806959
FNDC5	OK	0.000800121	3.15586	0.0120004	FNDC5	0.00193314
HPCA	OK	2.03617e-68	17.4404	0.067737	HPCA	1.50964e-67
TMEM54	OK	1.01871e-95	20.7256	0.0805907	TMEM54	8.76322e-95
AL031602.2	OK	0.725477	-0.599192	-0.00250595	AL031602.2	0.774449
RNF19B	OK	0.811717	-0.884241	-0.00362328	RNF19B	0.837544
AL020995.1	OK	0.110246	1.22522	0.00458219	AL020995.1	0.195806
AK2	OK	1.10235e-53	15.3807	0.0597678	AK2	7.40005e-53
AZIN2	OK	0.00195088	2.886	0.0110513	AZIN2	0.00453425
TRIM62	OK	4.1717e-238	32.9294	0.128091	TRIM62	5.86347e-237
AL662907.3	OK	0.792118	-0.813791	-0.00330706	AL662907.3	0.821774
ZNF362	OK	0.210203	0.805717	0.00295432	ZNF362	0.346721
AL513327.3	OK	0.397601	0.259563	-0.000171763	AL513327.3	0.594828
A3GALT2	OK	1.49807e-07	5.12369	0.0196188	A3GALT2	4.61186e-07
AL513327.1	OK	4.684e-05	3.9064	0.0150387	AL513327.1	0.000125118
PHC2	OK	3.02917e-81	19.0542	0.074086	PHC2	2.42652e-80
AL513327.2	OK	0.170875	0.950715	0.00350373	AL513327.2	0.289614
ZSCAN20	OK	0.288187	0.558689	0.00198169	ZSCAN20	0.453811
CSMD2	OK	0	64.7023	0.252012	CSMD2	0
HMGB4	OK	0.0412157	1.73675	-0.000100816	HMGB4	0.0799546
CSMD2-AS1	OK	0.583639	-0.211212	-0.000915739	CSMD2-AS1	0.701021
C1orf94	OK	0.0114641	2.27463	0.00864412	C1orf94	0.0243185
AC099565.1	OK	0.593918	-0.237635	-0.00101133	AC099565.1	0.703519
SMIM12	OK	7.27471e-19	8.7931	0.0340854	SMIM12	3.17892e-18
DLGAP3	OK	5.40429e-34	12.0981	0.0468402	DLGAP3	2.98742e-33
TMEM35B	OK	1.5303e-96	20.8166	0.0809283	TMEM35B	1.32287e-95
ZMYM6	OK	0.0602404	1.55276	0.00586452	ZMYM6	0.11341
ZMYM1	OK	0.298571	0.528514	0.00187413	ZMYM1	0.468019
AL590434.1	OK	7.21095e-11	6.41137	0.021272	AL590434.1	2.55067e-10
SFPQ	OK	5.15033e-190	29.3786	0.114324	SFPQ	6.31325e-189
ZMYM4	OK	0.0302374	1.87732	0.00713306	ZMYM4	0.0600128
ZMYM4-AS1	OK	0.0210204	2.03312	0.00771711	ZMYM4-AS1	0.0428512
KIAA0319L	OK	0.0194075	2.06614	0.00786893	KIAA0319L	0.0397878
NCDN	OK	0.148374	1.04343	0.00387086	NCDN	0.25524
AC004865.2	OK	0.00891704	2.36905	0.00886445	AC004865.2	0.0192104
TFAP2E	OK	0.00953495	2.34416	0.00893221	TFAP2E	0.0204712
PSMB2	OK	0	38.8322	0.151177	PSMB2	0
C1orf216	OK	0.00983836	2.33246	0.0089007	C1orf216	0.0210776
CLSPN	OK	2.2922e-33	11.9789	0.0463861	CLSPN	1.25699e-32
AGO4	OK	7.96864e-15	7.67977	0.0297437	AGO4	3.18395e-14
AGO1	OK	0.0256545	1.94889	0.00740682	AGO1	0.0515377
AL139286.3	OK	0.47094	0.0729083	9.55977e-05	AL139286.3	0.685089
AL139286.2	OK	0.646619	-0.376207	-0.00154096	AL139286.2	0.72472
AGO3	OK	0.0708139	1.46976	0.00554452	AGO3	0.131515
AL138787.2	OK	0.439977	0.151027	0.000402259	AL138787.2	0.64669
TEKT2	OK	0.346676	0.394311	0.00132171	TEKT2	0.531105
ADPRHL2	OK	2.1812e-10	6.24048	0.024138	ADPRHL2	7.57654e-10
COL8A2	OK	1.1047e-10	6.34603	0.0244392	COL8A2	3.88029e-10
TRAPPC3	OK	9.56092e-173	27.9942	0.108931	TRAPPC3	1.11522e-171
MAP7D1	OK	2.35208e-26	10.5572	0.0409623	MAP7D1	1.17379e-25
THRAP3	OK	5.08587e-20	9.0871	0.035236	THRAP3	2.27211e-19
SH3D21	OK	8.09114e-11	6.39379	0.0246688	SH3D21	2.85807e-10
EVA1B	OK	2.37296e-07	5.03631	0.0194061	EVA1B	7.23805e-07
AL591845.1	OK	0.581586	-0.205952	-0.000911184	AL591845.1	0.700802
STK40	OK	8.62046e-30	11.276	0.0437624	STK40	4.52558e-29
LSM10	OK	2.37502e-131	24.3582	0.0947596	LSM10	2.38271e-130
OSCP1	OK	0.105457	1.25106	0.00468788	OSCP1	0.188464
MRPS15	OK	3.98575e-98	20.9907	0.0816341	MRPS15	3.46781e-97
CSF3R	OK	0.600858	-0.255569	-0.00110023	CSF3R	0.705268
GRIK3	OK	0	48.2102	0.187711	GRIK3	0
AL031430.1	OK	4.78844e-169	27.6886	0.107503	AL031430.1	5.53726e-168
AL353604.1	OK	0.769398	-0.736865	-0.00295873	AL353604.1	0.80487
LINC01137	OK	0.658162	-0.407452	-0.00176545	LINC01137	0.731172
ZC3H12A	OK	0.00616158	2.50275	0.00944024	ZC3H12A	0.013556
MEAF6	OK	1.82134e-42	13.6069	0.0528526	MEAF6	1.10073e-41
SNIP1	OK	0.761695	-0.711764	-0.00295503	SNIP1	0.798883
DNALI1	OK	6.34862e-31	11.5033	0.0446421	DNALI1	3.38653e-30
GNL2	OK	2.4555e-14	7.53426	0.0291787	GNL2	9.64844e-14
AL513220.1	OK	0.516537	-0.0414634	-0.000297473	AL513220.1	0.700591
RSPO1	OK	0.242554	0.698112	-0.000150701	RSPO1	0.392096
C1orf109	OK	0.00444435	2.61631	0.0100057	C1orf109	0.00992758
CDCA8	OK	0.201726	0.835473	0.00303113	CDCA8	0.334442
EPHA10	OK	0.450418	0.124605	0.00028858	EPHA10	0.659903
MANEAL	OK	0.0211587	2.03039	0.00772228	MANEAL	0.0431114
YRDC	OK	2.74082e-36	12.5245	0.0486186	YRDC	1.56259e-35
C1orf122	OK	0	55.8811	0.217629	C1orf122	0
MTF1	OK	0.825506	-0.936553	-0.00383292	MTF1	0.848294
INPP5B	OK	0.359119	0.360813	0.00122149	INPP5B	0.547253
SF3A3	OK	2.80147e-08	5.43103	0.0209832	SF3A3	8.89758e-08
FHL3	OK	1.14816e-56	15.8191	0.0614439	FHL3	7.89948e-56
UTP11	OK	1.67463e-18	8.69896	0.0337182	UTP11	7.2649e-18
POU3F1	OK	0.0323512	1.84731	0.00697057	POU3F1	0.0639467
MIR3659HG	OK	1.20485e-05	4.2231	0.0161655	MIR3659HG	3.34652e-05
LINC02786	OK	0.998948	-3.07506	-0.000331921	LINC02786	0.999125
AL390839.2	OK	0.691889	-0.501213	-0.00202075	AL390839.2	0.750668
LINC01685	OK	0.523382	-0.0586437	-0.000322087	LINC01685	0.700591
AL354702.2	OK	0.541086	-0.103171	-0.000499812	AL354702.2	0.700591
RRAGC	OK	9.71528e-19	8.76055	0.0339574	RRAGC	4.23359e-18
AL139260.1	OK	3.03203e-27	10.7479	0.0416962	AL139260.1	1.53458e-26
MYCBP	OK	6.82918e-16	7.98851	0.0309392	MYCBP	2.79973e-15
GJA9	OK	4.33228e-07	4.91977	0.0176812	GJA9	1.30338e-06
RHBDL2	OK	0.0392115	1.75991	0.00666729	RHBDL2	0.0763821
AKIRIN1	OK	3.89127e-13	7.16493	0.0277419	AKIRIN1	1.48029e-12
NDUFS5	OK	0	45.7136	0.177938	NDUFS5	0
MACF1	OK	0	38.6064	0.150289	MACF1	0
AL356055.1	OK	0.590565	-0.228999	-0.000991233	AL356055.1	0.702143
AL442071.2	OK	0.416207	0.211606	0.000624448	AL442071.2	0.618103
AL442071.1	OK	0.0865213	1.36249	0.00509852	AL442071.1	0.157592
BMP8A	OK	0.025573	1.95025	0.00735686	BMP8A	0.0513959
PABPC4	OK	8.62814e-18	8.51092	0.032984	PABPC4	3.69024e-17
PABPC4-AS1	OK	4.59338e-19	8.84459	0.0279201	PABPC4-AS1	2.01347e-18
HEYL	OK	0.571679	-0.180649	-0.00079884	HEYL	0.700591
NT5C1A	OK	0.51135	-0.0284545	-0.000256136	NT5C1A	0.700591
HPCAL4	OK	0.00112495	3.05509	0.0114697	HPCAL4	0.00267846
PPIE	OK	3.32094e-41	13.393	0.0520152	PPIE	1.97943e-40
BMP8B	OK	2.98636e-160	26.9483	0.104731	BMP8B	3.33963e-159
OXCT2	OK	0.876809	-1.15918	-0.00459634	OXCT2	0.89078
AL033527.3	OK	0.705963	-0.54163	-0.00218172	AL033527.3	0.759922
AL033527.4	OK	0.667518	-0.433069	-0.00177249	AL033527.4	0.73614
LINC02811	OK	0.56673	-0.168055	-0.000742291	LINC02811	0.700591
TRIT1	OK	1.49472e-05	4.17427	0.0160835	TRIT1	4.13008e-05
MYCL	OK	9.74337e-22	9.50773	0.0367548	MYCL	4.50057e-21
AL033527.2	OK	0.693434	-0.505608	-0.000208514	AL033527.2	0.751689
MFSD2A	OK	2.28293e-66	17.1686	0.0666609	MFSD2A	1.67018e-65
CAP1	OK	1.26946e-114	22.725	0.0883945	CAP1	1.19888e-113
PPT1	OK	2.9213e-95	20.6748	0.0804029	PPT1	2.50762e-94
RLF	OK	3.13958e-23	9.85881	0.038242	RLF	1.49001e-22
TMCO2	OK	0.757962	-0.699763	-0.00281034	TMCO2	0.796218
AL050341.2	OK	0.130314	1.12491	0.00419823	AL050341.2	0.227447
ZMPSTE24	OK	0.000200297	3.53969	0.0136099	ZMPSTE24	0.00051045
COL9A2	OK	1.70686e-305	37.342	0.145275	COL9A2	2.78202e-304
SMAP2	OK	1.19554e-60	16.3864	0.0636657	SMAP2	8.45881e-60
AL031985.4	OK	0.052299	1.62296	0.00603522	AL031985.4	0.0996982
ZFP69B	OK	0.0059534	2.51489	0.00957652	ZFP69B	0.0131154
AL031985.3	OK	0.575878	-0.19136	-0.000918071	AL031985.3	0.700743
ZFP69	OK	8.78981e-06	4.2936	0.0164975	ZFP69	2.45837e-05
AL603839.3	OK	4.41621e-12	6.82435	0.0263776	AL603839.3	1.6279e-11
EXO5	OK	0.0099742	2.32732	0.00880817	EXO5	0.0213508
ZNF684	OK	0.0225294	2.0041	0.00761868	ZNF684	0.0457323
AL356379.2	OK	0.000197455	3.54346	0.0130504	AL356379.2	0.000503344
RIMS3	OK	0.154659	1.01665	0.00372759	RIMS3	0.265097
AL031289.1	OK	0.0815984	1.3944	0.00519974	AL031289.1	0.14967
NFYC-AS1	OK	0.172765	0.943295	0.00344193	NFYC-AS1	0.292379
NFYC	OK	0.00564649	2.5335	0.00968875	NFYC	0.0124734
KCNQ4	OK	0.000197612	3.54325	0.013327	KCNQ4	0.0005037
CITED4	OK	6.84455e-115	22.7521	0.088435	CITED4	6.46619e-114
AC119677.1	OK	0.532256	-0.080943	-0.000405692	AC119677.1	0.700591
CTPS1	OK	2.64371e-20	9.15799	0.0354943	CTPS1	1.18616e-19
SLFNL1-AS1	OK	0.00477844	2.59146	0.00986843	SLFNL1-AS1	0.0106334
SLFNL1	OK	5.78548e-17	8.28744	0.0320992	SLFNL1	2.43817e-16
SCMH1	OK	4.73581e-19	8.84118	0.0342771	SCMH1	2.07493e-18
AC093151.8	OK	0.510938	-0.0274205	-0.000259232	AC093151.8	0.700591
FOXO6	OK	0.00808066	2.40525	0.00911162	FOXO6	0.0175103
AC093151.2	OK	0.705811	-0.541189	-0.000210223	AC093151.2	0.759816
EDN2	OK	0.630672	-0.333633	-0.00138395	EDN2	0.716534
HIVEP3	OK	0	83.8158	0.326514	HIVEP3	0
AL158216.1	OK	0.796853	-0.830432	-0.00332334	AL158216.1	0.825289
FOXJ3	OK	8.15457e-11	6.3926	0.0247329	FOXJ3	2.87975e-10
RIMKLA	OK	1.93686e-13	7.2599	0.0280791	RIMKLA	7.43533e-13
ZMYND12	OK	0.000303498	3.42847	0.0129854	ZMYND12	0.000762832
PPCS	OK	8.71404e-70	17.6196	0.0684865	PPCS	6.51207e-69
CCDC30	OK	2.08932e-20	9.18336	0.0355964	CCDC30	9.39808e-20
PPIH	OK	7.05521e-05	3.80622	0.0146495	PPIH	0.000186042
AC098484.4	OK	0.0291513	1.89342	0.00713153	AC098484.4	0.0580247
AC098484.2	OK	0.398528	0.257158	0.000798921	AC098484.2	0.596027
YBX1	OK	0	97.9271	0.381292	YBX1	0
P3H1	OK	7.65942e-20	9.04246	0.0350466	P3H1	3.40619e-19
C1orf50	OK	1.44909e-09	5.93726	0.0229529	C1orf50	4.87721e-09
TMEM269	OK	0.000164563	3.59123	0.0136247	TMEM269	0.000422249
SVBP	OK	4.30016e-11	6.48971	0.0251063	SVBP	1.5328e-10
ERMAP	OK	0.579758	-0.201274	-0.00096723	ERMAP	0.700802
AL512353.1	OK	0.460007	0.100417	0.000203818	AL512353.1	0.671855
ZNF691	OK	0.120169	1.17414	0.00438616	ZNF691	0.211589
SLC2A1	OK	0	72.7081	0.283161	SLC2A1	0
SLC2A1-AS1	OK	0.0336192	1.83008	0.00691798	SLC2A1-AS1	0.0662718
FAM183A	OK	2.07172e-09	5.87836	0.0222003	FAM183A	6.93304e-09
EBNA1BP2	OK	1.39184e-113	22.6195	0.0879822	EBNA1BP2	1.30964e-112
CFAP57	OK	1.08956e-17	8.48382	0.0321692	CFAP57	4.65084e-17
TMEM125	OK	0.379472	0.306867	-0.000169492	TMEM125	0.571439
TIE1	OK	0.226108	0.751725	0.00261476	TIE1	0.368918
MPL	OK	0.579844	-0.201494	-0.000878316	MPL	0.700802
AL139289.3	OK	0.0723242	1.4587	-0.000114171	AL139289.3	0.134046
AL139289.2	OK	0.768808	-0.734928	-0.00301696	AL139289.2	0.804433
CDC20	OK	0.000382657	3.36504	0.0128409	CDC20	0.000954391
ELOVL1	OK	1.08821e-54	15.5299	0.060309	ELOVL1	7.35766e-54
MED8	OK	1.89365e-13	7.26295	0.0281201	MED8	7.27144e-13
SZT2	OK	0.180788	0.912368	0.00336901	SZT2	0.303767
HYI	OK	8.07656e-16	7.96779	0.030859	HYI	3.30534e-15
HYI-AS1	OK	0.663084	-0.420896	-0.00171658	HYI-AS1	0.733922
PTPRF	OK	8.36246e-33	11.8711	0.04608	PTPRF	4.55739e-32
KDM4A	OK	0.00103116	3.08111	0.0118205	KDM4A	0.00246619
KDM4A-AS1	OK	0.375137	0.318279	0.00105459	KDM4A-AS1	0.5675
ST3GAL3	OK	3.33135e-10	6.1739	0.0238787	ST3GAL3	1.14881e-09
AL451062.1	OK	0.588361	-0.22333	-0.00104943	AL451062.1	0.701606
ARTN	OK	0.63066	-0.333601	-0.00136805	ARTN	0.716534
AL357079.1	OK	0.741194	-0.647031	-0.00270156	AL357079.1	0.783876
IPO13	OK	0.00955921	2.34321	0.00894023	IPO13	0.0205186
AL357079.2	OK	0.743007	-0.652644	-0.00261998	AL357079.2	0.785219
DPH2	OK	0.0162937	2.13713	0.00813879	DPH2	0.0337876
ATP6V0B	OK	0	41.9664	0.163393	ATP6V0B	0
B4GALT2	OK	3.68131e-08	5.38209	0.0207865	B4GALT2	1.16317e-07
CCDC24	OK	6.5371e-05	3.82506	0.0147125	CCDC24	0.000172784
SLC6A9	OK	3.57984e-113	22.5778	0.0875674	SLC6A9	3.36166e-112
AL139220.2	OK	2.10404e-22	9.66592	0.0374557	AL139220.2	9.84624e-22
KLF17	OK	0.264489	0.629565	0.00214314	KLF17	0.422706
DMAP1	OK	1.43224e-05	4.18398	0.0161218	DMAP1	3.96171e-05
ERI3	OK	9.9239e-45	13.9828	0.0543191	ERI3	6.16411e-44
RNF220	OK	3.9801e-10	6.14572	0.0237647	RNF220	1.36868e-09
TMEM53	OK	0.00356115	2.69107	0.0102973	TMEM53	0.00804527
ARMH1	OK	6.90923e-17	8.2663	0.0319876	ARMH1	2.90489e-16
KIF2C	OK	0.331548	0.435642	0.00148192	KIF2C	0.511348
AL592166.1	OK	0.494154	0.014655	-0.000127751	AL592166.1	0.700591
RPS8	OK	0	102.548	0.399036	RPS8	0
BEST4	OK	0.208138	0.8129	0.00295166	BEST4	0.343777
PLK3	OK	8.68035e-62	16.5451	0.0642316	PLK3	6.1898e-61
TCTEX1D4	OK	0.536879	-0.0925752	-0.000431472	TCTEX1D4	0.700591
BTBD19	OK	0.000741245	3.17809	0.0121666	BTBD19	0.00179737
PTCH2	OK	9.06989e-27	10.6463	0.0412852	PTCH2	4.55612e-26
EIF2B3	OK	2.4607e-10	6.22159	0.0240655	EIF2B3	8.51902e-10
HECTD3	OK	0.278069	0.588586	0.00210476	HECTD3	0.439845
UROD	OK	5.19455e-65	16.9862	0.0660208	UROD	3.77872e-64
ZSWIM5	OK	1.15992e-88	19.9281	0.0774795	ZSWIM5	9.64526e-88
LINC01144	OK	0.136797	1.09483	0.00399533	LINC01144	0.237703
HPDL	OK	0.14014	1.07969	0.00390705	HPDL	0.242973
MUTYH	OK	0.507121	-0.0178511	-0.000253769	MUTYH	0.700591
TOE1	OK	0.00174232	2.9214	0.0111847	TOE1	0.00407236
TESK2	OK	3.12731e-11	6.53752	0.0252114	TESK2	1.12012e-10
CCDC163	OK	3.52212e-05	3.97479	0.0151797	CCDC163	9.50282e-05
MMACHC	OK	0.598348	-0.249074	-0.00115116	MMACHC	0.704358
PRDX1	OK	0	64.5267	0.251257	PRDX1	0
AKR1A1	OK	1.35948e-42	13.6283	0.0529362	AKR1A1	8.22666e-42
NASP	OK	2.57019e-14	7.5283	0.0291601	NASP	1.00934e-13
CCDC17	OK	0.660779	-0.414589	-0.00168517	CCDC17	0.732722
GPBP1L1	OK	0.691728	-0.500756	-0.0021359	GPBP1L1	0.750533
TMEM69	OK	0.093595	1.31894	0.00495481	TMEM69	0.169229
IPP	OK	0.0436601	1.70971	0.00647353	IPP	0.0843366
AL604028.1	OK	0.485999	0.0351024	-4.97626e-05	AL604028.1	0.700591
MAST2	OK	3.44766e-23	9.8494	0.0382027	MAST2	1.63566e-22
PIK3R3	OK	3.19613e-249	33.697	0.131141	PIK3R3	4.61899e-248
AL358075.1	OK	0.453699	0.116322	0.000243522	AL358075.1	0.664019
AL358075.2	OK	0.635545	-0.346576	-0.0014493	AL358075.2	0.718881
TSPAN1	OK	0.585414	-0.215765	-0.00102097	TSPAN1	0.701281
POMGNT1	OK	3.15772e-14	7.50137	0.0290501	POMGNT1	1.23715e-13
LURAP1	OK	0.00482502	2.58812	0.00987891	LURAP1	0.010732
RAD54L	OK	0.0175514	2.10717	0.00790958	RAD54L	0.0362092
LRRC41	OK	3.55512e-06	4.49036	0.0173172	LRRC41	1.02013e-05
UQCRH	OK	0	67.7179	0.263695	UQCRH	0
NSUN4	OK	0.107237	1.24136	0.00465147	NSUN4	0.19128
FAAH	OK	0.17693	0.927126	0.00341233	FAAH	0.298532
DMBX1	OK	0.675092	-0.454017	-0.00186702	DMBX1	0.740738
TMEM275	OK	0.510459	-0.0262193	-0.000254078	TMEM275	0.700591
MKNK1-AS1	OK	0.193802	0.863972	0.00315103	MKNK1-AS1	0.322861
MKNK1	OK	0.62545	-0.319827	-0.00142963	MKNK1	0.714368
MOB3C	OK	0.100266	1.28004	0.00477974	MOB3C	0.18017
ATPAF1	OK	2.22983e-09	5.86617	0.02268	ATPAF1	7.44713e-09
EFCAB14-AS1	OK	0.78273	-0.781445	-0.00318288	EFCAB14-AS1	0.814403
EFCAB14	OK	0.0156588	2.15301	0.00820639	EFCAB14	0.0325549
CYP4B1	OK	0.541834	-0.105055	-0.000500181	CYP4B1	0.700591
CYP4Z1	OK	0.44155	0.14704	-0.000177168	CYP4Z1	0.648698
CYP4A22-AS1	OK	1.92354e-05	4.11648	0.0154575	CYP4A22-AS1	5.27206e-05
LINC00853	OK	0.782093	-0.779281	-0.00317345	LINC00853	0.814041
PDZK1IP1	OK	0.838177	-0.986994	-0.000231634	PDZK1IP1	0.858403
TAL1	OK	0.590743	-0.229457	-0.000961703	TAL1	0.702204
STIL	OK	0.481446	0.0465251	-4.53141e-06	STIL	0.698496
CMPK1	OK	2.52763e-35	12.347	0.0479389	CMPK1	1.42015e-34
LINC01389	OK	0.825871	-0.937974	-0.00382276	LINC01389	0.848575
FOXE3	OK	0.379472	0.306867	-0.000169492	FOXE3	0.571439
FOXD2-AS1	OK	0.115202	1.19932	0.00433102	FOXD2-AS1	0.203734
FOXD2	OK	0.624845	-0.318231	-0.00132663	FOXD2	0.714004
TRABD2B	OK	0.783725	-0.784837	-0.0031544	TRABD2B	0.815198
LINC02794	OK	0.755248	-0.691099	-0.00278502	LINC02794	0.794166
AL109659.1	OK	0.663218	-0.421261	-0.00179978	AL109659.1	0.733954
SLC5A9	OK	2.27323e-08	5.46819	0.0211112	SLC5A9	7.25173e-08
AL109659.2	OK	0.715313	-0.568974	-0.00230817	AL109659.2	0.766824
SPATA6	OK	5.78024e-278	35.6054	0.1386	SPATA6	8.94034e-277
AGBL4	OK	0	40.958	0.159344	AGBL4	0
BEND5	OK	2.80072e-61	16.4744	0.0640159	BEND5	1.99361e-60
AL645507.1	OK	0.540511	-0.101722	-0.000507321	AL645507.1	0.700591
AC099788.1	OK	0.312443	0.488939	0.00167568	AC099788.1	0.486597
AL590432.1	OK	0.314164	0.484081	-0.00016098	AL590432.1	0.488952
ELAVL4	OK	0	106.81	0.416069	ELAVL4	0
AL592182.1	OK	0.546136	-0.115906	-0.000551576	AL592182.1	0.700591
LINC02808	OK	0.527892	-0.0699725	-0.000375425	LINC02808	0.700591
AL592182.3	OK	0.0914247	1.33203	0.00481172	AL592182.3	0.165762
DMRTA2	OK	0	59.4175	0.23125	DMRTA2	0
AL049637.2	OK	8.52187e-16	7.96116	0.0306021	AL049637.2	3.48151e-15
FAF1	OK	1.3663e-07	5.14101	0.0198544	FAF1	4.21542e-07
AL049637.1	OK	0.560301	-0.151733	-0.000689484	AL049637.1	0.700591
CDKN2C	OK	3.63004e-255	34.1005	0.132734	CDKN2C	5.34193e-254
C1orf185	OK	3.16999e-08	5.40894	0.0205443	C1orf185	1.00488e-07
LINC01562	OK	0.687933	-0.489999	-0.00207543	LINC01562	0.748258
RNF11	OK	3.43755e-10	6.16894	0.0238595	RNF11	1.18428e-09
AL162430.2	OK	0.534146	-0.0856969	-0.000451522	AL162430.2	0.700591
TTC39A	OK	9.23778e-10	6.01067	0.0231484	TTC39A	3.13386e-09
TTC39A-AS1	OK	0.0344395	1.81921	0.00648407	TTC39A-AS1	0.0677562
EPS15	OK	8.85447e-70	17.6187	0.0684798	EPS15	6.61527e-69
AC104170.2	OK	9.35093e-06	4.27985	0.0151112	AC104170.2	2.61168e-05
AC104170.1	OK	4.91858e-06	4.42072	0.0168179	AC104170.1	1.397e-05
OSBPL9	OK	6.88441e-10	6.05816	0.0234282	OSBPL9	2.34481e-09
NRDC	OK	1.87679e-05	4.12215	0.0158833	NRDC	5.15044e-05
AL050343.2	OK	0.627469	-0.325157	-0.00135296	AL050343.2	0.715363
AL050343.3	OK	0.542788	-0.107461	-0.000524848	AL050343.3	0.700591
RAB3B	OK	1.08495e-60	16.3923	0.0634439	RAB3B	7.68601e-60
TXNDC12	OK	1.12359e-82	19.2259	0.0747533	TXNDC12	9.05977e-82
KTI12	OK	0.00677584	2.46893	0.00943179	KTI12	0.0148138
AL445685.1	OK	0.0207401	2.0387	0.00744024	AL445685.1	0.0423228
BTF3L4	OK	5.50651e-99	21.0846	0.0820009	BTF3L4	4.82372e-98
ZFYVE9	OK	0.0135627	2.20971	0.00842751	ZFYVE9	0.0284573
CC2D1B	OK	0.876299	-1.15668	-0.00468561	CC2D1B	0.890327
AL513218.1	OK	0.515294	-0.038346	-0.000284956	AL513218.1	0.700591
AL513218.2	OK	0.70351	-0.534523	-0.00216247	AL513218.2	0.758237
ORC1	OK	1.58018e-07	5.11362	0.0195228	ORC1	4.85353e-07
PRPF38A	OK	6.32055e-16	7.99804	0.0309885	PRPF38A	2.59347e-15
TUT4	OK	7.38804e-06	4.332	0.0167012	TUT4	2.0758e-05
AL591167.1	OK	0.524179	-0.0606451	-0.000351356	AL591167.1	0.700591
GPX7	OK	2.52367e-46	14.2417	0.0553172	GPX7	1.58962e-45
SHISAL2A	OK	0.201726	0.835471	0.00302036	SHISAL2A	0.334442
COA7	OK	0.00126428	3.0199	0.0115793	COA7	0.00299905
ZYG11B	OK	0.0017142	2.92646	0.011221	ZYG11B	0.00400928
ZYG11A	OK	0.217357	0.781151	0.00273804	ZYG11A	0.356767
ECHDC2	OK	1.77297e-95	20.6989	0.0804539	ECHDC2	1.52283e-94
SCP2	OK	1.81487e-87	19.79	0.0769538	SCP2	1.49721e-86
PODN	OK	2.35263e-90	20.1223	0.0780856	PODN	1.97437e-89
SLC1A7	OK	0.559457	-0.149594	-0.000655806	SLC1A7	0.700591
CPT2	OK	0.197717	0.849805	0.0031261	CPT2	0.328684
AL606760.2	OK	0.409626	0.228507	0.000701847	AL606760.2	0.610002
CZIB	OK	1.30478e-55	15.6654	0.060875	CZIB	8.89885e-55
AL606760.3	OK	0.0252301	1.95604	0.00729226	AL606760.3	0.0507501
MAGOH	OK	1.04595e-28	11.0542	0.0429033	MAGOH	5.40543e-28
AL606760.1	OK	0.0395544	1.75588	0.00660601	AL606760.1	0.0770022
LRP8	OK	4.81373e-10	6.11547	0.02363	LRP8	1.65092e-09
LINC01771	OK	0.789522	-0.804764	-0.0032251	LINC01771	0.819775
AC119428.2	OK	0.799802	-0.840915	-0.000224618	AC119428.2	0.827614
GLIS1	OK	1.57327e-07	5.11445	0.0195734	GLIS1	4.83334e-07
NDC1	OK	0.0551269	1.59705	0.00603515	NDC1	0.104516
YIPF1	OK	0.000678284	3.20374	0.0122978	YIPF1	0.00165124
DIO1	OK	0.000333047	3.40317	0.0129682	DIO1	0.000834349
HSPB11	OK	6.05901e-07	4.8537	0.0187336	HSPB11	1.80955e-06
LRRC42	OK	7.67262e-08	5.24837	0.0202655	LRRC42	2.39369e-07
LDLRAD1	OK	0.529867	-0.0749363	-0.000390746	LDLRAD1	0.700591
TMEM59	OK	0	38.8464	0.151216	TMEM59	0
TCEANC2	OK	0.539327	-0.0987395	-0.000568448	TCEANC2	0.700591
CDCP2	OK	0.62299	-0.313343	-0.00131838	CDCP2	0.713011
CYB5RL	OK	0.613628	-0.288788	-0.00130788	CYB5RL	0.710784
MRPL37	OK	2.27263e-64	16.8994	0.065684	MRPL37	1.64767e-63
SSBP3	OK	8.02865e-12	6.73801	0.026073	SSBP3	2.93571e-11
AC099796.2	OK	0.660759	-0.414535	-0.000204139	AC099796.2	0.732722
ACOT11	OK	9.82652e-07	4.75696	0.0183304	ACOT11	2.90304e-06
FAM151A	OK	0.239462	0.708033	0.00251279	FAM151A	0.387899
MROH7	OK	3.69617e-07	4.95076	0.0190323	MROH7	1.1157e-06
TTC4	OK	0.000215082	3.52085	0.013536	TTC4	0.000547288
PARS2	OK	0.185785	0.893537	0.00329013	PARS2	0.311217
TTC22	OK	0.475926	0.0603821	4.5289e-05	TTC22	0.691201
DHCR24	OK	2.48198e-10	6.22024	0.0238853	DHCR24	8.59059e-10
AC096536.3	OK	0.822061	-0.923247	-0.00368693	AC096536.3	0.845462
DHCR24-DT	OK	0.327179	0.447715	-0.000162727	DHCR24-DT	0.505607
TMEM61	OK	0.27461	0.598929	0.00204166	TMEM61	0.435301
AL590440.1	OK	0.67735	-0.4603	-0.000206338	AL590440.1	0.740923
USP24	OK	5.42497e-23	9.80373	0.0380245	USP24	2.56684e-22
MIR4422HG	OK	0.0015663	2.95442	0.01104	MIR4422HG	0.00368139
AL603840.1	OK	0.115073	1.19998	0.00443653	AL603840.1	0.203519
LINC01753	OK	0.598359	-0.249103	-0.00103904	LINC01753	0.704358
AC119674.1	OK	3.93033e-46	14.2107	0.0551753	AC119674.1	2.47179e-45
LINC01767	OK	0.182488	0.905922	-0.00014072	LINC01767	0.306278
PLPP3	OK	0	45.8	0.178337	PLPP3	0
PRKAA2	OK	5.29631e-22	9.57095	0.0371037	PRKAA2	2.4593e-21
FYB2	OK	0.595531	-0.241797	-0.00102047	FYB2	0.703986
C8A	OK	0.548697	-0.12237	-0.000499863	C8A	0.700591
C8B	OK	0.525493	-0.0639439	-0.000344463	C8B	0.700591
AL161740.1	OK	0.808086	-0.870863	-0.000226056	AL161740.1	0.834408
DAB1	OK	1.27776e-36	12.5849	0.048858	DAB1	7.30692e-36
AL445193.2	OK	0.530162	-0.0756767	-0.000413874	AL445193.2	0.700591
OMA1	OK	0.00239619	2.82067	0.0107922	OMA1	0.00551241
AL035411.3	OK	0.692395	-0.502651	-0.00202674	AL035411.3	0.750918
MYSM1	OK	0.037293	1.783	0.00676348	MYSM1	0.0728968
AL136985.3	OK	0.60365	-0.262806	-0.001115	AL136985.3	0.706075
JUN	OK	0	46.9693	0.18285	JUN	0
LINC01135	OK	0.0502652	1.64229	0.00619137	LINC01135	0.0960224
LINC02777	OK	0.642927	-0.366293	-0.00158662	LINC02777	0.722824
LINC01358	OK	4.22549e-06	4.45343	0.0171028	LINC01358	1.20647e-05
AC093425.1	OK	0.200943	0.838258	0.00305098	AC093425.1	0.333379
AC093424.1	OK	0.562143	-0.156404	-0.000707367	AC093424.1	0.700591
FGGY	OK	0.115456	1.19801	0.00448414	FGGY	0.20411
AL035416.1	OK	0.580982	-0.204406	-0.000879869	AL035416.1	0.700802
HOOK1	OK	0.629576	-0.330731	-0.00137083	HOOK1	0.716042
CYP2J2	OK	9.15924e-09	5.62717	0.021653	CYP2J2	2.97438e-08
C1orf87	OK	0.588229	-0.222991	-0.0009392	C1orf87	0.701577
LINC01748	OK	0	43.5495	0.169539	LINC01748	0
AC099792.1	OK	0	60.5817	0.235934	AC099792.1	0
NFIA	OK	0	64.4822	0.251145	NFIA	0
NFIA-AS2	OK	1.784e-66	17.1829	0.0667679	NFIA-AS2	1.30652e-65
NFIA-AS1	OK	0.505323	-0.013342	-0.000184871	NFIA-AS1	0.700591
AC099791.3	OK	0.555488	-0.139541	-0.000666105	AC099791.3	0.700591
AC099791.4	OK	0.520051	-0.0502822	-0.000321557	AC099791.4	0.700591
TM2D1	OK	9.32662e-32	11.6676	0.0452942	TM2D1	5.02166e-31
AC099791.2	OK	0.420103	0.20163	0.000590254	AC099791.2	0.623265
PATJ	OK	4.53929e-93	20.4298	0.0794303	PATJ	3.85655e-92
L1TD1	OK	0.000242795	3.48858	0.0121685	L1TD1	0.000614975
KANK4	OK	0.00727198	2.44354	0.00872061	KANK4	0.0158395
USP1	OK	3.70193e-13	7.17176	0.0277663	USP1	1.41055e-12
DOCK7	OK	0	50.3259	0.195972	DOCK7	0
AC103923.1	OK	6.7486e-50	14.8055	0.0574575	AC103923.1	4.38549e-49
ATG4C	OK	9.06384e-52	15.0926	0.0586313	ATG4C	5.99878e-51
AC099794.1	OK	0.562375	-0.156994	-0.000722251	AC099794.1	0.700591
LINC01739	OK	0.528651	-0.0718804	-0.000452893	LINC01739	0.700591
AL162400.3	OK	0.613319	-0.287979	-0.00118678	AL162400.3	0.710571
AC096543.1	OK	0.530057	-0.0754125	-0.000390442	AC096543.1	0.700591
LINC00466	OK	0.0940424	1.31627	0.00488114	LINC00466	0.169918
FOXD3-AS1	OK	7.14522e-64	16.8317	0.065355	FOXD3-AS1	5.16969e-63
FOXD3	OK	0.170817	0.95094	0.00344683	FOXD3	0.289536
ALG6	OK	0.0795054	1.40841	0.00530256	ALG6	0.146116
ITGB3BP	OK	3.48517e-21	9.3742	0.0363526	ITGB3BP	1.59493e-20
BX004807.1	OK	8.76948e-08	5.22369	0.0191988	BX004807.1	2.72894e-07
EFCAB7	OK	0.00400012	2.65206	0.0101477	EFCAB7	0.00898321
DLEU2L	OK	0.195207	0.858865	0.00314411	DLEU2L	0.324954
PGM1	OK	2.61046e-42	13.5806	0.0527491	PGM1	1.5746e-41
ROR1	OK	6.40933e-35	12.2719	0.047592	ROR1	3.58162e-34
ROR1-AS1	OK	0.758227	-0.70061	-0.00282325	ROR1-AS1	0.796432
UBE2U	OK	0.574236	-0.187169	-0.000813895	UBE2U	0.700591
CACHD1	OK	2.88795e-15	7.80875	0.0302413	CACHD1	1.16698e-14
RAVER2	OK	1.59347e-05	4.15968	0.0160065	RAVER2	4.39433e-05
JAK1	OK	8.15913e-09	5.64709	0.0218267	JAK1	2.65695e-08
LINC01359	OK	0.0152377	2.16386	0.00786879	LINC01359	0.0317403
AL357078.2	OK	0.520487	-0.0513765	-0.00032382	AL357078.2	0.700591
AK4	OK	0	43.3488	0.168781	AK4	0
DNAJC6	OK	4.69814e-32	11.7258	0.0455091	DNAJC6	2.53734e-31
AL139294.1	OK	0.00158093	2.95155	0.0112917	AL139294.1	0.00371298
LEPROT	OK	9.4412e-63	16.6782	0.064823	LEPROT	6.78212e-62
LEPR	OK	0.00179873	2.91146	0.0111415	LEPR	0.00419828
AC119800.1	OK	0.233213	0.728306	-0.00014925	AC119800.1	0.378926
PDE4B	OK	0	43.4441	0.169127	PDE4B	0
AL590783.1	OK	0.575283	-0.189841	-0.000821555	AL590783.1	0.700599
SGIP1	OK	0	64.8908	0.252708	SGIP1	0
AL139147.1	OK	0.0198973	2.05587	0.00773015	AL139147.1	0.040709
TCTEX1D1	OK	0.0929714	1.32268	0.00473712	TCTEX1D1	0.168231
INSL5	OK	0.59223	-0.233284	-0.00100369	INSL5	0.702742
WDR78	OK	1.87962e-22	9.67746	0.0375056	WDR78	8.80622e-22
MIER1	OK	0.0274377	1.91986	0.00729781	MIER1	0.0548463
SLC35D1	OK	5.3564e-42	13.5278	0.0525246	SLC35D1	3.22264e-41
C1orf141	OK	0.0666937	1.50088	0.00527662	C1orf141	0.12442
AL133320.2	OK	0.792878	-0.816447	-0.000223443	AL133320.2	0.822229
IL23R	OK	0.60347	-0.262338	-0.00109174	IL23R	0.706075
IL12RB2	OK	0.00698007	2.45829	0.00936173	IL12RB2	0.0152402
SERBP1	OK	2.28123e-173	28.0453	0.109125	SERBP1	2.66531e-172
GADD45A	OK	0	48.6684	0.189514	GADD45A	0
GNG12	OK	1.13666e-29	11.2516	0.0436685	GNG12	5.95839e-29
GNG12-AS1	OK	7.57662e-20	9.04365	0.0350587	GNG12-AS1	3.3699e-19
DIRAS3	OK	1.17452e-242	33.2458	0.129327	DIRAS3	1.66914e-241
WLS	OK	3.32264e-185	28.9997	0.112851	WLS	4.01352e-184
RPE65	OK	1.4733e-117	23.0199	0.0892941	RPE65	1.40791e-116
DEPDC1	OK	5.95338e-05	3.84804	0.0145744	DEPDC1	0.000157933
AL138789.1	OK	0.133601	1.10953	-0.000130941	AL138789.1	0.232667
DEPDC1-AS1	OK	0.579526	-0.200682	-0.000880616	DEPDC1-AS1	0.700802
AL035412.1	OK	0.0814826	1.39517	0.00505301	AL035412.1	0.149477
AL033530.1	OK	0.412313	0.221599	0.000664289	AL033530.1	0.613355
AL691520.1	OK	0.561384	-0.15448	-0.000698844	AL691520.1	0.700591
LINC01707	OK	0.552474	-0.131914	-0.000593755	LINC01707	0.700591
LINC02791	OK	0.532322	-0.081109	-0.000394596	LINC02791	0.700591
LRRC7	OK	0.880437	-1.17718	-0.0047484	LRRC7	0.893886
AL117353.1	OK	0.522914	-0.0574676	-0.000337855	AL117353.1	0.700591
AL158840.1	OK	0.5	5.64352e-15	-0.00018423	AL158840.1	0.700591
LRRC40	OK	0.279844	0.583305	0.00208836	LRRC40	0.442304
SRSF11	OK	5.18736e-12	6.80121	0.0263242	SRSF11	1.90892e-11
AL353771.1	OK	0.634963	-0.345027	-0.000200801	AL353771.1	0.718602
ANKRD13C	OK	0.0196841	2.06032	0.00784554	ANKRD13C	0.040308
HHLA3	OK	7.49925e-08	5.25258	0.0202813	HHLA3	2.34064e-07
AL158839.1	OK	0.532433	-0.0813876	-0.000400047	AL158839.1	0.700591
CTH	OK	1.79515e-75	18.3454	0.0712418	CTH	1.39479e-74
AL354872.2	OK	0.366591	0.340896	0.00111887	AL354872.2	0.556682
LINC01788	OK	0.551594	-0.129691	-0.000593347	LINC01788	0.700591
PTGER3	OK	0.619834	-0.305044	-0.00128814	PTGER3	0.712131
ZRANB2-AS1	OK	0.54297	-0.10792	-0.000526876	ZRANB2-AS1	0.700591
ZRANB2	OK	2.97667e-05	4.01465	0.0154643	ZRANB2	8.0768e-05
ZRANB2-AS2	OK	0.0654907	1.51024	0.00569611	ZRANB2-AS2	0.122371
NEGR1	OK	0	103.707	0.403996	NEGR1	0
AL354949.1	OK	0.0552375	1.59606	0.00595615	AL354949.1	0.104719
AL513166.1	OK	9.49701e-20	9.01893	0.0348814	AL513166.1	4.21407e-19
AL583808.1	OK	0.626839	-0.323493	-0.00140595	AL583808.1	0.71518
LINC02796	OK	1.27181e-05	4.21089	0.0138596	LINC02796	3.5259e-05
LINC02797	OK	0.556662	-0.142511	-0.000634519	LINC02797	0.700591
LINC02238	OK	0.634158	-0.342886	-0.00143089	LINC02238	0.718117
AL591463.1	OK	5.21899e-105	21.7311	0.084219	AL591463.1	4.71701e-104
LRRIQ3	OK	0.00890533	2.36953	0.00898988	LRRIQ3	0.0191866
FPGT	OK	1.56961e-05	4.16312	0.0160322	FPGT	4.33107e-05
TNNI3K	OK	5.72609e-07	4.86489	0.0187612	TNNI3K	1.7123e-06
AC093158.1	OK	0.540476	-0.101632	-0.000459973	AC093158.1	0.700591
AC105271.1	OK	0.620528	-0.306867	-0.000198968	AC105271.1	0.712131
LRRC53	OK	0.604445	-0.264868	-0.00112509	LRRC53	0.70633
ERICH3	OK	1.58743e-11	6.63822	0.0255881	ERICH3	5.74045e-11
ERICH3-AS1	OK	4.23113e-07	4.92439	0.018342	ERICH3-AS1	1.27363e-06
AC135803.1	OK	0.789289	-0.803957	-0.00320518	AC135803.1	0.819667
CRYZ	OK	6.9433e-13	7.08518	0.027421	CRYZ	2.62608e-12
TYW3	OK	1.48424e-07	5.12544	0.0197895	TYW3	4.57078e-07
SLC44A5	OK	0	112.474	0.438128	SLC44A5	0
ACADM	OK	0.000666405	3.20882	0.0123218	ACADM	0.0016233
RABGGTB	OK	2.94353e-09	5.81993	0.0224938	RABGGTB	9.77052e-09
MSH4	OK	4.21295e-11	6.49279	0.0250283	MSH4	1.50228e-10
ASB17	OK	0.561168	-0.153931	-0.000697404	ASB17	0.700591
AC092813.1	OK	0.00470911	2.59649	0.00976248	AC092813.1	0.0104893
ST6GALNAC3	OK	3.83823e-32	11.7429	0.0454469	ST6GALNAC3	2.07451e-31
ST6GALNAC5	OK	0	49.8554	0.193819	ST6GALNAC5	0
AL035409.1	OK	0.670838	-0.442228	-0.0018541	AL035409.1	0.738094
PIGK	OK	8.99675e-06	4.28844	0.0165221	PIGK	2.5145e-05
AC093433.2	OK	0.195512	0.857762	0.00306427	AC093433.2	0.325365
AK5	OK	1.09115e-60	16.392	0.0635278	AK5	7.728e-60
AC095030.1	OK	0.527875	-0.0699301	-0.000376844	AC095030.1	0.700591
AC118549.1	OK	6.79512e-27	10.6732	0.0414148	AC118549.1	3.42136e-26
USP33	OK	2.76583e-12	6.89122	0.0266743	USP33	1.02896e-11
MIGA1	OK	0.00194401	2.88711	0.0110663	MIGA1	0.00451903
NEXN-AS1	OK	0.470091	0.0750402	0.000106059	NEXN-AS1	0.684031
NEXN	OK	1.84631e-30	11.4108	0.0442373	NEXN	9.77842e-30
FUBP1	OK	5.921e-44	13.8551	0.0538126	FUBP1	3.64004e-43
DNAJB4	OK	0.012589	2.23866	0.00853028	DNAJB4	0.0265607
GIPC2	OK	0.387836	0.284963	0.000922606	GIPC2	0.582106
AC103591.3	OK	0.33826	0.417217	0.00143551	AC103591.3	0.520248
AC096531.2	OK	0.586194	-0.217765	-0.000938683	AC096531.2	0.701285
PTGFR	OK	0.596471	-0.244222	-0.00105003	PTGFR	0.704021
IFI44L	OK	0	46.8945	0.182508	IFI44L	0
IFI44	OK	1.88814e-18	8.68534	0.0336579	IFI44	8.18609e-18
ADGRL4	OK	0.610292	-0.280081	-0.00118891	ADGRL4	0.709146
AC099671.1	OK	0.569685	-0.175572	-0.000771408	AC099671.1	0.700591
ADGRL2	OK	0	42.2548	0.164437	ADGRL2	0
AL138799.4	OK	2.16778e-08	5.47661	0.0190199	AL138799.4	6.92084e-08
AC117944.1	OK	0.728102	-0.607083	-0.00250079	AC117944.1	0.775761
AL157944.1	OK	0.389168	0.281488	0.000887693	AL157944.1	0.583949
LINC01362	OK	0.208283	0.812394	0.00277419	LINC01362	0.343997
AC116099.1	OK	0.249734	0.675327	-0.000151795	AC116099.1	0.402065
LINC01725	OK	0.0713972	1.46546	0.00548275	LINC01725	0.132502
TTLL7	OK	1.02753e-151	26.2098	0.101975	TTLL7	1.11544e-150
TTLL7-IT1	OK	0.5659	-0.165945	-0.000744257	TTLL7-IT1	0.700591
AL359504.2	OK	0.0452997	1.69224	0.00640213	AL359504.2	0.0872584
PRKACB	OK	1.52865e-58	16.0888	0.0625256	PRKACB	1.06578e-57
SAMD13	OK	0.0343362	1.82057	0.00689312	SAMD13	0.0675766
DNASE2B	OK	0.156232	1.01007	0.00367063	DNASE2B	0.267499
AL844170.1	OK	0.954272	-1.68777	-0.000265291	AL844170.1	0.957602
RPF1	OK	3.39374e-14	7.49192	0.0290151	RPF1	1.32813e-13
GNG5	OK	0	41.0684	0.15989	GNG5	0
SPATA1	OK	1.24602e-15	7.91402	0.0306036	SPATA1	5.07503e-15
CTBS	OK	6.74919e-50	14.8055	0.0574275	CTBS	4.38549e-49
AL359762.1	OK	0.479111	0.0523838	1.31485e-05	AL359762.1	0.695433
LINC01555	OK	0.624365	-0.316967	-0.00132057	LINC01555	0.713658
SSX2IP	OK	1.73426e-13	7.27483	0.0281556	SSX2IP	6.66575e-13
LPAR3	OK	0.570077	-0.176571	-0.000772679	LPAR3	0.700591
MCOLN2	OK	0.0777415	1.42043	0.00529102	MCOLN2	0.143248
WDR63	OK	2.63298e-13	7.21825	0.0276067	WDR63	1.00761e-12
MCOLN3	OK	0.0915768	1.33111	0.00490859	MCOLN3	0.166006
SYDE2	OK	0.31046	0.494547	0.00171469	SYDE2	0.483828
C1orf52	OK	1.14079e-07	5.1748	0.0199842	C1orf52	3.52933e-07
BCL10	OK	0.00067979	3.2031	0.0122921	BCL10	0.00165462
AL078459.1	OK	0.0659393	1.50674	0.00568145	AL078459.1	0.123143
DDAH1	OK	0	37.856	0.147365	DDAH1	0
AL360219.1	OK	0.604932	-0.266133	-0.00110407	AL360219.1	0.70664
AC092807.3	OK	0.719941	-0.582666	-0.00236477	AC092807.3	0.770173
AC092807.2	OK	0.569137	-0.174178	-0.000746576	AC092807.2	0.700591
CCN1	OK	0	73.9532	0.287924	CCN1	0
ZNHIT6	OK	0.000775112	3.16511	0.0121491	ZNHIT6	0.00187529
COL24A1	OK	0.0725434	1.45711	0.00538264	COL24A1	0.134443
LINC02795	OK	0.244172	0.692946	0.00243712	LINC02795	0.394169
ODF2L	OK	2.03766e-18	8.67667	0.0336289	ODF2L	8.82623e-18
CLCA2	OK	0.521341	-0.0535199	-0.000331613	CLCA2	0.700591
CLCA1	OK	0.383857	0.295365	-0.000170044	CLCA1	0.576963
CLCA4-AS1	OK	0.778431	-0.766906	-0.00306306	CLCA4-AS1	0.81073
AL049597.2	OK	0.063334	1.52737	0.00569183	AL049597.2	0.118671
SH3GLB1	OK	5.94748e-44	13.8548	0.0538185	SH3GLB1	3.65473e-43
AL355981.1	OK	0.537995	-0.0953835	-0.000442272	AL355981.1	0.700591
SELENOF	OK	2.15079e-98	21.02	0.0817486	SELENOF	1.87477e-97
HS2ST1	OK	9.35939e-21	9.2694	0.0359443	HS2ST1	4.24388e-20
AL121989.1	OK	0.562628	-0.157636	-0.000706352	AL121989.1	0.700591
LINC01140	OK	0.213814	0.793258	0.00283954	LINC01140	0.351894
LINC02801	OK	3.07694e-05	4.00683	0.0152522	LINC02801	8.33522e-05
LMO4	OK	3.2101e-228	32.2314	0.125448	LMO4	4.40428e-227
LINC01364	OK	0.415398	0.213681	0.000623129	LINC01364	0.617
PKN2-AS1	OK	0.00672229	2.47177	0.00944003	PKN2-AS1	0.0147013
AL445438.1	OK	3.9251e-06	4.46923	0.017211	AL445438.1	1.12332e-05
PKN2	OK	9.06071e-09	5.62904	0.0217566	PKN2	2.94374e-08
GTF2B	OK	7.60881e-24	10.0001	0.0387904	GTF2B	3.64915e-23
KYAT3	OK	3.93921e-10	6.14736	0.0237731	KYAT3	1.35478e-09
RBMXL1	OK	0.0018127	2.90904	0.0111415	RBMXL1	0.00422809
GBP3	OK	1.56987e-22	9.69586	0.0374965	GBP3	7.36851e-22
GBP1	OK	0	46.8787	0.182334	GBP1	0
GBP2	OK	1.43938e-172	27.9796	0.10875	GBP2	1.67825e-171
AC104459.1	OK	2.50406e-09	5.8469	0.0225089	AC104459.1	8.33827e-09
GBP7	OK	2.24827e-05	4.08036	0.01514	GBP7	6.14356e-05
GBP4	OK	0	51.1249	0.197815	GBP4	0
AC099063.4	OK	0.148694	1.04205	0.0037224	AC099063.4	0.255775
GBP5	OK	1.30789e-210	30.9491	0.110665	GBP5	1.704e-209
GBP6	OK	0.529669	-0.074438	-0.000411166	GBP6	0.700591
AL596214.1	OK	0.00033629	3.40052	0.013005	AL596214.1	0.000842248
LRRC8B	OK	4.22391e-27	10.7172	0.0415705	LRRC8B	2.13132e-26
LRRC8C-DT	OK	0.00900772	2.3653	0.00900768	LRRC8C-DT	0.0193894
LRRC8C	OK	0.000437354	3.328	0.012748	LRRC8C	0.00108486
AC099568.2	OK	0.334717	0.426925	0.00143993	AC099568.2	0.515587
LRRC8D	OK	2.25902e-284	36.0171	0.140184	LRRC8D	3.54462e-283
ZNF326	OK	7.21063e-07	4.81909	0.0185982	ZNF326	2.1453e-06
AC098656.1	OK	0.526341	-0.0660755	-0.000350893	AC098656.1	0.700591
AL627316.1	OK	0.450575	0.124208	-0.000178264	AL627316.1	0.660065
BARHL2	OK	0.0271916	1.92377	-9.18338e-05	BARHL2	0.0544007
AC092805.1	OK	0.536225	-0.0909273	-0.000434893	AC092805.1	0.700591
LINC02609	OK	1.07843e-31	11.6553	0.0452244	LINC02609	5.79874e-31
LINC02788	OK	0.66915	-0.437567	-0.00179035	LINC02788	0.737132
LINC01763	OK	0.598115	-0.248471	-0.0010617	LINC01763	0.704358
ZNF644	OK	9.2299e-14	7.3595	0.0285013	ZNF644	3.57389e-13
HFM1	OK	1.05032e-11	6.69885	0.0258914	HFM1	3.8222e-11
CDC7	OK	7.41928e-54	15.4063	0.059813	CDC7	4.98647e-53
TGFBR3	OK	7.25449e-49	14.645	0.0568319	TGFBR3	4.67395e-48
BRDT	OK	0.621402	-0.309164	-0.00130419	BRDT	0.712275
EPHX4	OK	0.10202	1.27013	0.00472046	EPHX4	0.183017
SETSIP	OK	0.546198	-0.11606	-0.000550668	SETSIP	0.700591
BTBD8	OK	1.12896e-23	9.96099	0.038609	BTBD8	5.40709e-23
AC104836.1	OK	0.649514	-0.384009	-0.00158667	AC104836.1	0.726261
C1orf146	OK	0.548208	-0.121134	-0.000588421	C1orf146	0.700591
GLMN	OK	9.78667e-13	7.03749	0.0272416	GLMN	3.68468e-12
RPAP2	OK	1.41802e-07	5.13403	0.0198265	RPAP2	4.37069e-07
GFI1	OK	0.0554621	1.59405	-0.00010767	GFI1	0.105116
EVI5	OK	7.26853e-09	5.66694	0.021903	EVI5	2.37269e-08
RPL5	OK	0	107.676	0.419252	RPL5	0
DIPK1A	OK	0	42.2093	0.164327	DIPK1A	0
AC093577.1	OK	0.568458	-0.17245	-0.000764327	AC093577.1	0.700591
MTF2	OK	1.55962e-08	5.53461	0.0213876	MTF2	5.01674e-08
TMED5	OK	4.41325e-08	5.34936	0.0206635	TMED5	1.39007e-07
CCDC18	OK	0.256697	0.653563	0.00236135	CCDC18	0.411911
CCDC18-AS1	OK	1.14556e-89	20.0437	0.0779426	CCDC18-AS1	9.57671e-89
DR1	OK	8.6524e-06	4.2971	0.0165598	DR1	2.42066e-05
FNBP1L	OK	1.96088e-30	11.4056	0.0442689	FNBP1L	1.03813e-29
BCAR3	OK	0	46.5908	0.181269	BCAR3	0
AL109613.1	OK	0.621689	-0.30992	-0.00130009	AL109613.1	0.712398
AL049796.1	OK	0.764527	-0.720939	-0.00289371	AL049796.1	0.800913
DNTTIP2	OK	1.26046e-14	7.62081	0.0295169	DNTTIP2	4.99731e-14
GCLM	OK	2.05857e-29	11.1991	0.0434453	GCLM	1.07411e-28
ABCA4	OK	3.11647e-07	4.98386	0.0169386	ABCA4	9.44459e-07
ARHGAP29	OK	0	55.0215	0.214102	ARHGAP29	0
ARHGAP29-AS1	OK	0.682156	-0.473735	-0.00193472	ARHGAP29-AS1	0.7441
AC097059.1	OK	0.984146	-2.14807	-0.000287399	AC097059.1	0.985195
AC118469.2	OK	0.622834	-0.312933	-0.00132553	AC118469.2	0.712949
ABCD3	OK	1.99827e-20	9.18815	0.035625	ABCD3	8.99571e-20
F3	OK	0	70.1455	0.273191	F3	0
AC093117.1	OK	0.702807	-0.53249	-0.00215868	AC093117.1	0.757739
SLC44A3	OK	2.06527e-30	11.4011	0.0441693	SLC44A3	1.09298e-29
CNN3	OK	0	109.353	0.426041	CNN3	0
AC105942.1	OK	7.46443e-15	7.68814	0.0297308	AC105942.1	2.98715e-14
ALG14	OK	1.66607e-06	4.64921	0.0179345	ALG14	4.85992e-06
AC095033.1	OK	0.544721	-0.112335	-0.000521239	AC095033.1	0.700591
TLCD4	OK	0.0148594	2.17382	0.00821324	TLCD4	0.030998
AC092802.1	OK	2.43789e-07	5.03114	0.0192609	AC092802.1	7.42966e-07
RWDD3	OK	7.75708e-05	3.78269	0.0145564	RWDD3	0.00020392
AC092802.2	OK	0.110206	1.22544	0.004464	AC092802.2	0.195746
AC092802.4	OK	0.647034	-0.377324	-0.00155633	AC092802.4	0.725007
LINC02607	OK	0.728139	-0.607193	-0.00245327	LINC02607	0.775761
LINC01787	OK	0.512529	-0.0314112	-0.000270804	LINC01787	0.700591
PTBP2	OK	7.7577e-71	17.7559	0.0690257	PTBP2	5.84076e-70
DPYD	OK	0	112.59	0.438652	DPYD	0
DPYD-AS1	OK	5.54728e-15	7.72604	0.0298587	DPYD-AS1	2.22784e-14
MIR137HG	OK	1.40822e-49	14.756	0.0570304	MIR137HG	9.12302e-49
BX005019.1	OK	0.591592	-0.231643	-0.00096085	BX005019.1	0.702477
AC104453.1	OK	0.522642	-0.0567856	-0.000337639	AC104453.1	0.700591
LINC01776	OK	0	58.1266	0.226183	LINC01776	0
SNX7	OK	2.06927e-20	9.18439	0.0356111	SNX7	9.31087e-20
PLPPR5	OK	3.73372e-57	15.8897	0.0617426	PLPPR5	2.57892e-56
AL445433.2	OK	0.0026172	2.79224	0.0106747	AL445433.2	0.00599979
PLPPR4	OK	7.20439e-25	10.231	0.0396093	PLPPR4	3.51136e-24
LINC01708	OK	0.00358801	2.68856	0.00975596	LINC01708	0.00810207
PALMD	OK	0.331591	0.435523	0.00149928	PALMD	0.511387
FRRS1	OK	0.00212509	2.85897	0.0107224	FRRS1	0.00491724
AGL	OK	0.53999	-0.100408	-0.000575355	AGL	0.700591
AC118553.1	OK	0.76358	-0.717866	-0.00294824	AC118553.1	0.80018
SLC35A3	OK	0.0769153	1.42613	0.00537268	SLC35A3	0.141893
MFSD14A	OK	0.0347776	1.8148	0.00688794	MFSD14A	0.0683546
AC093019.2	OK	0.145391	1.05641	0.003908	AC093019.2	0.250612
SASS6	OK	0.00711915	2.45119	0.00936144	SASS6	0.015527
TRMT13	OK	4.29497e-06	4.44993	0.0171581	TRMT13	1.22544e-05
LRRC39	OK	0.793635	-0.8191	-0.00336866	LRRC39	0.822773
DBT	OK	0.347916	0.390952	0.00133889	DBT	0.532774
AL445928.2	OK	0.136403	1.09663	0.00408482	AL445928.2	0.237077
RTCA-AS1	OK	1.44795e-06	4.67807	0.0180332	RTCA-AS1	4.23944e-06
RTCA	OK	1.75702e-06	4.63823	0.0178914	RTCA	5.11674e-06
CDC14A	OK	5.0793e-07	4.88854	0.0188544	CDC14A	1.5226e-06
AL589990.1	OK	0.502527	-0.00633528	-0.000201691	AL589990.1	0.700591
GPR88	OK	0.287815	0.559779	0.00190544	GPR88	0.45325
AC099670.3	OK	6.00557e-11	6.43919	0.0233167	AC099670.3	2.12965e-10
VCAM1	OK	2.62254e-91	20.2308	0.0779803	VCAM1	2.21275e-90
EXTL2	OK	0.000130843	3.65054	0.0140428	EXTL2	0.000338065
AC104506.1	OK	0.574932	-0.188944	-0.000915581	AC104506.1	0.700591
SLC30A7	OK	0.264481	0.629592	0.00226909	SLC30A7	0.422706
DPH5	OK	5.12285e-12	6.80301	0.0263274	DPH5	1.88567e-11
AC093157.2	OK	0.586849	-0.219446	-0.000943901	AC093157.2	0.701285
AC093157.1	OK	0.00106281	3.0721	0.011786	AC093157.1	0.00253672
S1PR1	OK	4.38496e-08	5.35053	0.0201031	S1PR1	1.38147e-07
LINC01709	OK	0.548157	-0.121007	-0.000496425	LINC01709	0.700591
OLFM3	OK	2.45888e-181	28.6912	0.111255	OLFM3	2.93369e-180
AC114485.1	OK	0.550947	-0.128055	-0.00060621	AC114485.1	0.700591
AC099567.1	OK	0.544307	-0.111289	-0.000534677	AC099567.1	0.700591
COL11A1	OK	0	161.269	0.62835	COL11A1	0
AC095032.1	OK	0.368486	0.335867	0.00110948	AC095032.1	0.559107
RNPC3	OK	6.29406e-09	5.69156	0.0219948	RNPC3	2.05912e-08
AMY2B	OK	0.0909745	1.33478	0.0050095	AMY2B	0.165031
AMY2A	OK	0.351351	0.381676	-0.000165899	AMY2A	0.53704
AMY1A	OK	0.272579	0.605032	0.00211304	AMY1A	0.432544
LINC01676	OK	0.52451	-0.061475	-0.000378682	LINC01676	0.700591
LINC01677	OK	9.2042e-05	3.73991	0.0139485	LINC01677	0.000240549
AL355306.2	OK	0	84.3971	0.328464	AL355306.2	0
PRMT6	OK	2.17962e-22	9.66231	0.0374543	PRMT6	1.01965e-21
NTNG1	OK	0	63.3787	0.246802	NTNG1	0
VAV3	OK	1.47239e-185	29.0277	0.112934	VAV3	1.78466e-184
VAV3-AS1	OK	0.665085	-0.426381	-0.0017353	VAV3-AS1	0.734926
LINC02785	OK	0.00175805	2.9186	0.0110277	LINC02785	0.0041081
SLC25A24	OK	1.4947e-08	5.54206	0.021396	SLC25A24	4.81285e-08
AL359258.2	OK	1.76892e-08	5.51249	0.0211826	AL359258.2	5.67443e-08
NBPF6	OK	0.700772	-0.526622	-0.000209523	NBPF6	0.756549
FAM102B	OK	0.00239206	2.82122	0.0107974	FAM102B	0.00550337
HENMT1	OK	0.67735	-0.4603	-0.000206338	HENMT1	0.740923
AL160171.1	OK	0.439028	0.153433	-0.000176861	AL160171.1	0.645565
PRPF38B	OK	4.61799e-05	3.90983	0.0150557	PRPF38B	0.000123414
FNDC7	OK	0.00357128	2.69012	0.0101647	FNDC7	0.00806752
STXBP3	OK	0.156512	1.0089	0.00374761	STXBP3	0.267865
AKNAD1	OK	1.0336e-17	8.48995	0.0328964	AKNAD1	4.41264e-17
SPATA42	OK	0.700625	-0.526198	-0.00211625	SPATA42	0.756429
GPSM2	OK	1.07153e-124	23.7219	0.0922739	GPSM2	1.05142e-123
CLCC1	OK	0.000450187	3.31994	0.0127475	CLCC1	0.00111473
WDR47	OK	0.166608	0.967655	0.00358511	WDR47	0.282957
TAF13	OK	1.02685e-05	4.25897	0.0164083	TAF13	2.86057e-05
AL356488.3	OK	0.164687	0.975377	0.00359736	AL356488.3	0.279985
TMEM167B	OK	2.88687e-11	6.54948	0.0253353	TMEM167B	1.03545e-10
AL356488.2	OK	0.281372	0.578772	0.00199877	AL356488.2	0.44437
C1orf194	OK	3.09995e-27	10.7458	0.0414423	C1orf194	1.5684e-26
KIAA1324	OK	0.597902	-0.24792	-0.00114566	KIAA1324	0.704358
SARS	OK	7.60016e-64	16.8281	0.0654093	SARS	5.49602e-63
CELSR2	OK	7.44532e-33	11.8808	0.046094	CELSR2	4.06149e-32
PSRC1	OK	0	57.1297	0.222478	PSRC1	0
MYBPHL	OK	1.22504e-126	23.9093	0.0926175	MYBPHL	1.21048e-125
SORT1	OK	5.46281e-09	5.7157	0.0220919	SORT1	1.79238e-08
PSMA5	OK	1.0061e-217	31.4733	0.122495	PSMA5	1.33677e-216
SYPL2	OK	0.438986	0.153541	0.000392808	SYPL2	0.645565
ATXN7L2	OK	0.249655	0.675576	0.00243789	ATXN7L2	0.402065
CYB561D1	OK	0.0932144	1.32122	0.00495714	CYB561D1	0.168616
AMIGO1	OK	0.023335	1.98928	0.00751942	AMIGO1	0.0472077
GPR61	OK	0.582202	-0.20753	-0.00089727	GPR61	0.700841
GNAI3	OK	1.90543e-16	8.14443	0.0315607	GNAI3	7.94096e-16
AL355310.1	OK	0.557901	-0.14565	-0.000191225	AL355310.1	0.700591
GNAT2	OK	0.799885	-0.841209	-0.00336026	GNAT2	0.827668
AMPD2	OK	3.9942e-06	4.46549	0.0172088	AMPD2	1.1424e-05
GSTM4	OK	4.42253e-49	14.6786	0.0570065	GSTM4	2.8559e-48
GSTM2	OK	0.255937	0.655922	0.00236079	GSTM2	0.410808
GSTM1	OK	0.0413236	1.73553	0.00625569	GSTM1	0.0801584
GSTM5	OK	0.59445	-0.239007	-0.0010122	GSTM5	0.703736
GSTM3	OK	3.5169e-303	37.1992	0.144813	GSTM3	5.70251e-302
LINC01768	OK	0.571221	-0.179485	-0.000777248	LINC01768	0.700591
CSF1	OK	1.94674e-32	11.8002	0.0457707	CSF1	1.05644e-31
AHCYL1	OK	0	41.662	0.162205	AHCYL1	0
STRIP1	OK	0.0235435	1.98552	0.00754965	STRIP1	0.0475954
AL160006.1	OK	0.34734	0.392512	0.00132129	AL160006.1	0.53192
ALX3	OK	2.41637e-09	5.85283	0.0224946	ALX3	8.05676e-09
LINC01397	OK	0.809379	-0.875609	-0.00350903	LINC01397	0.835467
UBL4B	OK	0.589144	-0.225343	-0.000974524	UBL4B	0.701837
SLC6A17	OK	0.530769	-0.0772031	-0.000397033	SLC6A17	0.700591
AL355990.1	OK	0.858596	-1.07403	-0.000235814	AL355990.1	0.8748
LINC02586	OK	0.521703	-0.0544285	-0.000332359	LINC02586	0.700591
KCNC4	OK	0.00651463	2.48297	0.00936224	KCNC4	0.0142715
RBM15-AS1	OK	0.0708989	1.46913	0.00552534	RBM15-AS1	0.131655
RBM15	OK	0.713919	-0.56487	-0.00238115	RBM15	0.765824
LAMTOR5-AS1	OK	0.368044	0.337038	0.00112765	LAMTOR5-AS1	0.558527
SLC16A4	OK	3.19223e-09	5.80636	0.0224223	SLC16A4	1.05773e-08
AL355488.1	OK	0.726439	-0.60208	-0.00250494	AL355488.1	0.775094
LAMTOR5	OK	0	38.9463	0.151601	LAMTOR5	0
PROK1	OK	0.518973	-0.047576	-0.000311958	PROK1	0.700591
KCNA2	OK	1.36271e-17	8.45777	0.0326857	KCNA2	5.80974e-17
AL365361.1	OK	0.000455617	3.31659	0.0124436	AL365361.1	0.00112788
KCNA3	OK	0.000115332	3.68282	0.0134106	KCNA3	0.000299362
CD53	OK	0.017812	2.10119	0.00755757	CD53	0.0367117
AL360270.2	OK	0.334898	0.426427	0.00139865	AL360270.2	0.515753
AL360270.1	OK	0.520795	-0.052149	-0.000327684	AL360270.1	0.700591
LRIF1	OK	3.64857e-56	15.7462	0.0611803	LRIF1	2.49746e-55
AL360270.3	OK	0.827516	-0.944395	-0.00380399	AL360270.3	0.849925
DRAM2	OK	7.43098e-08	5.25426	0.0202915	DRAM2	2.3201e-07
CEPT1	OK	0.810183	-0.878572	-0.00360743	CEPT1	0.836176
AL355816.2	OK	0.488652	0.0284484	-7.5285e-05	AL355816.2	0.700591
DENND2D	OK	0.0928052	1.32368	0.00492738	DENND2D	0.167963
CHI3L2	OK	0	49.5346	0.192434	CHI3L2	0
CHIA	OK	0.512822	-0.0321454	-0.000272832	CHIA	0.700591
AL356387.1	OK	0.858596	-1.07403	-0.000235814	AL356387.1	0.8748
PIFO	OK	6.34648e-135	24.6931	0.095928	PIFO	6.46836e-134
OVGP1	OK	0.660207	-0.413028	-0.00176855	OVGP1	0.732454
AL390195.2	OK	0.0839889	1.37873	0.005069	AL390195.2	0.153356
AL390195.1	OK	0.43253	0.169936	0.000464269	AL390195.1	0.639078
WDR77	OK	4.59188e-09	5.74515	0.0221953	WDR77	1.51173e-08
ATP5PB	OK	0	40.3623	0.157133	ATP5PB	0
C1orf162	OK	0.892873	-1.24195	-0.00492789	C1orf162	0.903517
TMIGD3	OK	0.22852	0.74373	0.00264047	TMIGD3	0.372314
ADORA3	OK	8.20715e-18	8.51671	0.0268761	ADORA3	3.51178e-17
RAP1A	OK	2.34177e-17	8.39438	0.0325355	RAP1A	9.93579e-17
INKA2	OK	3.3555e-168	27.6183	0.107456	INKA2	3.87071e-167
INKA2-AS1	OK	3.44984e-19	8.8765	0.0343327	INKA2-AS1	1.51551e-18
AL049557.1	OK	0.690468	-0.497178	-0.00199865	AL049557.1	0.749727
DDX20	OK	0.0165793	2.13016	0.0081093	DDX20	0.0343367
KCND3	OK	3.13556e-134	24.6284	0.0957714	KCND3	3.18426e-133
KCND3-IT1	OK	0.350644	0.383584	-0.000165807	KCND3-IT1	0.536105
KCND3-AS1	OK	0.560972	-0.153433	-0.000191599	KCND3-AS1	0.700591
LINC01750	OK	0.038249	1.77138	0.00666342	LINC01750	0.0746568
AL445426.1	OK	4.92478e-08	5.32948	0.0203814	AL445426.1	1.54756e-07
CTTNBP2NL	OK	0.644793	-0.371299	-0.00163123	CTTNBP2NL	0.723805
WNT2B	OK	0.0736329	1.44926	0.00545767	WNT2B	0.136274
AL354760.1	OK	0.00135937	2.99787	0.0109735	AL354760.1	0.00321542
ST7L	OK	0.108775	1.23307	0.00462122	ST7L	0.193681
CAPZA1	OK	6.13065e-14	7.41393	0.0287138	CAPZA1	2.38432e-13
MOV10	OK	0.00101822	3.08487	0.0118185	MOV10	0.00243689
AL603832.1	OK	0.100792	1.27705	0.00474812	AL603832.1	0.181035
RHOC	OK	0	84.3973	0.328783	RHOC	0
PPM1J	OK	0.00404524	2.64827	0.0100741	PPM1J	0.00907925
TAFA3	OK	0.0111415	2.28551	0.00860608	TAFA3	0.0236626
LINC01356	OK	0.0823298	1.38957	0.00512397	LINC01356	0.150756
LINC01357	OK	0.172973	0.942482	0.00347402	LINC01357	0.292695
SLC16A1	OK	0	40.1924	0.156478	SLC16A1	0
SLC16A1-AS1	OK	4.97305e-25	10.2668	0.0398312	SLC16A1-AS1	2.43308e-24
AL390242.1	OK	0.00444915	2.61594	0.00998104	AL390242.1	0.0099375
LRIG2-DT	OK	0.207509	0.815094	0.00298749	LRIG2-DT	0.34286
LRIG2	OK	0.483859	0.0404716	-2.65279e-05	LRIG2	0.700591
MAGI3	OK	3.86343e-20	9.11695	0.0353445	MAGI3	1.72791e-19
PHTF1	OK	3.40847e-07	4.96651	0.019169	PHTF1	1.03095e-06
RSBN1	OK	3.598e-06	4.48781	0.0173071	RSBN1	1.03233e-05
AL137856.1	OK	3.62869e-05	3.96769	0.0141476	AL137856.1	9.78096e-05
PTPN22	OK	0.026318	1.9379	0.00720134	PTPN22	0.0527802
AP4B1-AS1	OK	0.0285033	1.90326	0.00710475	AP4B1-AS1	0.0568432
BCL2L15	OK	0.649137	-0.382992	-0.00158044	BCL2L15	0.72607
AP4B1	OK	0.0602195	1.55293	0.00585904	AP4B1	0.113378
DCLRE1B	OK	0.63373	-0.341749	-0.00151319	DCLRE1B	0.717927
HIPK1-AS1	OK	0.136113	1.09795	0.00407768	HIPK1-AS1	0.236632
HIPK1	OK	0.296839	0.533513	0.00189437	HIPK1	0.465744
OLFML3	OK	1.21834e-22	9.7217	0.0375344	OLFML3	5.72903e-22
SYT6	OK	3.49151e-140	25.178	0.0978472	SYT6	3.62276e-139
AL121999.1	OK	0.513481	-0.0337972	-0.00027526	AL121999.1	0.700591
TRIM33	OK	8.35612e-13	7.05948	0.0273316	TRIM33	3.15281e-12
BCAS2	OK	1.17002e-27	10.8354	0.0420506	BCAS2	5.96137e-27
DENND2C	OK	0.759591	-0.704989	-0.00289436	DENND2C	0.797424
AMPD1	OK	0.529218	-0.073304	-0.000383818	AMPD1	0.700591
NRAS	OK	4.37036e-05	3.92313	0.0151014	NRAS	0.000117018
CSDE1	OK	2.53097e-40	13.2414	0.0514289	CSDE1	1.49874e-39
SIKE1	OK	0.000269098	3.46099	0.013303	SIKE1	0.000678913
SYCP1	OK	0.5525	-0.13198	-0.000588789	SYCP1	0.700591
TSPAN2	OK	0.590344	-0.228429	-0.000991955	TSPAN2	0.702143
LINC01765	OK	0.533998	-0.0853244	-0.000445663	LINC01765	0.700591
NGF	OK	0.635187	-0.345622	-0.00142855	NGF	0.718739
VANGL1	OK	0.365303	0.344321	0.00115189	VANGL1	0.554845
CASQ2	OK	0.624534	-0.31741	-0.00132704	CASQ2	0.713788
NHLH2	OK	0.536592	-0.091851	-0.000433216	NHLH2	0.700591
SLC22A15	OK	0.000228082	3.50526	0.0133564	SLC22A15	0.000579167
MAB21L3	OK	0.789646	-0.805193	-0.000222902	MAB21L3	0.819813
LINC01779	OK	0.541898	-0.105216	-0.000517999	LINC01779	0.700591
ATP1A1	OK	0	37.6609	0.146611	ATP1A1	0
ATP1A1-AS1	OK	6.52301e-09	5.68546	0.0219599	ATP1A1-AS1	2.13328e-08
LINC01762	OK	0.0411208	1.73783	0.00647755	LINC01762	0.0797814
AL390066.1	OK	0.317176	0.475611	0.00160564	AL390066.1	0.493095
CD58	OK	1.08584e-41	13.4758	0.0523152	CD58	6.50788e-41
IGSF3	OK	1.49364e-18	8.71194	0.0337225	IGSF3	6.48371e-18
CD2	OK	0.937526	-1.53433	-0.000257922	CD2	0.942846
AL157904.1	OK	0.0721433	1.46001	0.00542437	AL157904.1	0.133755
PTGFRN	OK	1.7413e-32	11.8096	0.0458368	PTGFRN	9.45141e-32
CD101	OK	0.0171266	2.11708	0.00803273	CD101	0.0353897
AL445231.1	OK	0.00179308	2.91244	0.0106876	AL445231.1	0.00418579
TTF2	OK	0.448768	0.128775	0.00031718	TTF2	0.657801
TRIM45	OK	0.762055	-0.712927	-0.00294451	TRIM45	0.799057
VTCN1	OK	0.153947	1.01965	0.00354534	VTCN1	0.263971
LINC01525	OK	0.537897	-0.0951373	-0.000485004	LINC01525	0.700591
AL358072.1	OK	0.786185	-0.793253	-0.00317708	AL358072.1	0.817134
MAN1A2	OK	1.36355e-208	30.7987	0.119865	MAN1A2	1.76754e-207
TENT5C	OK	0.286638	0.563235	0.00194355	TENT5C	0.451547
GDAP2	OK	0.622266	-0.311438	-0.00139724	GDAP2	0.712776
WDR3	OK	0.00202452	2.87432	0.0110158	WDR3	0.00469532
SPAG17	OK	0.0356984	1.80295	0.00676127	SPAG17	0.0700325
TBX15	OK	0.545768	-0.114975	-0.000631059	TBX15	0.700591
AL139420.1	OK	0.525002	-0.0627107	-0.000357132	AL139420.1	0.700591
WARS2	OK	0.00630043	2.49485	0.00953734	WARS2	0.0138421
WARS2-IT1	OK	0.232479	0.730708	0.00263485	WARS2-IT1	0.377903
WARS2-AS1	OK	5.74437e-05	3.85679	0.0148447	WARS2-AS1	0.000152604
AL359915.1	OK	3.34362e-19	8.87998	0.0342651	AL359915.1	1.46931e-18
LINC01780	OK	0.0542692	1.6048	0.00592831	LINC01780	0.103078
LINC00622	OK	0.00197806	2.88164	0.0101718	LINC00622	0.00459363
ZNF697	OK	0.0265964	1.93335	0.00731314	ZNF697	0.0533007
PHGDH	OK	1.40837e-74	18.2331	0.0708788	PHGDH	1.08798e-73
HMGCS2	OK	0.916345	-1.3809	-0.000250553	HMGCS2	0.923687
NOTCH2	OK	0.00051666	3.28129	0.0126038	NOTCH2	0.00127139
AC245008.1	OK	0.525574	-0.064148	-0.000352065	AC245008.1	0.700591
SEC22B	OK	4.81257e-11	6.47272	0.0250393	SEC22B	1.71263e-10
AC253572.1	OK	0.586661	-0.218964	-0.000924182	AC253572.1	0.701285
NBPF26	OK	7.30424e-07	4.81652	0.0184812	NBPF26	2.17292e-06
AC253572.2	OK	0.0287606	1.89933	0.00718038	AC253572.2	0.0573077
LINC00623	OK	6.23685e-37	12.6414	0.0490848	LINC00623	3.58038e-36
FCGR1B	OK	0.526208	-0.065742	-0.000365266	FCGR1B	0.700591
AC244453.3	OK	0.0101178	2.32195	0.00871284	AC244453.3	0.0216237
AC244453.2	OK	0.545657	-0.114697	-0.000542117	AC244453.2	0.700591
AC244453.1	OK	0.581909	-0.206779	-0.000885987	AC244453.1	0.700802
FAM72B	OK	0.151392	1.03048	0.00377985	FAM72B	0.259955
SRGAP2C	OK	3.94277e-16	8.05596	0.0312095	SRGAP2C	1.63039e-15
SRGAP2-AS1	OK	0.010464	2.30928	0.00877562	SRGAP2-AS1	0.0223263
LINC02798	OK	4.38529e-11	6.48675	0.0250841	LINC02798	1.56274e-10
AL592494.1	OK	0.595918	-0.242796	-0.000195891	AL592494.1	0.703986
AL592494.2	OK	0.269696	0.613734	-0.000154753	AL592494.2	0.428717
AC239800.2	OK	0.666103	-0.429178	-0.00183322	AC239800.2	0.735328
LINC02591	OK	0.671376	-0.443715	-0.00190656	LINC02591	0.738403
HIST2H3PS2	OK	0.742622	-0.651449	-0.00268472	HIST2H3PS2	0.784931
AC246680.1	OK	0.532681	-0.082012	-0.000387975	AC246680.1	0.700591
FAM72C	OK	0.0105144	2.30747	0.00797573	FAM72C	0.0224186
IGKV1OR1-1	OK	0.0824447	1.38881	-0.000117527	IGKV1OR1-1	0.150957
LINC02802	OK	1.85008e-30	11.4106	0.0442118	LINC02802	9.79655e-30
AC246785.3	OK	0.540089	-0.100657	-0.000500093	AC246785.3	0.700591
NBPF15	OK	0.117631	1.18691	0.0044371	NBPF15	0.207679
LINC01632	OK	0.069299	1.48103	0.00531493	LINC01632	0.128876
FP700111.1	OK	0.710291	-0.554234	-0.00224863	FP700111.1	0.763151
SRGAP2B	OK	1.51141e-20	9.21815	0.0357355	SRGAP2B	6.82251e-20
FAM72D	OK	0.626325	-0.322136	-0.0014162	FAM72D	0.714825
AC245014.3	OK	0.0872146	1.35811	0.00508192	AC245014.3	0.158742
AC245014.1	OK	0.00357609	2.68967	0.00949917	AC245014.1	0.00807708
NBPF20	OK	0.0192702	2.06906	0.00784435	NBPF20	0.0395321
GPR89A	OK	0.226889	0.74913	0.00273445	GPR89A	0.370021
PDZK1	OK	0.70786	-0.547143	-0.00228884	PDZK1	0.761323
CD160	OK	0.684699	-0.480879	-0.0019531	CD160	0.745921
RNF115	OK	0.00191907	2.89117	0.0110849	RNF115	0.00446436
POLR3C	OK	0.260782	0.640937	0.00231333	POLR3C	0.417609
NUDT17	OK	0.529299	-0.0735076	-0.000469926	NUDT17	0.700591
PIAS3	OK	0.000814562	3.15064	0.0120865	PIAS3	0.00196584
ANKRD35	OK	3.08552e-104	21.6493	0.0841436	ANKRD35	2.78161e-103
ITGA10	OK	0	56.9184	0.221477	ITGA10	0
AC243547.1	OK	0.67735	-0.4603	-0.000206338	AC243547.1	0.740923
PEX11B	OK	0.00245441	2.81296	0.0107784	PEX11B	0.00563898
RBM8A	OK	2.48901e-146	25.7331	0.100118	RBM8A	2.6469e-145
LIX1L-AS1	OK	1.05429e-19	9.00747	0.0348928	LIX1L-AS1	4.67373e-19
LIX1L	OK	1.15272e-05	4.23305	0.0163111	LIX1L	3.20363e-05
ANKRD34A	OK	0.662527	-0.41937	-0.00180857	ANKRD34A	0.733715
AC243547.2	OK	0.744613	-0.657634	-0.000215815	AC243547.2	0.786357
POLR3GL	OK	9.76834e-37	12.6061	0.0489515	POLR3GL	5.59402e-36
TXNIP	OK	0	39.3175	0.153069	TXNIP	0
HJV	OK	0.00368446	2.67969	0.00975552	HJV	0.00830988
AC239799.2	OK	6.72141e-167	27.5097	0.106985	AC239799.2	7.71552e-166
LINC01719	OK	0.670454	-0.441167	-0.00188544	LINC01719	0.737879
NBPF10	OK	5.3051e-05	3.8762	0.0148925	NBPF10	0.000141294
NOTCH2NLA	OK	0.672325	-0.446342	-0.00191229	NOTCH2NLA	0.739012
AC239799.1	OK	0.433955	0.166315	0.000457015	AC239799.1	0.640981
PPIAL4H	OK	0.620528	-0.306867	-0.000198968	PPIAL4H	0.712131
AC245407.2	OK	1.03333e-45	14.1429	0.0549108	AC245407.2	6.47407e-45
NBPF12	OK	6.95655e-05	3.80971	0.01466	NBPF12	0.000183526
PRKAB2	OK	2.84089e-05	4.02565	0.0155003	PRKAB2	7.71581e-05
AC242426.2	OK	0.0157517	2.15066	0.00819052	AC242426.2	0.0327286
FMO5	OK	0.0820501	1.39141	0.0052231	FMO5	0.150351
CHD1L	OK	0.0454268	1.69091	0.00631679	CHD1L	0.0874734
LINC00624	OK	0.0235082	1.98615	0.00751556	LINC00624	0.0475309
BCL9	OK	0.000235977	3.49619	0.0134359	BCL9	0.000598297
ACP6	OK	0.00960453	2.34145	0.00893377	ACP6	0.0206111
AC241644.2	OK	0.523941	-0.0600463	-0.000348775	AC241644.2	0.700591
GPR89B	OK	0.0302258	1.87749	0.00712653	GPR89B	0.0599939
AC239803.1	OK	0.653769	-0.395515	-0.00160476	AC239803.1	0.728734
LINC02804	OK	0.276081	0.594522	0.00206053	LINC02804	0.437265
NBPF11	OK	0.582637	-0.208645	-0.000997087	NBPF11	0.70093
LINC02805	OK	0.50255	-0.00639306	-0.000184537	LINC02805	0.700591
AC239809.3	OK	0.000432406	3.33117	0.0127811	AC239809.3	0.00107287
LINC01731	OK	0.65868	-0.408864	-0.00167316	LINC01731	0.731547
LINC01138	OK	7.66641e-107	21.924	0.0852614	LINC01138	6.98278e-106
AC245100.1	OK	0.645938	-0.374376	-0.00155356	AC245100.1	0.724336
AC245100.6	OK	0.67735	-0.4603	-0.000206338	AC245100.6	0.740923
PPIAL4G	OK	0.556446	-0.141964	-0.000635533	PPIAL4G	0.700591
NBPF14	OK	4.6194e-06	4.43426	0.0170798	NBPF14	1.31521e-05
PDE4DIP	OK	3.13208e-09	5.80955	0.0224559	PDE4DIP	1.03829e-08
AC239804.1	OK	0.589421	-0.226057	-0.000195087	AC239804.1	0.701837
NBPF9	OK	0.0273786	1.9208	0.00728878	NBPF9	0.0547436
AC245297.3	OK	3.26754e-38	12.8712	0.0499783	AC245297.3	1.89861e-37
AC245297.2	OK	0.000421835	3.33806	0.0127117	AC245297.2	0.00104729
NOTCH2NLC	OK	0.597627	-0.24721	-0.00114522	NOTCH2NLC	0.704292
NBPF19	OK	4.61753e-11	6.47897	0.0250312	NBPF19	1.64467e-10
AC242842.1	OK	0.544729	-0.112354	-0.000540775	AC242842.1	0.700591
FCGR1A	OK	0.589425	-0.226066	-0.000994996	FCGR1A	0.701837
HIST2H2BF	OK	0.849956	-1.03624	-0.00413338	HIST2H2BF	0.868383
AC243772.2	OK	0.554055	-0.135914	-0.000614129	AC243772.2	0.700591
HIST2H3D	OK	0.54434	-0.111375	-0.000510127	HIST2H3D	0.700591
HIST2H4A	OK	0.5319	-0.0800468	-0.000404909	HIST2H4A	0.700591
HIST2H2AA3	OK	0.910145	-1.34165	-0.000248667	HIST2H2AA3	0.918751
HIST2H2AA4	OK	0.0576129	1.57513	0.00568046	HIST2H2AA4	0.108805
HIST2H4B	OK	0.619522	-0.304226	-0.00125988	HIST2H4B	0.712131
AC239868.1	OK	0.890659	-1.23004	-0.00492519	AC239868.1	0.901795
HIST2H2BE	OK	1.19236e-24	10.1821	0.0394711	HIST2H2BE	5.78844e-24
HIST2H2AC	OK	0.100262	1.28006	0.00478755	HIST2H2AC	0.18017
HIST2H2AB	OK	0.560972	-0.153433	-0.000191599	HIST2H2AB	0.700591
BOLA1	OK	0.0146254	2.18009	0.00831033	BOLA1	0.030537
SV2A	OK	0.00109875	3.06215	0.0117493	SV2A	0.00261785
SF3B4	OK	3.23681e-20	9.13612	0.0354251	SF3B4	1.44903e-19
MTMR11	OK	4.57932e-10	6.12342	0.0236245	MTMR11	1.57186e-09
OTUD7B	OK	0.000602225	3.23782	0.012434	OTUD7B	0.0014732
AC244033.2	OK	0.36498	0.345179	0.00116015	AC244033.2	0.554522
VPS45	OK	1.05676e-05	4.25255	0.0163905	VPS45	2.94246e-05
PLEKHO1	OK	4.61908e-23	9.81996	0.038085	PLEKHO1	2.18847e-22
AC242988.2	OK	0.756016	-0.693543	-0.00284419	AC242988.2	0.794841
ANP32E	OK	3.34808e-21	9.37843	0.0363679	ANP32E	1.53269e-20
AC242988.1	OK	0.748787	-0.670678	-0.00270298	AC242988.1	0.789522
CA14	OK	1.88826e-254	34.0521	0.13235	CA14	2.77296e-253
APH1A	OK	1.22241e-116	22.928	0.0891856	APH1A	1.16263e-115
C1orf54	OK	0	51.195	0.199316	C1orf54	0
CIART	OK	4.81499e-10	6.11543	0.0236205	CIART	1.65115e-09
MRPS21	OK	3.74836e-57	15.8895	0.0617485	MRPS21	2.5884e-56
PRPF3	OK	0.4389	0.153758	0.000414829	PRPF3	0.645565
RPRD2	OK	1.14971e-10	6.33988	0.0245273	RPRD2	4.03438e-10
TARS2	OK	0.414027	0.217197	0.0006619	TARS2	0.615509
ECM1	OK	3.43704e-52	15.1564	0.0587544	ECM1	2.28226e-51
FALEC	OK	0.194843	0.860185	0.00315823	FALEC	0.324463
AL356356.1	OK	0.277251	0.591027	0.00204952	AL356356.1	0.438871
ADAMTSL4	OK	9.3551e-22	9.51196	0.0365877	ADAMTSL4	4.32545e-21
ADAMTSL4-AS1	OK	2.94265e-65	17.0195	0.0661482	ADAMTSL4-AS1	2.14337e-64
MCL1	OK	7.06182e-46	14.1696	0.0550458	MCL1	4.43228e-45
ENSA	OK	1.1616e-84	19.4616	0.0756726	ENSA	9.45551e-84
GOLPH3L	OK	0.132012	1.11693	0.00416704	GOLPH3L	0.230127
HORMAD1	OK	0.543568	-0.109427	-0.000572468	HORMAD1	0.700591
CTSS	OK	7.25991e-10	6.04961	0.0232834	CTSS	2.47181e-09
CTSK	OK	7.72222e-67	17.2314	0.0668324	CTSK	5.67162e-66
ARNT	OK	0.367033	0.339722	0.00113938	ARNT	0.557233
CTXND2	OK	0.697871	-0.518288	-0.00210894	CTXND2	0.754543
SETDB1	OK	0.00200795	2.87691	0.0110265	SETDB1	0.00465806
CERS2	OK	1.52226e-22	9.69901	0.0376057	CERS2	7.14742e-22
AL590133.1	OK	0.587144	-0.220203	-0.000940362	AL590133.1	0.701326
ANXA9	OK	0.583871	-0.211806	-0.000920021	ANXA9	0.701068
MINDY1	OK	0.00180298	2.91072	0.0111377	MINDY1	0.00420713
PRUNE1	OK	0.33779	0.418503	0.00144473	PRUNE1	0.519638
BNIPL	OK	0.449284	0.127471	0.000308424	BNIPL	0.658446
C1orf56	OK	3.96532e-07	4.93707	0.0190521	C1orf56	1.19541e-06
CDC42SE1	OK	1.87375e-46	14.2625	0.0554004	CDC42SE1	1.18183e-45
MLLT11	OK	0	94.6867	0.368886	MLLT11	0
GABPB2	OK	0.129164	1.13035	0.00421796	GABPB2	0.225692
AL592424.1	OK	0.559619	-0.150004	-0.000687789	AL592424.1	0.700591
SEMA6C	OK	2.55347e-05	4.05068	0.0155505	SEMA6C	6.95865e-05
TNFAIP8L2	OK	0.54801	-0.120634	-0.000543928	TNFAIP8L2	0.700591
SCNM1	OK	0.0086524	2.38017	0.00909271	SCNM1	0.0186817
LYSMD1	OK	0.0572273	1.57848	0.00594908	LYSMD1	0.108171
TMOD4	OK	0.572114	-0.181759	-0.00078681	TMOD4	0.700591
VPS72	OK	9.55722e-07	4.76257	0.0183784	VPS72	2.82526e-06
PIP5K1A	OK	0.0846472	1.37447	0.00517298	PIP5K1A	0.154432
PSMD4	OK	1.65814e-164	27.309	0.106262	PSMD4	1.88724e-163
ZNF687-AS1	OK	0.332097	0.434131	0.00148901	ZNF687-AS1	0.512054
ZNF687	OK	0.499431	0.00142686	-0.000178681	ZNF687	0.700591
PI4KB	OK	2.8513e-08	5.42788	0.0209702	PI4KB	9.05178e-08
AL391069.3	OK	0.566173	-0.166638	-0.000774215	AL391069.3	0.700591
RFX5	OK	5.77861e-08	5.30036	0.0204518	RFX5	1.81223e-07
AL391069.2	OK	3.13739e-36	12.5138	0.0485402	AL391069.2	1.78724e-35
SELENBP1	OK	2.2744e-18	8.66415	0.0333082	SELENBP1	9.84411e-18
PSMB4	OK	1.38575e-72	17.9805	0.0699014	PSMB4	1.05545e-71
POGZ	OK	0.00934185	2.35178	0.00898256	POGZ	0.0200719
CGN	OK	0.351601	0.381001	0.00128426	CGN	0.537365
TUFT1	OK	0.794256	-0.821279	-0.00336701	TUFT1	0.823265
AL365436.2	OK	0.591068	-0.230294	-0.000977561	AL365436.2	0.70227
SNX27	OK	9.85741e-07	4.75633	0.0183532	SNX27	2.91186e-06
CELF3	OK	1.92301e-38	12.9121	0.0500191	CELF3	1.12014e-37
RIIAD1	OK	0.0132951	2.21748	0.0084091	RIIAD1	0.0279437
AL589765.7	OK	0.806157	-0.863821	-0.00344201	AL589765.7	0.832855
MRPL9	OK	5.23952e-44	13.8639	0.0538539	MRPL9	3.22531e-43
OAZ3	OK	0.00151122	2.96545	0.0113021	OAZ3	0.00355668
AL589765.4	OK	0.543947	-0.110382	-0.000534279	AL589765.4	0.700591
AL589765.5	OK	5.90008e-07	4.85896	0.0151119	AL589765.5	1.76283e-06
TDRKH	OK	0.0826607	1.38739	0.00520975	TDRKH	0.151313
TDRKH-AS1	OK	4.50016e-05	3.91607	0.0150276	TDRKH-AS1	0.000120345
AL589765.6	OK	0.000152092	3.61171	0.0127962	AL589765.6	0.00039114
RORC	OK	7.7851e-06	4.32046	0.0152921	RORC	2.18387e-05
C2CD4D	OK	0.0178656	2.09997	0.00756089	C2CD4D	0.0368168
C2CD4D-AS1	OK	0.764098	-0.719546	-0.00289211	C2CD4D-AS1	0.800544
THEM4	OK	5.31742e-54	15.4279	0.0598994	THEM4	3.57723e-53
AL450992.2	OK	0.686178	-0.485046	-0.00197728	AL450992.2	0.746955
AL450992.3	OK	0.365239	0.344491	0.00110257	AL450992.3	0.554778
S100A10	OK	0	182.862	0.712575	S100A10	0
AL450992.1	OK	4.41297e-18	8.58831	0.0323295	AL450992.1	1.89837e-17
S100A11	OK	0	132.84	0.517553	S100A11	0
FLG-AS1	OK	9.60228e-161	26.9903	0.104797	FLG-AS1	1.07724e-159
FLG2	OK	0.592779	-0.234699	-0.000195502	FLG2	0.702958
LCE5A	OK	0.379472	0.306867	-0.000169492	LCE5A	0.571439
LCE1E	OK	0.73346	-0.62331	-0.000214167	LCE1E	0.777931
LINC01527	OK	0.00157222	2.95325	0.0112237	LINC01527	0.00369439
LOR	OK	0.221491	0.767167	-0.000147384	LOR	0.362329
S100A9	OK	3.88685e-05	3.95127	0.0147538	S100A9	0.000104489
S100A12	OK	0.350027	0.385247	-0.000165727	S100A12	0.535536
S100A8	OK	0.0376432	1.77872	0.00644616	S100A8	0.0735406
S100A7	OK	0.553567	-0.134677	-0.000638761	S100A7	0.700591
BX470102.1	OK	5.37791e-17	8.29613	0.0262259	BX470102.1	2.26709e-16
S100A6	OK	0	101.832	0.396683	S100A6	0
S100A4	OK	1.34307e-101	21.3674	0.0825389	S100A4	1.1936e-100
S100A3	OK	1.88327e-159	26.88	0.103758	S100A3	2.10355e-158
S100A2	OK	0.0768206	1.42679	0.00536078	S100A2	0.141736
BX470102.2	OK	2.9295e-55	15.6139	0.0606119	BX470102.2	1.99219e-54
S100A16	OK	0	110.116	0.42903	S100A16	0
S100A14	OK	0.541152	-0.103337	-0.000510675	S100A14	0.700591
S100A13	OK	0	51.0507	0.198784	S100A13	0
S100A1	OK	1.97731e-114	22.7055	0.0881425	S100A1	1.86613e-113
AL162258.2	OK	0.730296	-0.613708	-0.00255502	AL162258.2	0.775761
CHTOP	OK	2.65753e-34	12.1562	0.0471985	CHTOP	1.47338e-33
SNAPIN	OK	1.87845e-45	14.1008	0.0547781	SNAPIN	1.17454e-44
ILF2	OK	0	41.7976	0.162737	ILF2	0
NPR1	OK	0.0484237	1.66033	0.00613489	NPR1	0.0927624
INTS3	OK	0.10786	1.23799	0.00463788	INTS3	0.192247
AL513523.3	OK	0.542676	-0.107177	-0.000522306	AL513523.3	0.700591
SLC27A3	OK	1.63601e-101	21.3582	0.0830268	SLC27A3	1.45303e-100
GATAD2B	OK	1.6608e-33	12.0056	0.0466101	GATAD2B	9.1216e-33
AL358472.5	OK	0.569071	-0.174011	-0.000848442	AL358472.5	0.700591
DENND4B	OK	0.145019	1.05804	0.00393538	DENND4B	0.250064
CRTC2	OK	0.0197797	2.05832	0.00781423	CRTC2	0.040488
SLC39A1	OK	1.81884e-151	26.188	0.101886	SLC39A1	1.97293e-150
AL358472.4	OK	0.190958	0.874371	0.0032096	AL358472.4	0.318784
AL358472.3	OK	0.695018	-0.510125	-0.00207043	AL358472.3	0.752798
CREB3L4	OK	8.12939e-06	4.31091	0.0165765	CREB3L4	2.27728e-05
JTB	OK	5.64307e-173	28.013	0.109004	JTB	6.58771e-172
AL358472.2	OK	0.211212	0.802223	0.00292295	AL358472.2	0.348141
RAB13	OK	1.11637e-223	31.9056	0.124177	RAB13	1.50529e-222
RPS27	OK	0	105.472	0.410558	RPS27	0
NUP210L	OK	0.669441	-0.43837	-0.00188668	NUP210L	0.737233
TPM3	OK	3.38717e-106	21.8563	0.0850078	TPM3	3.07618e-105
C1orf189	OK	0.594048	-0.23797	-0.00109711	C1orf189	0.703575
C1orf43	OK	1.06178e-116	22.9341	0.0892087	C1orf43	1.01019e-115
UBAP2L	OK	0.181651	0.90909	0.00335818	UBAP2L	0.305
HAX1	OK	1.13236e-51	15.0779	0.0585874	HAX1	7.48385e-51
ATP8B2	OK	0.172852	0.942954	0.00348451	ATP8B2	0.292509
IL6R-AS1	OK	0.00132861	3.00484	0.0112242	IL6R-AS1	0.00314529
IL6R	OK	4.32479e-11	6.48885	0.025036	IL6R	1.54138e-10
SHE	OK	9.12747e-08	5.21628	0.0178194	SHE	2.83627e-07
AL162591.2	OK	0.152533	1.02563	-0.00013497	AL162591.2	0.261771
TDRD10	OK	0.634251	-0.343134	-0.00142666	TDRD10	0.718171
UBE2Q1	OK	3.40432e-05	3.98288	0.0153345	UBE2Q1	9.19731e-05
AL592078.2	OK	0.0131461	2.22187	0.00830725	AL592078.2	0.027645
CHRNB2	OK	0.000303141	3.42879	0.0129797	CHRNB2	0.000762138
ADAR	OK	3.48763e-12	6.85816	0.0265472	ADAR	1.29169e-11
KCNN3	OK	0	52.5648	0.20451	KCNN3	0
PMVK	OK	3.44203e-27	10.7362	0.0416635	PMVK	1.73959e-26
AL451085.1	OK	0.769927	-0.738605	-0.002958	AL451085.1	0.805214
PBXIP1	OK	5.94562e-44	13.8548	0.0537772	PBXIP1	3.65439e-43
PYGO2	OK	0.473908	0.0654507	7.03946e-05	PYGO2	0.688652
AL451085.2	OK	0.363103	0.350178	0.00117588	AL451085.2	0.552248
SHC1	OK	6.1169e-268	34.9516	0.135974	SHC1	9.2578e-267
CKS1B	OK	1.05648e-87	19.8173	0.0770463	CKS1B	8.72586e-87
FLAD1	OK	1.02795e-14	7.64708	0.0296174	FLAD1	4.09104e-14
ZBTB7B	OK	0.00583906	2.52172	0.00958765	ZBTB7B	0.0128746
DCST2	OK	0.677557	-0.460878	-0.00187115	DCST2	0.740977
DCST1	OK	0.540647	-0.102063	-0.000535725	DCST1	0.700591
DCST1-AS1	OK	0.675393	-0.454854	-0.00185947	DCST1-AS1	0.740923
ADAM15	OK	5.60325e-10	6.0912	0.0235349	ADAM15	1.91377e-09
EFNA4	OK	1.42514e-08	5.55039	0.021348	EFNA4	4.59202e-08
EFNA3	OK	0.00381973	2.6676	0.0101873	EFNA3	0.00859639
EFNA1	OK	6.29171e-43	13.6844	0.0531211	EFNA1	3.82869e-42
SLC50A1	OK	5.82638e-06	4.38399	0.0168892	SLC50A1	1.64671e-05
DPM3	OK	1.29902e-53	15.3701	0.0597227	DPM3	8.71404e-53
KRTCAP2	OK	1.46873e-238	32.9611	0.128287	KRTCAP2	2.06641e-237
TRIM46	OK	0.107871	1.23793	0.00461403	TRIM46	0.192254
MUC1	OK	5.30133e-11	6.4581	0.0247336	MUC1	1.88418e-10
AC234582.1	OK	1.15817e-94	20.6082	0.0800673	AC234582.1	9.92354e-94
THBS3	OK	0.0115576	2.27152	0.00865498	THBS3	0.0245039
MTX1	OK	8.91094e-33	11.8658	0.0460628	MTX1	4.85442e-32
GBA	OK	0.0241006	1.97559	0.00751017	GBA	0.0486065
FAM189B	OK	0.193176	0.866252	0.00318905	FAM189B	0.321933
SCAMP3	OK	1.18937e-08	5.58192	0.0215718	SCAMP3	3.84465e-08
CLK2	OK	0.153507	1.02151	0.00379424	CLK2	0.263282
HCN3	OK	0.476988	0.0577138	3.89563e-05	HCN3	0.692601
PKLR	OK	0.0440515	1.70549	-0.000102318	PKLR	0.0850168
FDPS	OK	4.59867e-09	5.7449	0.0222085	FDPS	1.51378e-08
RUSC1-AS1	OK	0.47983	0.0505812	7.09031e-06	RUSC1-AS1	0.696368
RUSC1	OK	0.221469	0.76724	0.00280375	RUSC1	0.362329
ASH1L	OK	0.000187154	3.55757	0.0136823	ASH1L	0.000477864
ASH1L-AS1	OK	0.104659	1.25544	0.00469326	ASH1L-AS1	0.18718
AL353807.2	OK	0.214861	0.789667	-0.000146303	AL353807.2	0.353288
MSTO1	OK	0.000174101	3.57652	0.0137406	MSTO1	0.000445666
AL353807.5	OK	1.93526e-33	11.9929	0.0463277	AL353807.5	1.06207e-32
YY1AP1	OK	0.56792	-0.17108	-0.000851013	YY1AP1	0.700591
DAP3	OK	3.87357e-26	10.5103	0.040783	DAP3	1.92796e-25
AL162734.1	OK	0.536477	-0.0915614	-0.000449504	AL162734.1	0.700591
GON4L	OK	6.59455e-14	7.40425	0.0286758	GON4L	2.56227e-13
SYT11	OK	3.28451e-59	16.1837	0.0628975	SYT11	2.2985e-58
RIT1	OK	0.0120964	2.25405	0.00859918	RIT1	0.0255827
KHDC4	OK	0.00138253	2.99272	0.011479	KHDC4	0.00326718
ARHGEF2	OK	1.49753e-76	18.4799	0.0718418	ARHGEF2	1.17292e-75
AL355388.2	OK	0.273254	0.603	0.00207929	AL355388.2	0.433518
AL355388.1	OK	0.562582	-0.157518	-0.000725148	AL355388.1	0.700591
AL355388.3	OK	3.72085e-05	3.9617	0.0152019	AL355388.3	0.000100198
SSR2	OK	0	41.1211	0.160085	SSR2	0
UBQLN4	OK	4.70083e-08	5.33792	0.0206091	UBQLN4	1.47867e-07
LAMTOR2	OK	2.28672e-144	25.5571	0.0994337	LAMTOR2	2.40725e-143
RAB25	OK	0.629206	-0.32975	-0.00136946	RAB25	0.715869
MEX3A	OK	1.26243e-252	33.9286	0.132032	MEX3A	1.84049e-251
LMNA	OK	3.92681e-280	35.7452	0.139146	LMNA	6.11052e-279
SEMA4A	OK	0.00177958	2.9148	0.0111136	SEMA4A	0.00415564
SLC25A44	OK	0.491159	0.0221637	-9.79299e-05	SLC25A44	0.700591
PMF1	OK	5.59671e-19	8.8225	0.0342033	PMF1	2.45022e-18
BGLAP	OK	0.0102221	2.31809	0.00884414	BGLAP	0.0218383
PAQR6	OK	3.39113e-36	12.5076	0.0485269	PAQR6	1.93062e-35
SMG5	OK	0.0167947	2.12497	0.00809652	SMG5	0.0347575
TMEM79	OK	0.939768	-1.55283	-0.00618267	TMEM79	0.944859
GLMP	OK	2.89431e-10	6.19608	0.0239564	GLMP	9.99564e-10
CCT3	OK	1.34485e-185	29.0308	0.112972	CCT3	1.63078e-184
TSACC	OK	0.789301	-0.804	-0.00325661	TSACC	0.819667
RHBG	OK	0.60511	-0.266596	-0.00114165	RHBG	0.706686
AL139130.1	OK	0.213404	0.794665	0.00274798	AL139130.1	0.351302
C1orf61	OK	0	124.323	0.484328	C1orf61	0
MEF2D	OK	0.048857	1.65604	0.00626557	MEF2D	0.0935352
AL365181.1	OK	0.714252	-0.565849	-0.00230042	AL365181.1	0.766043
IQGAP3	OK	0.767382	-0.730254	-0.0029373	IQGAP3	0.803299
TTC24	OK	0.778666	-0.767697	-0.00304472	TTC24	0.810864
NAXE	OK	1.58479e-236	32.8189	0.127739	NAXE	2.21973e-235
GPATCH4	OK	3.22771e-103	21.5408	0.0837738	GPATCH4	2.8959e-102
AL365181.4	OK	0.00274004	2.77737	0.0105042	AL365181.4	0.00626813
HAPLN2	OK	1.18863e-13	7.32566	0.028276	HAPLN2	4.58987e-13
AL365181.2	OK	0.142037	1.07121	0.0039623	AL365181.2	0.245492
BCAN	OK	0	169.058	0.658782	BCAN	0
AL365181.3	OK	0.143159	1.06623	0.00385362	AL365181.3	0.247173
AL590666.2	OK	0.6065	-0.270208	-0.00115653	AL590666.2	0.707295
NES	OK	0	87.1682	0.339584	NES	0
AL590666.4	OK	0.501592	-0.00398978	-0.000199386	AL590666.4	0.700591
CRABP2	OK	2.59434e-142	25.3716	0.0985865	CRABP2	2.71284e-141
ISG20L2	OK	0.0155185	2.1566	0.00821833	ISG20L2	0.0322869
RRNAD1	OK	0.191863	0.87105	0.00320914	RRNAD1	0.320106
MRPL24	OK	1.057e-107	22.014	0.0856235	MRPL24	9.66178e-107
HDGF	OK	5.28748e-76	18.4117	0.0715779	HDGF	4.12418e-75
PRCC	OK	1.34383e-14	7.61254	0.0294867	PRCC	5.32411e-14
SH2D2A	OK	0.36225	0.352451	0.00113778	SH2D2A	0.551308
NTRK1	OK	0.888461	-1.21839	-0.0048636	NTRK1	0.900962
INSRR	OK	0.217595	0.780342	0.00278138	INSRR	0.357074
PEAR1	OK	0.342224	0.406402	-0.000164711	PEAR1	0.525398
LRRC71	OK	0.529092	-0.0729884	-0.000383268	LRRC71	0.700591
ARHGEF11	OK	1.18718e-07	5.16735	0.0199531	ARHGEF11	3.66843e-07
ETV3L	OK	0.539131	-0.098245	-0.000495041	ETV3L	0.700591
ETV3	OK	0.0842893	1.37679	0.00517247	ETV3	0.153844
CD5L	OK	0.561068	-0.153677	-0.000651691	CD5L	0.700591
KIRREL1	OK	9.0237e-06	4.28777	0.0165185	KIRREL1	2.52179e-05
KIRREL1-IT1	OK	0.518446	-0.0462541	-0.000306109	KIRREL1-IT1	0.700591
LINC01704	OK	0.593925	-0.237654	-0.00101989	LINC01704	0.703519
CD1D	OK	3.497e-18	8.615	0.0296891	CD1D	1.50825e-17
OR10K1	OK	0.541298	-0.103705	-0.000464157	OR10K1	0.700591
MNDA	OK	0.574111	-0.18685	-0.000810825	MNDA	0.700591
PYHIN1	OK	0.527586	-0.0692025	-0.00036569	PYHIN1	0.700591
IFI16	OK	1.30459e-124	23.7136	0.0922477	IFI16	1.27788e-123
AIM2	OK	2.01027e-59	16.2139	0.0628431	AIM2	1.40994e-58
CADM3	OK	1.06797e-189	29.3538	0.114054	CADM3	1.30683e-188
ACKR1	OK	0.000145002	3.62407	0.0134814	ACKR1	0.000373486
LINC02819	OK	0.258279	0.648659	-0.000153076	LINC02819	0.414073
DUSP23	OK	3.17731e-25	10.3099	0.0399647	DUSP23	1.55911e-24
FCRL6	OK	0.063383	1.52698	-0.000110891	FCRL6	0.118755
SLAMF8	OK	0.406038	0.237749	-0.000172811	SLAMF8	0.605683
AL590560.2	OK	0.0453134	1.6921	0.00596996	AL590560.2	0.0872789
VSIG8	OK	0.702139	-0.530562	-0.00213534	VSIG8	0.757355
AL590560.3	OK	0.173902	0.938856	0.00342665	AL590560.3	0.294074
CFAP45	OK	0.000720794	3.18619	0.0120599	CFAP45	0.00174989
TAGLN2	OK	0	112.433	0.438065	TAGLN2	0
IGSF9	OK	0.270055	0.612646	0.00216013	IGSF9	0.429264
SLAMF9	OK	4.13048e-15	7.76351	0.029559	SLAMF9	1.66287e-14
LINC01133	OK	0.629032	-0.329292	-0.0013628	LINC01133	0.715776
KCNJ10	OK	3.94348e-247	33.5539	0.130547	KCNJ10	5.67575e-246
PIGM	OK	0.0124447	2.24311	0.00855395	PIGM	0.0262779
AL121987.1	OK	0.00309568	2.73747	0.010414	AL121987.1	0.00704281
KCNJ9	OK	0.242481	0.698345	0.00249849	KCNJ9	0.392023
IGSF8	OK	4.16354e-52	15.1438	0.0588237	IGSF8	2.76207e-51
ATP1A2	OK	0	85.4248	0.332705	ATP1A2	0
ATP1A4	OK	0.612824	-0.286687	-0.00121041	ATP1A4	0.710319
CASQ1	OK	0.255113	0.658484	0.00235869	CASQ1	0.409763
AL121987.2	OK	0.748865	-0.670922	-0.00272206	AL121987.2	0.789575
PEA15	OK	5.24891e-154	26.4101	0.102757	PEA15	5.74891e-153
DCAF8	OK	0.00147412	2.97308	0.0114031	DCAF8	0.00347343
AL139011.1	OK	0.465754	0.0859467	0.000146837	AL139011.1	0.678702
PEX19	OK	0.000101697	3.71476	0.0142898	PEX19	0.000265019
COPA	OK	0.00189547	2.89505	0.0111002	COPA	0.0044113
NCSTN	OK	3.87723e-34	12.1253	0.0470722	NCSTN	2.14496e-33
NHLH1	OK	1.43588e-05	4.1834	0.0157941	NHLH1	3.97061e-05
VANGL2	OK	1.28365e-07	5.15272	0.0198767	VANGL2	3.96347e-07
CD84	OK	0.551079	-0.128388	-0.000580745	CD84	0.700591
AL121985.1	OK	0.549885	-0.12537	-0.000591166	AL121985.1	0.700591
SLAMF7	OK	0.434524	0.164868	-0.000176312	SLAMF7	0.641687
LY9	OK	0.531134	-0.0781213	-0.000392941	LY9	0.700591
AL354714.1	OK	0.52984	-0.0748665	-0.000385227	AL354714.1	0.700591
F11R	OK	0.254646	0.659942	0.00238118	F11R	0.409178
TSTD1	OK	2.62223e-35	12.3441	0.0479265	TSTD1	1.47264e-34
USF1	OK	0.0127586	2.23348	0.0085024	USF1	0.0268843
ARHGAP30	OK	0.0456606	1.68847	0.00632882	ARHGAP30	0.0878815
NECTIN4	OK	0.570227	-0.176953	-0.000192729	NECTIN4	0.700591
KLHDC9	OK	7.03186e-18	8.5346	0.0330407	KLHDC9	3.01529e-17
PFDN2	OK	1.40586e-246	33.5161	0.130454	PFDN2	2.02032e-245
NIT1	OK	4.14001e-06	4.45781	0.0171866	NIT1	1.18266e-05
DEDD	OK	0.0336235	1.83002	0.00694489	DEDD	0.0662758
UFC1	OK	9.59311e-104	21.597	0.0839974	UFC1	8.62615e-103
AL590714.1	OK	0.673153	-0.448637	-0.0018397	AL590714.1	0.739462
USP21	OK	0.776163	-0.759297	-0.0031346	USP21	0.81036
PPOX	OK	0.557785	-0.145357	-0.00075044	PPOX	0.700591
B4GALT3	OK	1.61424e-11	6.63575	0.0256735	B4GALT3	5.83515e-11
ADAMTS4	OK	1.17485e-16	8.20274	0.0315834	ADAMTS4	4.91881e-16
NDUFS2	OK	4.15889e-16	8.04943	0.0311902	NDUFS2	1.718e-15
FCER1G	OK	0.641581	-0.362687	-0.00158246	FCER1G	0.722204
APOA2	OK	0.879247	-1.17123	-0.000240483	APOA2	0.892871
TOMM40L	OK	0.132873	1.11291	0.00414432	TOMM40L	0.231542
NR1I3	OK	0.78504	-0.789329	-0.00317194	NR1I3	0.816253
PCP4L1	OK	0.413156	0.219434	0.000643373	PCP4L1	0.614447
MPZ	OK	0.15972	0.99561	0.00365534	MPZ	0.272627
SDHC	OK	6.58065e-249	33.6756	0.131077	SDHC	9.49562e-248
CFAP126	OK	5.01745e-197	29.9225	0.115407	CFAP126	6.28989e-196
AL592295.4	OK	0.434076	0.166006	0.00046021	AL592295.4	0.641127
AL592295.5	OK	0.256066	0.65552	0.00236618	AL592295.5	0.410993
AL592295.3	OK	6.6825e-11	6.42296	0.0248295	AL592295.3	2.36493e-10
FCGR2A	OK	6.81427e-139	25.0599	0.0973443	FCGR2A	7.03675e-138
HSPA6	OK	0.000185829	3.55943	0.0136062	HSPA6	0.000474523
FCGR3A	OK	0.0299432	1.88163	0.00701074	FCGR3A	0.0594873
FCGR3B	OK	0.583284	-0.210301	-0.000911543	FCGR3B	0.701009
FCGR2B	OK	0.613894	-0.289484	-0.00122232	FCGR2B	0.710961
FCRLA	OK	0.0264911	1.93507	0.00721765	FCRLA	0.053101
FCRLB	OK	1.76071e-06	4.6378	0.0178502	FCRLB	5.12695e-06
DUSP12	OK	0.00195178	2.88585	0.0110628	DUSP12	0.00453597
AL359541.1	OK	0.175532	0.932529	0.00324222	AL359541.1	0.296473
ATF6	OK	0.242894	0.697025	0.00253243	ATF6	0.392533
OLFML2B	OK	8.65866e-86	19.5942	0.0757536	OLFML2B	7.08096e-85
NOS1AP	OK	0	47.0759	0.183287	NOS1AP	0
AL450163.1	OK	0.0784092	1.41585	0.00509089	AL450163.1	0.144308
AL512785.1	OK	0.561812	-0.155566	-0.000695443	AL512785.1	0.700591
C1orf226	OK	3.55815e-23	9.84623	0.0381086	C1orf226	1.68752e-22
SH2D1B	OK	0.565275	-0.164358	-0.00073246	SH2D1B	0.700591
UHMK1	OK	0.000149567	3.61605	0.0139069	UHMK1	0.000384857
AL596325.1	OK	0.541799	-0.104967	-0.00047365	AL596325.1	0.700591
UAP1	OK	1.18477e-07	5.16773	0.0199497	UAP1	3.66178e-07
AL596325.2	OK	0.541893	-0.105204	-0.000512004	AL596325.2	0.700591
DDR2	OK	3.97684e-21	9.36027	0.0362841	DDR2	1.81816e-20
HSD17B7	OK	0.0705492	1.47171	0.00554591	HSD17B7	0.131032
CCDC190	OK	0.616482	-0.296254	-0.00124439	CCDC190	0.712131
RGS4	OK	1.05455e-08	5.60281	0.0213602	RGS4	3.41826e-08
RGS5	OK	0.606219	-0.269479	-0.00122833	RGS5	0.707165
AL499616.1	OK	0.571608	-0.180471	-0.000874778	AL499616.1	0.700591
AL592435.1	OK	0.0300209	1.88049	0.00707733	AL592435.1	0.0596333
NUF2	OK	0.0493817	1.65088	0.00622737	NUF2	0.0944338
PBX1	OK	9.94042e-147	25.7687	0.100258	PBX1	1.0587e-145
AL391001.1	OK	0.606636	-0.270561	-0.00111035	AL391001.1	0.707395
AL357568.1	OK	0.562815	-0.15811	-0.000731606	AL357568.1	0.700591
AL357568.2	OK	0.426811	0.184499	0.000529354	AL357568.2	0.632017
LMX1A	OK	0.532148	-0.0806703	-0.000391288	LMX1A	0.700591
RXRG	OK	0.66527	-0.426888	-0.00176397	RXRG	0.734926
LRRC52-AS1	OK	0.331534	0.43568	-0.000163305	LRRC52-AS1	0.511348
AL356441.1	OK	0.0343743	1.82007	0.00677525	AL356441.1	0.0676373
MGST3	OK	2.94438e-221	31.7306	0.12349	MGST3	3.94558e-220
ALDH9A1	OK	5.51803e-113	22.5587	0.087741	ALDH9A1	5.17656e-112
AL451074.5	OK	0.628468	-0.327798	-0.00135169	AL451074.5	0.715677
TMCO1	OK	2.14073e-72	17.9563	0.0698066	TMCO1	1.62785e-71
TMCO1-AS1	OK	0.947617	-1.62218	-0.00645249	TMCO1-AS1	0.951737
UCK2	OK	1.40582e-11	6.65611	0.0257517	UCK2	5.09353e-11
AL358115.1	OK	0.0942059	1.31529	0.00491521	AL358115.1	0.170191
FAM78B	OK	0	40.5655	0.157869	FAM78B	0
AL596087.3	OK	0.575945	-0.191531	-0.00084492	AL596087.3	0.700743
AL596087.2	OK	1.01199e-107	22.016	0.0854277	AL596087.2	9.2534e-107
AL583804.1	OK	0.54539	-0.114022	-0.000545578	AL583804.1	0.700591
LINC01675	OK	0.677553	-0.460867	-0.000206365	LINC01675	0.740977
POGK	OK	0.0583887	1.56844	0.00592704	POGK	0.110174
TADA1	OK	0.349772	0.385937	0.00131813	TADA1	0.535265
ILDR2	OK	1.46265e-70	17.7203	0.0688526	ILDR2	1.09946e-69
MAEL	OK	3.53045e-09	5.78947	0.0223505	MAEL	1.16843e-08
AL158837.1	OK	0.439028	0.153433	-0.000176861	AL158837.1	0.645565
GPA33	OK	0.57472	-0.188404	-0.000834865	GPA33	0.700591
LINC01363	OK	0.536329	-0.0911894	-0.000467394	LINC01363	0.700591
AL451050.2	OK	2.85715e-08	5.42752	0.0201094	AL451050.2	9.0693e-08
POU2F1	OK	1.7595e-27	10.798	0.0419045	POU2F1	8.94219e-27
AL136984.1	OK	0.638526	-0.354521	-0.00146432	AL136984.1	0.720637
CD247	OK	0.769075	-0.735804	-0.00298437	CD247	0.804652
AL359962.3	OK	0.524611	-0.0617305	-0.000353931	AL359962.3	0.700591
CREG1	OK	2.66803e-07	5.01382	0.0193436	CREG1	8.11438e-07
RCSD1	OK	0.335823	0.423889	0.00141698	RCSD1	0.516952
MPZL1	OK	1.87013e-23	9.9107	0.0384425	MPZL1	8.9235e-23
ADCY10	OK	0.464636	0.0887603	0.000160092	ADCY10	0.677353
MPC2	OK	1.3968e-145	25.6661	0.0998593	MPC2	1.48038e-144
DCAF6	OK	0.00024728	3.48369	0.0133928	DCAF6	0.000625659
GPR161	OK	2.40848e-08	5.45794	0.0210757	GPR161	7.67712e-08
TIPRL	OK	2.92073e-10	6.19465	0.0239609	TIPRL	1.0085e-09
SFT2D2	OK	5.34132e-35	12.2867	0.0476892	SFT2D2	2.98658e-34
TBX19	OK	0.0098952	2.3303	0.00885081	TBX19	0.0211929
AL023755.1	OK	0.623713	-0.315248	-0.00132934	AL023755.1	0.713312
XCL1	OK	0.619497	-0.304159	-0.000198838	XCL1	0.712131
DPT	OK	0.52537	-0.0636351	-0.000358946	DPT	0.700591
AL031275.1	OK	0.563041	-0.158683	-0.000714079	AL031275.1	0.700591
LINC00626	OK	0.260728	0.641102	0.00225301	LINC00626	0.417547
AL135926.2	OK	0.563476	-0.159789	-0.000710371	AL135926.2	0.700591
LINC00970	OK	0.893803	-1.24701	-0.00500879	LINC00970	0.904328
ATP1B1	OK	0	40.8794	0.159135	ATP1B1	0
NME7	OK	0.00326587	2.71982	0.0104168	NME7	0.00740966
Z99758.1	OK	0.643509	-0.367853	-0.00160292	Z99758.1	0.723154
BLZF1	OK	0.0474088	1.67051	0.00632487	BLZF1	0.0909666
CCDC181	OK	0.000359978	3.38186	0.0129898	CCDC181	0.000899738
SLC19A2	OK	0.00106505	3.07147	0.0117695	SLC19A2	0.00254164
Z99572.1	OK	0.822236	-0.92392	-0.00374328	Z99572.1	0.845611
F5	OK	0.59567	-0.242156	-0.00103356	F5	0.703986
SELP	OK	0.541299	-0.103708	-0.000469853	SELP	0.700591
C1orf112	OK	0.272703	0.604658	0.00216945	C1orf112	0.432716
SELL	OK	0.53163	-0.079368	-0.000433541	SELL	0.700591
SELE	OK	0.699962	-0.524291	-0.000209411	SELE	0.75596
METTL18	OK	0.0179993	2.09694	0.00798324	METTL18	0.0370733
SCYL3	OK	0.562343	-0.156912	-0.000795177	SCYL3	0.700591
KIFAP3	OK	0.00614202	2.50388	0.00957423	KIFAP3	0.0135151
METTL11B	OK	7.31506e-43	13.6734	0.0513364	METTL11B	4.44663e-42
LINC01681	OK	5.02195e-15	7.7387	0.0277678	LINC01681	2.01946e-14
LINC01142	OK	0.55097	-0.128112	-0.000591368	LINC01142	0.700591
GORAB-AS1	OK	0.689559	-0.494601	-0.0020116	GORAB-AS1	0.749131
GORAB	OK	0.677219	-0.459936	-0.00197435	GORAB	0.740923
AL162399.1	OK	0.562137	-0.156388	-0.000668793	AL162399.1	0.700591
PRRX1	OK	2.69784e-34	12.155	0.0471861	PRRX1	1.49544e-33
Z97200.1	OK	0.00525872	2.55834	0.00975563	Z97200.1	0.011658
BX284613.2	OK	0	81.3306	0.316751	BX284613.2	0
MROH9	OK	1.61619e-27	10.8058	0.041836	MROH9	8.21684e-27
FMO3	OK	1.30329e-11	6.66724	0.0254027	FMO3	4.72446e-11
FMO2	OK	0.293613	0.542859	0.00188626	FMO2	0.461325
AL021026.1	OK	0.379472	0.306867	-0.000169492	AL021026.1	0.571439
FMO1	OK	0.546192	-0.116045	-0.000559731	FMO1	0.700591
FMO4	OK	0.785669	-0.791483	-0.00325878	FMO4	0.816858
PRRC2C	OK	0.0679949	1.49089	0.00562691	PRRC2C	0.126655
MYOCOS	OK	0.0197863	2.05818	0.00774618	MYOCOS	0.0404965
MYOC	OK	0.938308	-1.54073	-0.000258229	MYOC	0.943531
VAMP4	OK	0.000166938	3.58749	0.0137908	VAMP4	0.00042803
EEF1AKNMT	OK	0.00272634	2.779	0.0106402	EEF1AKNMT	0.0062383
DNM3	OK	0	120.343	0.468896	DNM3	0
DNM3-IT1	OK	0.611812	-0.284045	-0.00119483	DNM3-IT1	0.709775
DNM3OS	OK	0.0668968	1.49931	0.00524845	DNM3OS	0.124758
AL137157.1	OK	0.439028	0.153433	-0.000176861	AL137157.1	0.645565
PIGC	OK	3.61553e-06	4.48677	0.0173027	PIGC	1.03725e-05
C1orf105	OK	0.245724	0.688009	0.00246402	C1orf105	0.396401
SUCO	OK	0.123189	1.15919	0.00433334	SUCO	0.216285
AL031599.1	OK	0.74542	-0.660147	-0.00271488	AL031599.1	0.786974
TNFSF18	OK	0.656591	-0.403178	-0.000203594	TNFSF18	0.730263
TNFSF4	OK	0.00823429	2.39836	0.00905623	TNFSF4	0.0178254
AL645568.1	OK	0.00597488	2.51362	0.00960639	AL645568.1	0.0131597
PRDX6	OK	0	55.6101	0.216571	PRDX6	0
SLC9C2	OK	1.43448e-05	4.18363	0.0159483	SLC9C2	3.96713e-05
AL139142.1	OK	0.553271	-0.133929	-0.000578461	AL139142.1	0.700591
ANKRD45	OK	0.00173721	2.92231	0.0110924	ANKRD45	0.00406175
KLHL20	OK	0.0296973	1.88526	0.00716364	KLHL20	0.0590281
CENPL	OK	0.273844	0.601227	0.0021527	CENPL	0.434234
DARS2	OK	0.300202	0.523819	0.00185462	DARS2	0.470261
GAS5	OK	0	42.4463	0.165259	GAS5	0
GAS5-AS1	OK	0.00242239	2.81718	0.0101116	GAS5-AS1	0.0055686
ZBTB37	OK	0.542078	-0.105669	-0.000595444	ZBTB37	0.700591
SERPINC1	OK	0.582195	-0.207513	-0.000879071	SERPINC1	0.700841
[truncated: 26,183 more rows]

## Sheet: Table S6
Gene onotology results for biological processes.
Cluster	ID	Description	GeneRatio	BgRatio	pvalue	p.adjust	qvalue	geneID	Count
OPC	GO:0000377	RNA splicing, via transesterification reactions with bulged adenosine as nucleophile	105/2020	236/11590	1.46e-22	2.26e-19	2.02e-19	RBM17/DDX17/HNRNPA1/HNRNPA2B1/HNRNPA3/LUC7L/PRPF38A/SF3B1/CELF1/CELF2/FXR1/LUC7L2/LUC7L3/PABPC1/PNN/PTBP1/QKI/RBFOX1/RBFOX2/RBM5/SCAF11/SFPQ/SRSF1/SRSF10/SRSF6/SRSF7/STRAP/TRA2B/EIF4A3/NOVA1/PRPF19/RBM25/SNRPD3/SRPK2/GEMIN4/HNRNPH1/HNRNPR/NCBP2/RBM3/SRSF5/HNRNPC/HNRNPH3/HNRNPU/KDM1A/SNRPB/WBP11/C9orf78/DAZAP1/DDX5/NCL/PSIP1/RBM39/RBM8A/SYNCRIP/SNW1/SRSF3/C1QBP/HNRNPK/LSM4/FXR2/PRDX6/RBM23/SNRPB2/…	105
OPC	GO:0000398	mRNA splicing, via spliceosome	105/2020	236/11590	1.46e-22	2.26e-19	2.02e-19	RBM17/DDX17/HNRNPA1/HNRNPA2B1/HNRNPA3/LUC7L/PRPF38A/SF3B1/CELF1/CELF2/FXR1/LUC7L2/LUC7L3/PABPC1/PNN/PTBP1/QKI/RBFOX1/RBFOX2/RBM5/SCAF11/SFPQ/SRSF1/SRSF10/SRSF6/SRSF7/STRAP/TRA2B/EIF4A3/NOVA1/PRPF19/RBM25/SNRPD3/SRPK2/GEMIN4/HNRNPH1/HNRNPR/NCBP2/RBM3/SRSF5/HNRNPC/HNRNPH3/HNRNPU/KDM1A/SNRPB/WBP11/C9orf78/DAZAP1/DDX5/NCL/PSIP1/RBM39/RBM8A/SYNCRIP/SNW1/SRSF3/C1QBP/HNRNPK/LSM4/FXR2/PRDX6/RBM23/SNRPB2/…	105
OPC	GO:0000375	RNA splicing, via transesterification reactions	106/2020	240/11590	1.84e-22	2.26e-19	2.02e-19	RBM17/DDX17/HNRNPA1/HNRNPA2B1/HNRNPA3/LUC7L/PRPF38A/SF3B1/CELF1/CELF2/FXR1/LUC7L2/LUC7L3/PABPC1/PNN/PTBP1/QKI/RBFOX1/RBFOX2/RBM5/SCAF11/SFPQ/SRSF1/SRSF10/SRSF6/SRSF7/STRAP/TRA2B/EIF4A3/NOVA1/PRPF19/RBM25/SNRPD3/SRPK2/GEMIN4/HNRNPH1/HNRNPR/NCBP2/RBM3/SRSF5/HNRNPC/HNRNPH3/HNRNPU/KDM1A/SNRPB/WBP11/C9orf78/DAZAP1/DDX5/KHSRP/NCL/PSIP1/RBM39/RBM8A/SYNCRIP/SNW1/SRSF3/C1QBP/HNRNPK/LSM4/FXR2/PRDX6/RBM23/S…	106
OPC	GO:0008380	RNA splicing	130/2020	330/11590	8.6e-22	7.94e-19	7.08e-19	RBM17/ZC3H13/DDX17/HNRNPA1/HNRNPA2B1/HNRNPA3/LUC7L/PPP4R2/PRPF38A/RTCB/SF3B1/ZNF830/CELF1/CELF2/ELAVL4/FXR1/GRSF1/LUC7L2/LUC7L3/PABPC1/PNN/PPIG/PTBP1/QKI/RBFOX1/RBFOX2/RBM5/SCAF11/SFPQ/SRSF1/SRSF10/SRSF6/SRSF7/STRAP/TRA2B/EIF4A3/NOVA1/PRPF19/RBM25/SNRPD3/TARDBP/SRPK2/FUS/GEMIN4/HNRNPH1/HNRNPR/NCBP2/POLR2A/RBM3/SRSF5/SUGP2/HNRNPC/HNRNPH3/HNRNPU/KDM1A/SNRPB/WBP11/C9orf78/DAZAP1/DDX5/FAM50A/KHSRP/NC…	130
OPC	GO:0002181	cytoplasmic translation	68/2020	123/11590	1.64e-21	1.1e-18	9.8e-19	RWDD1/CNBP/UBA52/CPEB2/EIF5/GSPT1/RPLP1/RPS24/YBX3/DRG1/EIF3A/RPL13/RPL37/ZC3H15/EIF3L/RPL28/RPL32/RPL36/RPL24/RPS16/EIF4A1/EIF4A2/RPL12/RPL4/RPLP0/RPS20/RPS29/YTHDF2/EIF3H/RPL37A/RPL5/RPS23/MCTS1/RPS6/EIF3B/EIF4G1/EEF2/RPS27A/EIF2S3/RPL31/RPL13A/EIF4B/PKM/RPS4X/RPL8/DHX9/RPL23A/RPS15A/DPH1/EIF3F/RPL38/EIF2S2/RPS7/EIF3M/EIF3I/RPS21/DHX29/RPL9/RPS10/EIF3K/RPL22L1/RPL30/RPS11/RPL22/RPS19/RPL18A/RPL…	68
OPC	GO:0042773	ATP synthesis coupled electron transport	47/2020	67/11590	2.08e-21	1.1e-18	9.8e-19	NDUFV1/COX7A2L/CYCS/NDUFA10/NDUFB5/NDUFB9/NDUFB10/PARK7/SDHAF2/NDUFA7/NDUFA8/UQCRB/COX5B/NDUFB6/NDUFS2/BID/DLD/COX6C/COX7A2/PINK1/NDUFA5/CHCHD2/COX8A/COX7C/COX4I1/GHITM/NDUFA2/NDUFA4/DNAJC15/SDHD/NDUFV3/SDHA/ISCU/NDUFA9/COX6A1/NDUFB2/COX5A/NDUFB3/NDUFA6/UQCR10/NDUFC2/NDUFS4/NDUFB4/NDUFC1/UQCRH/NDUFS3/NDUFAB1	47
OPC	GO:0042775	mitochondrial ATP synthesis coupled electron transport	47/2020	67/11590	2.08e-21	1.1e-18	9.8e-19	NDUFV1/COX7A2L/CYCS/NDUFA10/NDUFB5/NDUFB9/NDUFB10/PARK7/SDHAF2/NDUFA7/NDUFA8/UQCRB/COX5B/NDUFB6/NDUFS2/BID/DLD/COX6C/COX7A2/PINK1/NDUFA5/CHCHD2/COX8A/COX7C/COX4I1/GHITM/NDUFA2/NDUFA4/DNAJC15/SDHD/NDUFV3/SDHA/ISCU/NDUFA9/COX6A1/NDUFB2/COX5A/NDUFB3/NDUFA6/UQCR10/NDUFC2/NDUFS4/NDUFB4/NDUFC1/UQCRH/NDUFS3/NDUFAB1	47
OPC	GO:0006397	mRNA processing	142/2020	384/11590	1.15e-20	5.29e-18	4.72e-18	RBM17/ZC3H13/DDX17/HNRNPA0/HNRNPA1/HNRNPA2B1/HNRNPA3/LUC7L/PAPOLA/PPP4R2/PRPF38A/SF3B1/ZNF830/AHCYL1/CELF1/CELF2/ELAVL4/FXR1/GRSF1/LUC7L2/LUC7L3/NUDT21/PABPC1/PNN/PTBP1/QKI/RBFOX1/RBFOX2/RBM5/SCAF11/SFPQ/SRSF1/SRSF10/SRSF6/SRSF7/STRAP/TRA2B/ZFP36L1/EIF4A3/NOVA1/PRPF19/RBM25/SNRPD3/TARDBP/RNMT/SLBP/SRPK2/GEMIN4/HNRNPH1/HNRNPR/NCBP2/RBM3/SRSF5/SUGP2/HNRNPC/HNRNPH3/HNRNPU/KDM1A/SNRPB/WBP11/ALKBH5/C9…	142
OPC	GO:0019646	aerobic electron transport chain	44/2020	62/11590	1.91e-20	7.86e-18	7.01e-18	NDUFV1/COX7A2L/CYCS/NDUFA10/NDUFB5/NDUFB9/NDUFB10/PARK7/SDHAF2/NDUFA7/NDUFA8/UQCRB/COX5B/NDUFB6/NDUFS2/DLD/COX6C/COX7A2/PINK1/NDUFA5/COX8A/COX7C/COX4I1/NDUFA2/NDUFA4/DNAJC15/SDHD/NDUFV3/SDHA/ISCU/NDUFA9/COX6A1/NDUFB2/COX5A/NDUFB3/NDUFA6/UQCR10/NDUFC2/NDUFS4/NDUFB4/NDUFC1/UQCRH/NDUFS3/NDUFAB1	44
OPC	GO:0009060	aerobic respiration	67/2020	126/11590	5.64e-20	2.08e-17	1.86e-17	NDUFV1/RHOA/AK4/BNIP3/COX7A2L/COX7B/CYCS/HIF1A/NDUFA10/NDUFB5/PDHA1/SLC25A33/SUCLA2/NDUFB9/PDHB/BLOC1S1/NDUFB10/PARK7/SDHAF2/NDUFA7/NDUFA8/UQCRB/COX5B/NDUFB6/NDUFS2/BID/DLD/COX6C/COX7A2/OXA1L/PINK1/NDUFA5/CHCHD2/COX8A/COX7C/IDH2/SHMT2/COX4I1/GHITM/NDUFA2/NDUFA4/DNAJC15/ACO2/SDHD/SLC25A23/NDUFV3/SDHA/IDH1/ISCU/MDH1/NDUFA9/COX6A1/MTFR1L/NDUFB2/COX5A/NDUFB3/NDUFA6/UQCR10/NDUFC2/NDUFS4/NDUFB4/NDUFC1/…	67
OPC	GO:0006119	oxidative phosphorylation	54/2020	90/11590	1.4e-19	4.7e-17	4.19e-17	NDUFV1/RHOA/AK4/COX7A2L/COX7B/CYCS/NDUFA10/NDUFB5/SLC25A33/NDUFB9/NDUFB10/PARK7/SDHAF2/NDUFA7/NDUFA8/UQCRB/COX5B/NDUFB6/NDUFS2/BID/DLD/COX6C/COX7A2/PINK1/NDUFA5/CHCHD2/COX8A/COX7C/SHMT2/COX4I1/GHITM/NDUFA2/NDUFA4/DNAJC15/SDHD/SLC25A23/NDUFV3/SDHA/ISCU/NDUFA9/COX6A1/NDUFB2/COX5A/NDUFB3/NDUFA6/UQCR10/NDUFC2/NDUFS4/NDUFB4/NDUFC1/UQCRH/NDUFS3/UQCRC2/NDUFAB1	54
OPC	GO:0022900	electron transport chain	63/2020	124/11590	1.5e-17	4.6e-15	4.11e-15	NDUFV1/ASPH/COX11/COX7A2L/COX7B/CYCS/NDUFA10/NDUFB5/DEGS1/NDUFB9/PHGDH/QDPR/NDUFB10/PARK7/SDHAF2/NDUFA7/NDUFA8/UQCRB/COX5B/NDUFB6/NDUFS2/ETFA/BID/DLD/COX6C/COX7A2/AKR7A2/CYB5A/PINK1/ADH5/ALDH2/NDUFA5/CHCHD2/COX8A/COX7C/COX4I1/GHITM/NDUFA2/NDUFA4/DNAJC15/CIAPIN1/SDHD/NDUFV3/SDHA/UQCRFS1/CYB5B/ISCU/NDUFA9/AKR1B1/COX6A1/NDUFB2/COX5A/NDUFB3/FDX1/NDUFA6/UQCR10/NDUFC2/NDUFS4/NDUFB4/NDUFC1/UQCRH/NDUFS3/…	63
OPC	GO:0046034	ATP metabolic process	83/2020	191/11590	2.52e-17	7.16e-15	6.39e-15	NDUFV1/RHOA/AK2/AK4/ATP1B1/COX7A2L/COX7B/CYCS/GPI/HIF1A/NDUFA10/NDUFB5/NUDT5/SLC25A33/LDHA/NDUFB9/PGK1/DDIT4/ENO1/NDUFB10/OLA1/PARK7/SDHAF2/NDUFA7/NDUFA8/PARP1/UQCRB/ATP6V1B2/COX5B/FIS1/NDUFB6/NDUFS2/ALDOA/BID/DLD/APP/COX6C/COX7A2/CTNS/PGM1/PINK1/NDUFA5/CHCHD2/COX8A/COX7C/SHMT2/COX4I1/EIF6/GHITM/HSPA8/NDUFA2/NDUFA4/PKM/DNAJC15/JMJD8/SDHD/SLC25A23/NDUFV3/PFKP/SDHA/NADK/ISCU/NDUFA9/FAM20C/COX6A1/ND…	83
OPC	GO:0022904	respiratory electron transport chain	48/2020	81/11590	3.05e-17	8.05e-15	7.18e-15	NDUFV1/COX7A2L/CYCS/NDUFA10/NDUFB5/NDUFB9/NDUFB10/PARK7/SDHAF2/NDUFA7/NDUFA8/UQCRB/COX5B/NDUFB6/NDUFS2/BID/DLD/COX6C/COX7A2/PINK1/NDUFA5/CHCHD2/COX8A/COX7C/COX4I1/GHITM/NDUFA2/NDUFA4/DNAJC15/SDHD/NDUFV3/SDHA/UQCRFS1/ISCU/NDUFA9/COX6A1/NDUFB2/COX5A/NDUFB3/NDUFA6/UQCR10/NDUFC2/NDUFS4/NDUFB4/NDUFC1/UQCRH/NDUFS3/NDUFAB1	48
OPC	GO:0022613	ribonucleoprotein complex biogenesis	120/2020	331/11590	7.49e-17	1.84e-14	1.65e-14	CHD7/DDX17/LUC7L/SF3B1/CELF1/CELF2/DDX3X/EIF5/HSP90AA1/LUC7L2/LUC7L3/NUDT21/RBM5/RPS24/RSL1D1/SCAF11/SRSF1/SRSF10/SRSF6/STRAP/XPO1/EIF3A/EIF4A3/GLUL/PRPF19/SNRPD3/BRIX1/SRPK2/DDX49/EIF3L/GEMIN4/NHP2/XRCC5/SRSF5/DKC1/RPL24/RPS16/SNRPB/WBP11/MRPS7/NGDN/NOP56/PSIP1/RPLP0/YTHDF2/EIF3H/RPL5/ERI3/MCTS1/RPS6/C1QBP/DCAF13/EIF3B/RSL24D1/LSM4/POLR2D/RPF2/SRSF9/IMP3/SNRNP200/EIF2S3/RPL13A/EIF4B/SNRPF/ABCE1/…	120
OPC	GO:0007005	mitochondrion organization	134/2020	392/11590	2.99e-16	6.9e-14	6.15e-14	CTTN/CLN8/JUN/UBE2D3/ARIH2/ARMCX3/BNIP3/BNIP3L/COX7A2L/GDAP1/GRPEL1/HIF1A/HSP90AA1/HSPD1/LMNA/NDUFA10/NDUFB5/PMPCA/RALBP1/SH3GLB1/SLC25A33/SLC25A36/TIMM50/TRIAP1/WIPI2/CALM1/CALM3/COA1/COX17/NDUFB9/RHOT1/LETM1/MAPT/NDUFB10/NPEPPS/PARK7/SDHAF2/SLC25A5/TOMM5/SQSTM1/TIMM17B/NDUFA8/PARP1/PRDX3/TTC19/RALA/ATPAF1/FIS1/NDUFB6/NDUFS2/SSBP1/UBE2L3/ATCAY/ATG7/CDC37/COA4/CXADR/PRELID1/TIMM8B/BID/VDAC2/COX7A…	134
OPC	GO:0045333	cellular respiration	72/2020	160/11590	3.48e-16	7.56e-14	6.74e-14	NDUFV1/RHOA/AK4/BNIP3/COX7A2L/COX7B/CYCS/HIF1A/NDUFA10/NDUFB5/PDHA1/SLC25A33/SUCLA2/TRAP1/NDUFB9/PDHB/BLOC1S1/NDUFB10/PARK7/PRDM16/SDHAF2/NDUFA7/NDUFA8/UQCRB/COX5B/NDUFB6/NDUFS2/PRELID1/BID/DLD/COX6C/COX7A2/OXA1L/PINK1/NDUFA5/CHCHD2/CISD1/COX8A/COX7C/IDH2/SHMT2/COX4I1/GHITM/NDUFA2/NDUFA4/DNAJC15/ACO2/SDHD/SLC25A23/NDUFV3/SDHA/UQCRFS1/IDH1/ISCU/MDH1/NDUFA9/COX6A1/MTFR1L/NDUFB2/COX5A/NDUFB3/NDUFA6/…	72
OPC	GO:0022618	ribonucleoprotein complex assembly	67/2020	150/11590	5.89e-15	1.21e-12	1.08e-12	LUC7L/SF3B1/CELF1/CELF2/EIF5/HSP90AA1/LUC7L2/LUC7L3/NUDT21/RBM5/SCAF11/SRSF1/SRSF10/SRSF6/STRAP/EIF3A/PRPF19/SNRPD3/BRIX1/SRPK2/EIF3L/GEMIN4/XRCC5/SRSF5/RPL24/SNRPB/MRPS7/PSIP1/RPLP0/EIF3H/RPL5/MCTS1/EIF3B/LSM4/POLR2D/RPF2/SRSF9/SNRNP200/EIF2S3/RPL13A/EIF4B/SNRPF/COIL/EIF6/SNRPE/TXNL4A/CELF5/CLNS1A/RUVBL1/DHX9/RPL23A/HSP90AB1/SNRPD1/RRP7A/EIF3F/MRTO4/RPL38/EIF2S2/DDX1/EIF3M/EIF3I/ABT1/DHX29/PRMT5…	67
OPC	GO:0006091	generation of precursor metabolites and energy	118/2020	342/11590	8.98e-15	1.75e-12	1.56e-12	NDUFV1/RHOA/ACAT1/AK4/ASPH/BNIP3/COX11/COX7A2L/COX7B/CYCS/GPI/HIF1A/IL6ST/LEPR/NDUFA10/NDUFB5/PDHA1/PPP1CB/SLC25A33/SUCLA2/TRAP1/COX17/DEGS1/EPM2AIP1/HMGB1/LDHA/NDUFB9/PDHB/PGK1/PHGDH/QDPR/BLOC1S1/DDIT4/ENO1/NDUFB10/PARK7/PRDM16/SDHAF2/NDUFA7/NDUFA8/UQCRB/COX5B/MYC/NDUFB6/NDUFS2/PPP1CC/ALDOA/ETFA/GNPDA1/PRELID1/BID/DLD/APP/COX6C/COX7A2/OXA1L/ACADM/ACADVL/AKR7A2/CYB5A/PGM1/PINK1/ADH5/SLC25A4/ALDH2…	118
OPC	GO:0006120	mitochondrial electron transport, NADH to ubiquinone	28/2020	38/11590	3.74e-14	6.91e-12	6.16e-12	NDUFV1/NDUFA10/NDUFB5/NDUFB9/NDUFB10/PARK7/NDUFA7/NDUFA8/NDUFB6/NDUFS2/DLD/PINK1/NDUFA5/NDUFA2/NDUFA4/DNAJC15/NDUFV3/ISCU/NDUFA9/NDUFB2/NDUFB3/NDUFA6/NDUFC2/NDUFS4/NDUFB4/NDUFC1/NDUFS3/NDUFAB1	28
OPC	GO:0071826	ribonucleoprotein complex subunit organization	67/2020	157/11590	8.9e-14	1.57e-11	1.4e-11	LUC7L/SF3B1/CELF1/CELF2/EIF5/HSP90AA1/LUC7L2/LUC7L3/NUDT21/RBM5/SCAF11/SRSF1/SRSF10/SRSF6/STRAP/EIF3A/PRPF19/SNRPD3/BRIX1/SRPK2/EIF3L/GEMIN4/XRCC5/SRSF5/RPL24/SNRPB/MRPS7/PSIP1/RPLP0/EIF3H/RPL5/MCTS1/EIF3B/LSM4/POLR2D/RPF2/SRSF9/SNRNP200/EIF2S3/RPL13A/EIF4B/SNRPF/COIL/EIF6/SNRPE/TXNL4A/CELF5/CLNS1A/RUVBL1/DHX9/RPL23A/HSP90AB1/SNRPD1/RRP7A/EIF3F/MRTO4/RPL38/EIF2S2/DDX1/EIF3M/EIF3I/ABT1/DHX29/PRMT5…	67
OPC	GO:0050684	regulation of mRNA processing	56/2020	121/11590	1.6e-13	2.69e-11	2.4e-11	DDX17/HNRNPA1/PAPOLA/AHCYL1/CELF1/CELF2/FXR1/NUDT21/PTBP1/QKI/RBFOX1/RBFOX2/RBM5/SRSF10/SRSF6/SRSF7/TRA2B/ZFP36L1/NOVA1/PRPF19/RBM25/SRPK2/NCBP2/RBM3/HNRNPU/DAZAP1/DDX5/NCL/RBM39/RBM8A/SNW1/SRSF3/SLTM/C1QBP/HNRNPK/FXR2/PRDX6/RBM23/SRSF9/WTAP/CIRBP/SAP18/U2AF2/SRSF4/RBMX/SAFB/HSPA8/CELF5/DHX9/KHDRBS1/NSRP1/SF3B4/BARD1/KHDRBS3/SNRNP70/SAFB2	56
OPC	GO:1903311	regulation of mRNA metabolic process	90/2020	244/11590	1.91e-13	3.07e-11	2.74e-11	BTG2/CNOT7/DDX17/HNRNPA0/HNRNPA1/PAPOLA/TNRC6C/AHCYL1/CELF1/CELF2/DCP1A/ELAVL1/ELAVL4/FXR1/LARP1/NUDT21/PABPC1/PRKCA/PTBP1/PUM2/QKI/RBFOX1/RBFOX2/RBM5/SERBP1/SRSF10/SRSF6/SRSF7/TRA2B/YBX3/ZFP36L1/NOVA1/PRPF19/RBM25/TARDBP/SRPK2/FUS/HNRNPR/NCBP2/RBM3/ZFP36L2/HNRNPC/HNRNPU/PUM1/ALKBH5/DAZAP1/DDX5/KHSRP/NCL/PABPC4/RBM39/RBM8A/SYNCRIP/YTHDF2/PAIP1/SNW1/SRSF3/TAF15/SLTM/C1QBP/HNRNPK/POLR2D/CARHSP1/FXR…	90
OPC	GO:0048024	regulation of mRNA splicing, via spliceosome	46/2020	91/11590	4.44e-13	6.84e-11	6.1e-11	DDX17/HNRNPA1/CELF1/CELF2/FXR1/PTBP1/QKI/RBFOX1/RBFOX2/RBM5/SRSF10/SRSF6/SRSF7/TRA2B/NOVA1/PRPF19/RBM25/SRPK2/RBM3/HNRNPU/DAZAP1/DDX5/NCL/RBM39/RBM8A/SNW1/SRSF3/C1QBP/HNRNPK/FXR2/PRDX6/RBM23/SRSF9/WTAP/CIRBP/SAP18/U2AF2/SRSF4/RBMX/HSPA8/CELF5/KHDRBS1/NSRP1/SF3B4/KHDRBS3/SNRNP70	46
OPC	GO:0015980	energy derivation by oxidation of organic compounds	82/2020	219/11590	9.08e-13	1.34e-10	1.2e-10	NDUFV1/RHOA/AK4/BNIP3/COX7A2L/COX7B/CYCS/HIF1A/IL6ST/LEPR/NDUFA10/NDUFB5/PDHA1/PPP1CB/SLC25A33/SUCLA2/TRAP1/EPM2AIP1/HMGB1/NDUFB9/PDHB/BLOC1S1/NDUFB10/PARK7/PRDM16/SDHAF2/NDUFA7/NDUFA8/UQCRB/COX5B/MYC/NDUFB6/NDUFS2/PPP1CC/PRELID1/BID/DLD/COX6C/COX7A2/OXA1L/ACADM/ACADVL/PINK1/NDUFA5/CHCHD2/CISD1/COX8A/COX7C/IDH2/SHMT2/COX4I1/GHITM/NDUFA2/NDUFA4/UGP2/DNAJC15/ACO2/SDHD/SLC25A23/NDUFV3/SDHA/UQCRFS1/I…	82
OPC	GO:0006417	regulation of translation	109/2020	328/11590	1.57e-12	2.23e-10	1.99e-10	CSDE1/BTG2/CNBP/CNOT7/EIF2AK1/RHOA/TNRC6C/CELF1/CPEB2/DCP1A/DDX3X/EIF4E/EIF5/ELAVL1/ELAVL4/FOXO3/FXR1/GSPT1/LARP1/LSM14A/PABPC1/PUM2/QKI/SOX4/TRAP1/YBX3/ZFP36L1/CALR/EIF2AK2/EIF4A3/IGFBP5/MTPN/PTCD3/TARDBP/CAPRIN1/EIF2S1/EIF4G3/HNRNPR/NCBP2/RBM3/RGS2/ZFP36L2/ZNF706/EIF4E2/EIF4G2/PUM1/EIF4A2/KHSRP/NCL/NGDN/NGRN/RBM8A/RNF139/SYNCRIP/YTHDF2/EIF3H/PAIP1/PAIP2/RPL5/TRMT10C/APP/C1QBP/CDC123/EIF3B/EIF4G…	109
OPC	GO:0010608	posttranscriptional regulation of gene expression	134/2020	433/11590	1.67e-12	2.29e-10	2.04e-10	CSDE1/BTG2/CNBP/CNOT7/EIF2AK1/HNRNPA0/HNRNPA2B1/RHOA/TNRC6C/CELF1/CPEB2/DCP1A/DDX3X/EGFR/EIF4E/EIF5/ELAVL1/ELAVL4/FOXO3/FXR1/GSPT1/LARP1/LSM14A/MATR3/NCOR2/NUDT21/PABPC1/PRKCA/PUM2/QKI/SERBP1/SOX4/TRAP1/YBX3/ZFP36L1/CALR/EIF2AK2/EIF4A3/IGFBP5/MTPN/PTCD3/TARDBP/CAPRIN1/DDX49/EIF2S1/EIF4G3/FUS/HNRNPR/NCBP2/RBM3/RGS2/ZFP36L2/ZNF706/EIF4E2/EIF4G2/HNRNPC/HNRNPU/DKC1/PUM1/ALKBH5/DDX5/EIF4A2/KHSRP/NCL/N…	134
OPC	GO:0043484	regulation of RNA splicing	57/2020	132/11590	3.52e-12	4.64e-10	4.14e-10	DDX17/HNRNPA1/CELF1/CELF2/FXR1/GRSF1/PTBP1/QKI/RBFOX1/RBFOX2/RBM5/SRSF1/SRSF10/SRSF6/SRSF7/TRA2B/NOVA1/PRPF19/RBM25/SRPK2/FUS/HNRNPH1/POLR2A/RBM3/SRSF5/HNRNPH3/HNRNPU/DAZAP1/DDX5/FAM50A/NCL/RBM39/RBM8A/TMBIM6/SNW1/SRSF3/C1QBP/HNRNPK/FXR2/PRDX6/RBM23/SRSF9/WTAP/CIRBP/HNRNPH2/SAP18/U2AF2/SRSF4/RBMX/HSPA8/CELF5/KHDRBS1/NSRP1/SF3B4/KHDRBS3/SNRNP70/CLK1	57
OPC	GO:0033108	mitochondrial respiratory chain complex assembly	36/2020	67/11590	1.55e-11	1.98e-09	1.77e-09	NDUFA10/NDUFB5/SLC25A33/COA1/COX17/NDUFB9/NDUFB10/SDHAF2/NDUFA8/TTC19/NDUFB6/NDUFS2/COA4/OXA1L/NDUFA11/NDUFA5/COA3/NDUFA2/COX20/UQCRFS1/NDUFA9/NDUFAF3/NDUFAF4/NDUFB2/NDUFB3/COX19/COA5/NDUFA6/NDUFC2/NDUFS4/NDUFB4/NDUFC1/NDUFS3/NDUFAB1/TMEM126A/NDUFB11	36
OPC	GO:0034248	regulation of cellular amide metabolic process	118/2020	379/11590	2.44e-11	3e-09	2.68e-09	CSDE1/BTG2/CNBP/CNOT7/EIF2AK1/RHOA/TNRC6C/CELF1/CPEB2/DCP1A/DDX3X/EIF4E/EIF5/ELAVL1/ELAVL4/FOXO3/FXR1/GSPT1/LARP1/LSM14A/NTRK2/PABPC1/PUM2/QKI/SOX4/TMED10/TRAP1/YBX3/ZFP36L1/CALR/EIF2AK2/EIF4A3/IGFBP5/MTPN/PTCD3/TARDBP/CAPRIN1/EIF2S1/EIF4G3/HNRNPR/NCBP2/ORMDL1/ORMDL2/RBM3/RGS2/RTN3/RTN4/ZFP36L2/ZNF706/EIF4E2/EIF4G2/PUM1/EIF4A2/KHSRP/NCL/NFE2L2/NGDN/NGRN/RBM8A/RNF139/SYNCRIP/YTHDF2/EIF3H/PAIP1/PAI…	118
OPC	GO:0010257	NADH dehydrogenase complex assembly	26/2020	41/11590	6.86e-11	7.92e-09	7.06e-09	NDUFA10/NDUFB5/COA1/NDUFB9/NDUFB10/NDUFA8/NDUFB6/NDUFS2/OXA1L/NDUFA11/NDUFA5/NDUFA2/NDUFA9/NDUFAF3/NDUFAF4/NDUFB2/NDUFB3/NDUFA6/NDUFC2/NDUFS4/NDUFB4/NDUFC1/NDUFS3/NDUFAB1/TMEM126A/NDUFB11	26
OPC	GO:0032981	mitochondrial respiratory chain complex I assembly	26/2020	41/11590	6.86e-11	7.92e-09	7.06e-09	NDUFA10/NDUFB5/COA1/NDUFB9/NDUFB10/NDUFA8/NDUFB6/NDUFS2/OXA1L/NDUFA11/NDUFA5/NDUFA2/NDUFA9/NDUFAF3/NDUFAF4/NDUFB2/NDUFB3/NDUFA6/NDUFC2/NDUFS4/NDUFB4/NDUFC1/NDUFS3/NDUFAB1/TMEM126A/NDUFB11	26
OPC	GO:0006457	protein folding	63/2020	164/11590	1.16e-10	1.29e-08	1.15e-08	FKBP4/CANX/DFFA/DNAJA1/DNAJB1/GRPEL1/HSP90AA1/HSP90B1/HSPD1/PPIG/RIC3/TRAP1/CALR/FKBP5/PDIA6/PPIA/VBP1/CCT6A/B2M/CCDC47/ERP29/SGTA/CCT4/CCT7/CSNK2A1/CDC37/NUDC/ST13/BAG1/CCT5/NUDCD2/SDF2L1/GRN/WDR83OS/FKBP1A/HSPA9/MKKS/AHSA1/HSPA5/HSPA8/DNAJB6/GAK/HSP90AB1/AIP/DNAJC2/FKBP8/DNLZ/FKBP2/PPIE/CLU/PDIA3/SNRNP70/DNAJB11/TXNDC9/TCP1/FKBP9/CCT2/HSPE1/PPIB/CCT3/DNAJC19/ARL2/PDCL3	63
OPC	GO:0006413	translational initiation	45/2020	104/11590	6.09e-10	6.61e-08	5.9e-08	CSDE1/COPS5/EIF2AK1/DDX3X/EIF1AX/EIF4E/EIF5/LARP1/EIF2AK2/EIF3A/EIF2S1/EIF3L/EIF4G3/NCBP2/EIF4E2/EIF4G2/EIF4A1/EIF4A2/YTHDF2/EIF3H/PAIP1/PAIP2/MCTS1/CDC123/EIF3B/EIF4G1/POLR2D/EIF2S3/RPL13A/EIF4B/ABCE1/EIF6/EIF4EBP1/EIF2B1/KHDRBS1/EIF3F/EIF2A/EIF2S2/DDX1/EIF3M/EIF3I/DHX29/EIF2B5/EIF3K/ATF4	45
OPC	GO:0072594	establishment of protein localization to organelle	106/2020	350/11590	1.49e-09	1.57e-07	1.4e-07	HERPUD1/KPNB1/UBE2D3/ARIH2/BNIP3L/DNAJA1/ELAVL1/GDAP1/GRPEL1/HSP90AA1/HSPD1/LAMP1/LAMP2/LMNA/M6PR/PMPCA/SCARB2/SH3GLB1/SPCS3/SRP19/SSR3/TIMM50/TNPO1/CALM1/CALM3/CSE1L/PIK3R2/RAB10/RAB11A/RAB7A/TARDBP/TNPO3/CCT6A/LONP2/IPO7/IPO9/MAPT/NPEPPS/SGTA/TOMM5/CCT4/CCT7/TIMM17B/KPNA6/TXNIP/DKC1/RALA/RPAIN/FIS1/NIPBL/PEX2/PPP3CA/PTTG1IP/UBE2L3/CHMP4A/NUP107/TIMM8B/AP3D1/BID/SPCS2/OXA1L/CCT5/PINK1/SEC13/SNF8…	106
OPC	GO:0000380	alternative mRNA splicing, via spliceosome	33/2020	69/11590	5.54e-09	5.68e-07	5.07e-07	RBM17/DDX17/HNRNPA1/CELF1/CELF2/FXR1/PTBP1/RBFOX1/RBFOX2/RBM5/SFPQ/SRSF1/SRSF6/STRAP/TRA2B/NOVA1/RBM25/HNRNPU/KDM1A/DDX5/RBM8A/FXR2/SRSF9/WTAP/SAP18/RBMX/CELF5/DHX9/KHDRBS1/NSRP1/KHDRBS3/HNRNPM/RSRC1	33
OPC	GO:0070585	protein localization to mitochondrion	42/2020	101/11590	9.54e-09	9.53e-07	8.5e-07	UBE2D3/ARIH2/BNIP3L/DNAJA1/GDAP1/GRPEL1/HSP90AA1/HSPD1/PMPCA/SH3GLB1/TIMM50/CALM1/CALM3/MAPT/NPEPPS/TOMM5/TIMM17B/RALA/FIS1/UBE2L3/MTCH2/TIMM8B/BID/OXA1L/PINK1/MFF/DNAJC15/HTRA2/HSPA4/FBXO7/TIMM9/SAE1/TOMM22/PARL/AIP/DNLZ/TIMM13/BCAP31/PMPCB/TIMM10/BAX/DNAJC19	42
OPC	GO:0072655	establishment of protein localization to mitochondrion	41/2020	99/11590	1.65e-08	1.6e-06	1.43e-06	UBE2D3/ARIH2/BNIP3L/DNAJA1/GDAP1/GRPEL1/HSP90AA1/HSPD1/PMPCA/SH3GLB1/TIMM50/CALM1/CALM3/MAPT/NPEPPS/TOMM5/TIMM17B/RALA/FIS1/UBE2L3/TIMM8B/BID/OXA1L/PINK1/MFF/DNAJC15/HTRA2/HSPA4/FBXO7/TIMM9/SAE1/TOMM22/PARL/AIP/DNLZ/TIMM13/BCAP31/PMPCB/TIMM10/BAX/DNAJC19	41
OPC	GO:0006605	protein targeting	80/2020	253/11590	1.94e-08	1.84e-06	1.64e-06	HERPUD1/SSR1/UBE2D3/YWHAG/YWHAZ/ARIH2/BNIP3L/GDAP1/GRPEL1/HSP90AA1/HSPD1/LAMP2/M6PR/PMPCA/SCARB2/SH3GLB1/SPCS3/SRP19/SSR3/TIMM50/ITGB1BP1/RAB7A/YIF1B/YWHAB/LONP2/NLGN1/NPEPPS/SGTA/SSR2/TOMM5/TIMM17B/GDI1/ARL6IP1/FIS1/PEX2/SDCBP/UBE2L3/YWHAQ/CDC37/CHMP4A/FYN/TIMM8B/AP3D1/BID/GIPC1/SPCS2/RAB3IP/PINK1/HSPA5/HSPA8/MFF/DNAJC15/HTRA2/HSPA4/FBXO7/SPCS1/TIMM9/NACA/SAE1/TOMM22/OS9/PARL/AIP/ATG3/CDK5/DNLZ/…	80
OPC	GO:0002183	cytoplasmic translational initiation	19/2020	30/11590	2.73e-08	2.52e-06	2.25e-06	EIF5/EIF3A/EIF3L/EIF4A1/EIF4A2/YTHDF2/EIF3H/MCTS1/EIF3B/EIF4G1/EIF2S3/RPL13A/EIF4B/EIF3F/EIF2S2/EIF3M/EIF3I/DHX29/EIF3K	19
OPC	GO:0042254	ribosome biogenesis	70/2020	218/11590	7.58e-08	6.83e-06	6.09e-06	CHD7/DDX17/DDX3X/RPS24/RSL1D1/XPO1/EIF4A3/GLUL/BRIX1/DDX49/GEMIN4/NHP2/XRCC5/DKC1/RPL24/RPS16/WBP11/MRPS7/NGDN/NOP56/RPLP0/YTHDF2/RPL5/ERI3/RPS6/C1QBP/DCAF13/RSL24D1/RPF2/IMP3/ABCE1/POP7/EIF6/TRMT112/EBNA1BP2/LSM6/PIN4/RPL23A/RPL7L1/GTF3A/RRP7A/GTF2H5/MRTO4/EIF2A/PA2G4/DDX56/RPL38/PWP1/RPS7/POP4/MPHOSPH6/NSUN5/MRPS2/TSR2/ABT1/RPS21/DHX29/RRP1/AATF/IMP4/C1D/MRPL20/MRPL22/PAK1IP1/MRPL36/NOL10/METTL…	70
OPC	GO:0045727	positive regulation of translation	43/2020	112/11590	1.04e-07	9.13e-06	8.14e-06	CNBP/RHOA/DDX3X/ELAVL1/FXR1/LARP1/PABPC1/SOX4/YBX3/EIF4A3/RBM3/EIF4G2/NGRN/YTHDF2/PAIP1/RPL5/TRMT10C/C1QBP/CDC123/EIF4G1/EEF2/POLR2D/CDK4/FXR2/PINK1/VIM/CIRBP/EIF2S3/EIF5A/COA3/EIF6/PKM/RPS4X/TRUB2/DHX9/KHDRBS1/UPF3A/NSUN5/DHX29/EIF2B5/USP16/METTL5/RPUSD3	43
OPC	GO:0006626	protein targeting to mitochondrion	34/2020	83/11590	3.71e-07	3.19e-05	2.84e-05	UBE2D3/ARIH2/BNIP3L/GDAP1/GRPEL1/HSP90AA1/HSPD1/PMPCA/SH3GLB1/TIMM50/NPEPPS/TOMM5/TIMM17B/FIS1/UBE2L3/TIMM8B/BID/PINK1/MFF/DNAJC15/HTRA2/HSPA4/FBXO7/TIMM9/SAE1/TOMM22/PARL/AIP/DNLZ/TIMM13/BCAP31/PMPCB/TIMM10/DNAJC19	34
OPC	GO:2001242	regulation of intrinsic apoptotic signaling pathway	47/2020	133/11590	4.9e-07	4.05e-05	3.61e-05	HERPUD1/TPT1/MCL1/PIAS4/ARMC10/BCLAF1/DDX3X/DNAJA1/HIF1A/SFPQ/TRAP1/TRIAP1/UBQLN1/YBX3/PPIA/UBB/ENO1/ERP29/PARK7/SERINC3/USP47/PARP1/KDM1A/FIS1/NFE2L2/PTTG1IP/TMBIM6/URI1/BID/VDAC2/SOD1/HNRNPK/TXNDC12/PINK1/XBP1/EIF5A/GRINA/MAPK8IP1/NONO/HTRA2/CREB3/HDAC1/RPS7/CLU/BCAP31/BAX/NDUFS3	47
OPC	GO:0034249	negative regulation of cellular amide metabolic process	54/2020	161/11590	4.94e-07	4.05e-05	3.61e-05	BTG2/CNOT7/EIF2AK1/TNRC6C/CELF1/CPEB2/DCP1A/DDX3X/EIF4E/FXR1/LARP1/LSM14A/NTRK2/PABPC1/ZFP36L1/CALR/EIF2AK2/EIF4A3/IGFBP5/TARDBP/CAPRIN1/EIF2S1/HNRNPR/ORMDL1/ORMDL2/RGS2/RTN3/RTN4/ZFP36L2/EIF4E2/PUM1/KHSRP/NCL/RNF139/SYNCRIP/YTHDF2/PAIP2/EIF4G1/POLR2D/FXR2/CIRBP/MRPL13/PIN1/RPL13A/SHMT2/EIF6/EIF4EBP1/TYMS/DCPS/YBX1/CLU/GAPDH/ATF4/DHFR	54
OPC	GO:0042255	ribosome assembly	21/2020	41/11590	7.94e-07	6.37e-05	5.68e-05	DDX3X/BRIX1/XRCC5/RPL24/MRPS7/RPLP0/RPL5/C1QBP/RPF2/EIF6/RPL23A/RRP7A/MRTO4/EIF2A/RPL38/MRPS2/ABT1/DHX29/MRPL20/MRPL22/RPS19	21
OPC	GO:0042176	regulation of protein catabolic process	94/2020	337/11590	8.89e-07	6.99e-05	6.23e-05	DDB1/HERPUD1/AZIN1/ANXA2/ARIH2/CSNK1A1/EGFR/GFAP/HSP90AA1/MDM4/RDX/UBE3A/UBQLN1/USP14/VGLL4/WAC/XPO1/APC/MAD2L1/NDFIP1/OAZ1/RAB7A/RAD23B/UBB/CSNK1D/CSNK1E/DDRGK1/KEAP1/PARK7/SGTA/TRIB2/UBE2K/UBE2V2/CDKN1B/LPCAT1/CAMLG/CSNK2A1/EEF1A1/MAD2L2/NFE2L2/PSMC4/PSMD14/PTTG1IP/RNF139/SDCBP/ATG7/EIF3H/FYN/RPL5/CD81/COMMD1/GIPC1/PSMC6/RBX1/GNA12/LRP1/PSMD2/LAPTM4B/SERPINE2/AXIN1/DDA1/PINK1/RHBDF1/SNF8/TMEM25…	94
OPC	GO:0051205	protein insertion into membrane	20/2020	40/11590	2.37e-06	0.000182594	0.000162858	EGFR/HSP90AA1/CCDC47/EMC10/SGTA/CAMLG/TIMM8B/OXA1L/EMC2/WDR83OS/EMC4/HSPA4/TIMM9/TOMM22/TIMM13/EMC7/EMC6/TIMM10/BAX/EMC8	20
OPC	GO:0017148	negative regulation of translation	47/2020	141/11590	3.24e-06	0.000244209	0.000217814	BTG2/CNOT7/EIF2AK1/TNRC6C/CELF1/CPEB2/DCP1A/DDX3X/EIF4E/FXR1/LARP1/LSM14A/PABPC1/ZFP36L1/CALR/EIF2AK2/EIF4A3/IGFBP5/TARDBP/CAPRIN1/EIF2S1/HNRNPR/RGS2/ZFP36L2/EIF4E2/PUM1/KHSRP/NCL/RNF139/SYNCRIP/YTHDF2/PAIP2/EIF4G1/POLR2D/FXR2/CIRBP/MRPL13/RPL13A/SHMT2/EIF6/EIF4EBP1/TYMS/DCPS/YBX1/GAPDH/ATF4/DHFR	47
OPC	GO:0000381	regulation of alternative mRNA splicing, via spliceosome	24/2020	55/11590	5.13e-06	0.000374002	0.000333578	DDX17/HNRNPA1/CELF1/CELF2/FXR1/PTBP1/RBFOX1/RBFOX2/RBM5/SRSF6/TRA2B/NOVA1/RBM25/HNRNPU/DDX5/RBM8A/FXR2/WTAP/SAP18/RBMX/CELF5/KHDRBS1/NSRP1/KHDRBS3	24
OPC	GO:0034250	positive regulation of cellular amide metabolic process	45/2020	135/11590	5.21e-06	0.000374002	0.000333578	CNBP/RHOA/DDX3X/ELAVL1/FXR1/LARP1/PABPC1/SOX4/YBX3/EIF4A3/RBM3/EIF4G2/NFE2L2/NGRN/YTHDF2/PAIP1/RPL5/TRMT10C/C1QBP/CDC123/EIF4G1/EEF2/POLR2D/CDK4/FXR2/PINK1/VIM/CIRBP/EIF2S3/EIF5A/COA3/EIF6/PKM/RPS4X/TRUB2/DHX9/KHDRBS1/UPF3A/CLU/NSUN5/DHX29/EIF2B5/USP16/METTL5/RPUSD3	45
OPC	GO:2001243	negative regulation of intrinsic apoptotic signaling pathway	32/2020	84/11590	5.26e-06	0.000374002	0.000333578	HERPUD1/TPT1/MCL1/ARMC10/DDX3X/DNAJA1/HIF1A/TRAP1/TRIAP1/YBX3/PPIA/ENO1/PARK7/USP47/KDM1A/NFE2L2/PTTG1IP/TMBIM6/URI1/BID/VDAC2/TXNDC12/PINK1/XBP1/GRINA/MAPK8IP1/NONO/HTRA2/CREB3/HDAC1/CLU/NDUFS3	32
OPC	GO:0010498	proteasomal protein catabolic process	110/2020	425/11590	5.47e-06	0.000381547	0.000340308	DDB1/HERPUD1/NPLOC4/PCBP2/UBE2D3/ARIH2/CANX/CSNK1A1/DDI2/FBXL16/HM13/HSP90B1/KLHL42/MAEA/PCNP/PPP2R5C/TRIM2/TRIM9/UBE2H/UBQLN1/USP14/WAC/XPO1/CALR/PRPF19/RAD23B/UBB/UBXN4/CCDC47/CCNF/CSNK1D/CSNK1E/DDRGK1/KEAP1/PARK7/PSMD12/PSMD8/RNF126/SGTA/TRIB2/UBE2K/UBE2V2/ARMC8/DNAJB9/PSMA2/UBE2A/CAMLG/CTNNB1/NFE2L2/PSMC4/PSMD14/RNF139/SDCBP/UBE2G1/UBE2G2/DERL2/EIF3H/KLHDC2/PSMB2/COMMD1/GIPC1/PSMC6/RBX1/UBE2B…	110
OPC	GO:0021762	substantia nigra development	19/2020	39/11590	6.93e-06	0.000474055	0.000422817	RHOA/YWHAE/ZNF148/CALM1/CALM3/RAD1/CDC42/YWHAH/YWHAQ/BASP1/GNB4/ACTB/CKB/NDRG2/HSPA5/DYNLL1/CALM2/NDUFS3/PLP1	19
OPC	GO:0000245	spliceosomal complex assembly	22/2020	49/11590	7.18e-06	0.000482276	0.000430149	LUC7L/SF3B1/CELF1/CELF2/LUC7L2/LUC7L3/RBM5/SCAF11/SRSF1/SRSF10/SRSF6/PRPF19/SRPK2/SRSF5/PSIP1/SRSF9/SNRNP200/SNRPE/TXNL4A/CELF5/SNRPD1/DDX1	22
OPC	GO:0007006	mitochondrial membrane organization	33/2020	89/11590	7.45e-06	0.000491663	0.000438522	CLN8/BNIP3/BNIP3L/HSP90AA1/TIMM50/CALM1/CALM3/RHOT1/LETM1/SLC25A5/TIMM8B/BID/VDAC2/MTX2/SPG7/OXA1L/EYA2/HEBP2/PINK1/SLC25A4/HSPA9/GHITM/DYNLT1/HSPA4/TIMM9/IMMT/TOMM22/TIMM13/CHCHD6/TIMM10/BAX/MTX1/CHCHD3	33
OPC	GO:0006401	RNA catabolic process	65/2020	224/11590	1.07e-05	0.000690246	0.000615642	CSDE1/BTG2/CNOT7/HNRNPA0/TNRC6C/CELF1/DCP1A/ELAVL1/ELAVL4/FXR1/GRSF1/GSPT1/LARP1/PABPC1/PRKCA/PUM2/SERBP1/YBX3/ZFP36L1/EIF4A3/SND1/TARDBP/DDX49/FUS/HNRNPR/NCBP2/ZFP36L2/HNRNPC/HNRNPU/DKC1/PUM1/ALKBH5/DDX5/KHSRP/PABPC4/RBM8A/SYNCRIP/YTHDF2/PAIP1/TAF15/PHAX/LSM4/POLR2D/CARHSP1/FXR2/VIM/CIRBP/APEX1/LSM5/TBRG4/DHX9/LSM6/RNASEH2B/DCPS/MAGOHB/MRPL44/RNH1/UPF3A/MRTO4/SLIRP/YBX1/PPP1R8/SMG6/HNRNPM/RNASEH1	65
OPC	GO:0032543	mitochondrial translation	24/2020	57/11590	1.08e-05	0.000690246	0.000615642	PTCD3/MRPL52/MRPS16/NDUFA7/MRPS7/NGRN/CHCHD1/TRMT10C/C1QBP/TSFM/SHMT2/COA3/TRUB2/MRPL23/MRPL44/MRPL43/MRPL51/MRPS6/MRPS2/MRPS35/MRPS15/MRPS14/MRPS28/RPUSD3	24
OPC	GO:0008088	axo-dendritic transport	28/2020	72/11590	1.28e-05	0.000800159	0.000713675	MAP2/ARL8B/ARMCX3/DLG2/DST/HIF1A/HSBP1/KIF5C/SFPQ/ACTR10/BLOC1S1/KIF1A/MAPT/PAFAH1B1/HNRNPU/DYNC1H1/AP3D1/APP/SOD1/SPG7/ARL8A/UCHL1/HSPA8/FEZ1/AP3S1/BLOC1S4/SNAPIN/DTNBP1	28
OPC	GO:0006446	regulation of translational initiation	28/2020	73/11590	1.73e-05	0.00106632	0.000951067	CSDE1/EIF2AK1/DDX3X/EIF5/LARP1/EIF2AK2/EIF2S1/EIF4G3/NCBP2/EIF4G2/EIF4A2/YTHDF2/EIF3H/PAIP1/PAIP2/CDC123/EIF3B/EIF4G1/POLR2D/RPL13A/EIF4B/EIF4EBP1/KHDRBS1/DDX1/DHX29/EIF2B5/EIF3K/ATF4	28
OPC	GO:1900407	regulation of cellular response to oxidative stress	25/2020	62/11590	1.77e-05	0.00107156	0.000955742	MCL1/FOXO3/HIF1A/SFPQ/TRAP1/UBQLN1/PPIA/PARK7/OXR1/PARP1/CTNNB1/NFE2L2/PNPLA8/ATG7/FYN/SOD1/PINK1/NONO/HTRA2/FBXO7/BMP7/TXN/GATA4/ATF4/DHFR	25
OPC	GO:0006403	RNA localization	50/2020	162/11590	1.82e-05	0.0010824	0.00096541	HNRNPA1/HNRNPA2B1/HNRNPA3/KIF5C/QKI/RBFOX1/SRSF1/SRSF7/XPO1/ZFP36L1/CHTOP/EIF4A3/RAE1/CCT6A/NUP210/SLBP/NCBP2/NHP2/YY1/CCT4/CCT7/HNRNPU/DKC1/ALKBH5/KHSRP/RBM8A/FLOT1/NUP107/SRSF3/PHAX/POLR2D/CCT5/ENY2/SEC13/EIF5A/TERF1/SARNP/RUVBL1/DHX9/KHDRBS1/MAGOHB/UPF3A/YBX1/ARC/SMG6/TCP1/CCT2/CCT3/CETN2/MRPL18	50
OPC	GO:0006402	mRNA catabolic process	56/2020	188/11590	1.88e-05	0.00110098	0.000981984	CSDE1/BTG2/CNOT7/HNRNPA0/TNRC6C/CELF1/DCP1A/ELAVL1/ELAVL4/FXR1/GSPT1/LARP1/PABPC1/PRKCA/PUM2/SERBP1/YBX3/ZFP36L1/EIF4A3/SND1/TARDBP/FUS/HNRNPR/NCBP2/ZFP36L2/HNRNPC/HNRNPU/PUM1/ALKBH5/DDX5/KHSRP/PABPC4/RBM8A/SYNCRIP/YTHDF2/PAIP1/TAF15/LSM4/POLR2D/CARHSP1/FXR2/VIM/CIRBP/APEX1/LSM5/TBRG4/DHX9/LSM6/DCPS/MAGOHB/RNH1/UPF3A/MRTO4/YBX1/SMG6/HNRNPM	56
OPC	GO:1903827	regulation of cellular protein localization	112/2020	447/11590	2.17e-05	0.00125241	0.00111705	MAP2/UBE2D3/YWHAE/ANP32B/AP2M1/ARF6/ARIH2/BNIP3L/CCDC88A/CTNNA1/DNAJA1/EGFR/EPHB2/GPM6B/HSP90AA1/LMNA/RAP1A/RDX/RIC3/SAR1B/SH3GLB1/XPO1/ABHD17A/AP2B1/APC/DVL3/GLUL/ITGB1BP1/KAT7/OAZ1/PIK3R2/RAB11A/SPTBN1/SUMO3/TARDBP/VTI1B/CCT6A/CLTC/CSNK1E/DDRGK1/EPB41L2/GPSM2/MAPT/NPEPPS/PARK7/RTN4/CCT4/CCT7/SQSTM1/CDC42/GDI1/PARP1/TMEM30A/DKC1/KDM1A/CTNNB1/EMD/FIS1/MFHAS1/PDCD10/UBE2G2/UBE2L3/DERL2/FYN/GPC1/CD…	112
OPC	GO:1903201	regulation of oxidative stress-induced cell death	22/2020	52/11590	2.29e-05	0.00129809	0.00115779	MCL1/FOXO3/HIF1A/SFPQ/TRAP1/UBQLN1/PPIA/PARK7/OXR1/PARP1/CTNNB1/NFE2L2/ATG7/FYN/SOD1/PINK1/NONO/HTRA2/FBXO7/TXN/GATA4/ATF4	22
OPC	GO:0090150	establishment of protein localization to membrane	58/2020	198/11590	2.32e-05	0.00129809	0.00115779	MACF1/SSR1/ATP1B1/CPLX1/EGFR/HSP90AA1/SRP19/SSR3/CALM1/CALM3/ITGB1BP1/RAB10/RAB11A/RAB7A/SPTBN1/YIF1B/CCDC47/CLSTN1/EMC10/SGTA/SSR2/GDI1/ARL6IP1/CAMLG/FIS1/SDCBP/CHMP4A/FYN/NSG1/TIMM8B/BID/GORASP2/ACSL3/OXA1L/RAB3IP/EMC2/LYPLA1/WDR83OS/EMC4/HSPA5/MFF/HSPA4/TIMM9/NACA/TOMM22/ATG3/CDK5/RAB11B/RAB31/TIMM13/SEC61B/EMC7/EMC6/TIMM10/BAX/HRAS/EMC8/SRP14	58
OPC	GO:1902175	regulation of oxidative stress-induced intrinsic apoptotic signaling pathway	13/2020	23/11590	2.64e-05	0.00145824	0.00130062	MCL1/HIF1A/SFPQ/TRAP1/UBQLN1/PPIA/PARK7/PARP1/NFE2L2/SOD1/PINK1/NONO/HTRA2	13
OPC	GO:0051402	neuron apoptotic process	61/2020	213/11590	3.06e-05	0.00166357	0.00148376	BTG2/JUN/MCL1/RHOA/BNIP3/EGLN3/FOXO3/GPI/HIF1A/HSPD1/MDK/NTRK2/TNFRSF21/TRIM2/SRPK2/ASCL1/MAX/PARK7/PPT1/UBE2V2/CDC42/OXR1/PARP1/AKT1S1/CTNNB1/FIS1/SNX6/FYN/BID/SET/APP/ATN1/DRAXIN/LRP1/SOD1/PINK1/PTPRZ1/GRN/PIN1/EGLN2/NLRP1/FAM162A/HSPA5/NONO/CASP9/HDAC1/ARRB2/FAIM2/HSP90AB1/NES/CDC34/CDK5/GAPDH/UBE2M/BAX/HRAS/PIGT/DIABLO/ATF4/NAE1/ILK	61
OPC	GO:1902600	proton transmembrane transport	31/2020	87/11590	3.47e-05	0.00185722	0.00165648	ATP6V0E1/CLCN4/COX7A2L/COX7B/SLC25A3/COX17/ATP6V1G1/PARK7/SLC25A5/ACTN4/ATP6V1B2/COX5B/ATP6V1D/ATP6V1F/ATP6V1H/ATP1A1/CTNS/CYB5A/ATP6V0E2/SLC25A4/COX8A/COX4I1/NDUFA4/ATP6AP1/UQCRFS1/ATP6V0B/ATP6V1E1/COX6A1/COX5A/UQCR10/UQCRH	31
OPC	GO:0034976	response to endoplasmic reticulum stress	61/2020	214/11590	3.57e-05	0.00188325	0.0016797	HERPUD1/CCND1/COPS5/JUN/NPLOC4/CANX/DDX3X/ELAVL4/HM13/HSP90B1/TMEM33/UBQLN1/USP14/CALR/EIF2AK2/PIK3R2/TARDBP/UBXN4/ATP2A2/CCDC47/DDRGK1/EIF2S1/ERP29/PARK7/SERINC3/SGTA/UBE2K/DNAJB9/NFE2L2/RNF139/TMBIM6/UBE2G2/DERL2/FLOT1/ITPR1/TMX1/BID/GORASP2/PSMC6/DERL1/EIF4G1/JKAMP/EEF2/TXNDC12/SDF2L1/TMEM259/UBXN1/XBP1/GRINA/HSPA5/CREB3/OS9/SEC61B/CLU/PDIA3/BCAP31/BAX/EIF2B5/UFM1/ATF4/TMUB1	61
OPC	GO:0009895	negative regulation of catabolic process	70/2020	255/11590	3.81e-05	0.00198431	0.00176983	AZIN1/HNRNPA0/MCL1/ANXA2/DFFA/EGFR/ELAVL1/ELAVL4/LARP1/LEPR/MDM4/PABPC1/USP14/WAC/WDR6/YBX3/MAD2L1/TARDBP/DDIT4/DDRGK1/FUS/PARK7/SGTA/EIF4G2/HNRNPC/HNRNPU/DKC1/CAMLG/CSNK2A1/MAD2L2/SDCBP/SYNCRIP/ATG7/CHMP4A/EIF3H/FYN/PAIP1/RPL5/TAF15/GIPC1/EIF4G1/PHAX/LAPTM4B/SERPINE2/DAP/PINK1/UBXN1/CIRBP/FMN2/PIN1/PSMF1/DHX9/BSCL2/CTSA/FEZ1/FEZ2/HSP90AB1/POLDIP2/SNX3/GABARAPL2/RRAGA/SLIRP/YBX1/RPS7/SNRNP70/CST3…	70
OPC	GO:1903362	regulation of cellular protein catabolic process	62/2020	219/11590	3.87e-05	0.00198514	0.00177058	HERPUD1/ANXA2/ARIH2/CSNK1A1/HSP90AA1/RDX/UBE3A/UBQLN1/USP14/VGLL4/WAC/XPO1/RAD23B/UBB/CSNK1D/CSNK1E/DDRGK1/KEAP1/PARK7/SGTA/TRIB2/UBE2K/UBE2V2/CAMLG/CSNK2A1/NFE2L2/PSMC4/PSMD14/PTTG1IP/RNF139/SDCBP/EIF3H/RPL5/CD81/COMMD1/GIPC1/PSMC6/RBX1/GNA12/LRP1/LAPTM4B/AXIN1/DDA1/PINK1/RHBDF1/TMEM259/UBXN1/PSMF1/FZR1/MAGEF1/FBXL5/HSP90AB1/GABARAPL2/GABARAP/PITHD1/RPS7/CLU/PSME1/BCAP31/PSMC5/PSMC2/PDCL3	62
OPC	GO:0033120	positive regulation of RNA splicing	16/2020	33/11590	3.98e-05	0.00201572	0.00179785	SRSF1/TRA2B/PRPF19/POLR2A/RBM3/SRSF5/DAZAP1/NCL/SNW1/PRDX6/CIRBP/U2AF2/RBMX/HSPA8/SF3B4/SNRNP70	16
OPC	GO:0098930	axonal transport	24/2020	61/11590	4.19e-05	0.0020732	0.00184912	MAP2/ARL8B/ARMCX3/DLG2/DST/HIF1A/HSBP1/KIF5C/ACTR10/BLOC1S1/KIF1A/MAPT/PAFAH1B1/DYNC1H1/AP3D1/SOD1/SPG7/ARL8A/UCHL1/FEZ1/AP3S1/BLOC1S4/SNAPIN/DTNBP1	24
OPC	GO:0043487	regulation of RNA stability	44/2020	141/11590	4.21e-05	0.0020732	0.00184912	BTG2/CNOT7/HNRNPA0/TNRC6C/CELF1/DCP1A/ELAVL1/ELAVL4/FXR1/LARP1/PABPC1/PRKCA/PUM2/SERBP1/YBX3/ZFP36L1/TARDBP/DDX49/FUS/HNRNPR/ZFP36L2/HNRNPC/HNRNPU/DKC1/PUM1/ALKBH5/KHSRP/PABPC4/SYNCRIP/YTHDF2/PAIP1/TAF15/PHAX/POLR2D/CARHSP1/FXR2/VIM/CIRBP/APEX1/TBRG4/DHX9/DCPS/YBX1/HNRNPM	44
OPC	GO:0006979	response to oxidative stress	89/2020	344/11590	4.32e-05	0.00209939	0.00187247	CLN8/FOS/HDAC2/JUN/MCL1/RCAN1/BNIP3/CPEB2/CRK/EGFR/FOXO3/HIF1A/HSPD1/PXDN/SDC1/SFPQ/TRA2B/TRAP1/UBE3A/UBQLN1/CHD6/LDHA/OSER1/PDGFRA/PPIA/VKORC1L1/PRDX1/ATP2A2/ATRN/BTG1/EIF2S1/KEAP1/MAPT/PARK7/STAT1/OXR1/PARP1/PRDX3/TXNIP/CTNNB1/NDUFS2/NFE2L2/PDCD10/PNPLA8/PSIP1/ATG7/FYN/RHOB/TPM1/ARL6IP5/DUSP1/RBX1/APP/SOD1/EEF2/GSS/MSRA/PINK1/PRDX6/PSMB5/CHCHD2/APEX1/HMOX2/NONO/HTRA2/FBXO7/HDAC1/TXN2/IDH1/CYB5B…	89
OPC	GO:0033119	negative regulation of RNA splicing	2020-12-01	21/11590	4.71e-05	0.00223238	0.00199109	PTBP1/SRSF10/SRSF6/SRSF7/TMBIM6/C1QBP/HNRNPK/SRSF9/SAP18/U2AF2/SRSF4/RBMX	12
OPC	GO:1903715	regulation of aerobic respiration	14/2020	27/11590	4.71e-05	0.00223238	0.00199109	RHOA/AK4/BNIP3/COX7A2L/HIF1A/SLC25A33/PARK7/COX7A2/PINK1/SHMT2/DNAJC15/SLC25A23/ISCU/ARL2	14
OPC	GO:0070997	neuron death	81/2020	308/11590	5.14e-05	0.0024036	0.0021438	BTG2/FOS/JUN/MCL1/RHOA/BNIP3/BTBD10/CREB1/EGLN3/FOXO3/GPI/HIF1A/HSPD1/MDK/NTRK2/TNFRSF21/TRIM2/AP2B1/EGR1/UBB/SRPK2/ASCL1/DDIT4/EIF2S1/MAPT/MAX/PARK7/PPT1/UBE2V2/CDC42/OXR1/PARP1/AKT1S1/CTNNB1/FIS1/SNX6/ATG7/CHMP4A/FYN/ARL6IP5/BID/SET/APP/ATN1/DRAXIN/EIF4G1/LRP1/SOD1/PINK1/PTPRZ1/TMEM259/GRN/PIN1/EGLN2/NLRP1/FAM162A/HSPA5/NONO/HTRA2/CASP9/FBXO7/HDAC1/ARRB2/FAIM2/HSP90AB1/NES/CDC34/CDK5/CLU/GAPDH/…	81
OPC	GO:0010970	transport along microtubule	42/2020	134/11590	5.56e-05	0.0025677	0.00229018	MAP2/ARL8B/ARMCX3/DLG2/DST/DYNC1I2/HIF1A/HSBP1/KIF5C/LAMP1/MAP1B/SFPQ/RHOT1/UBB/ACTR10/BLOC1S1/KIF1A/MAPT/PAFAH1B1/SSNA1/CDC42/HNRNPU/DYNC1H1/IFT43/AP3D1/APP/SOD1/SPG7/ARL8A/UCHL1/CLIP3/RAB1A/HSPA8/FEZ1/STK11/AP3S1/ARL3/BLOC1S4/HSPB11/SNAPIN/IFT20/DTNBP1	42
OPC	GO:0007004	telomere maintenance via telomerase	22/2020	55/11590	6.45e-05	0.00294107	0.00262319	HNRNPA1/HSP90AA1/RFC1/CCT6A/NHP2/XRCC5/CCT4/CCT7/HNRNPC/HNRNPU/DKC1/CTNNB1/CCT5/CTC1/RPA1/TERF1/HMBOX1/HSP90AB1/SMG6/TCP1/CCT2/CCT3	22
OPC	GO:0016072	rRNA metabolic process	51/2020	174/11590	6.93e-05	0.00309485	0.00276034	CHD7/DDX17/RPS24/RSL1D1/EIF4A3/BRIX1/DDX49/GEMIN4/MAPT/NHP2/DKC1/RPS16/WBP11/NGDN/NOP56/YTHDF2/RPL5/ERI3/RPS6/DCAF13/RPF2/IMP3/POP7/EIF6/TRMT112/EBNA1BP2/LSM6/PIN4/RPL7L1/MRPL44/RRP7A/GTF2H5/MRTO4/PA2G4/DDX56/PWP1/RPS7/POP4/MPHOSPH6/NSUN5/TSR2/ABT1/RPS21/RRP1/IMP4/C1D/NOL10/METTL5/RPS19/RPUSD3/RPL7A	51
OPC	GO:1903312	negative regulation of mRNA metabolic process	28/2020	78/11590	7.03e-05	0.00309485	0.00276034	HNRNPA0/ELAVL1/ELAVL4/LARP1/PABPC1/PTBP1/SRSF10/SRSF6/SRSF7/YBX3/TARDBP/FUS/HNRNPC/HNRNPU/SYNCRIP/PAIP1/TAF15/C1QBP/HNRNPK/SRSF9/CIRBP/SAP18/U2AF2/SRSF4/RBMX/DHX9/YBX1/BARD1	28
OPC	GO:0043488	regulation of mRNA stability	41/2020	131/11590	7.04e-05	0.00309485	0.00276034	BTG2/CNOT7/HNRNPA0/TNRC6C/CELF1/DCP1A/ELAVL1/ELAVL4/FXR1/LARP1/PABPC1/PRKCA/PUM2/SERBP1/YBX3/ZFP36L1/TARDBP/FUS/HNRNPR/ZFP36L2/HNRNPC/HNRNPU/PUM1/ALKBH5/KHSRP/PABPC4/SYNCRIP/YTHDF2/PAIP1/TAF15/POLR2D/CARHSP1/FXR2/VIM/CIRBP/APEX1/TBRG4/DHX9/DCPS/YBX1/HNRNPM	41
OPC	GO:0042177	negative regulation of protein catabolic process	33/2020	98/11590	7.23e-05	0.00314088	0.0028014	AZIN1/ANXA2/EGFR/MDM4/USP14/WAC/MAD2L1/DDRGK1/PARK7/SGTA/CAMLG/CSNK2A1/MAD2L2/SDCBP/EIF3H/FYN/RPL5/GIPC1/LAPTM4B/SERPINE2/UBXN1/FMN2/PIN1/PSMF1/CTSA/HSP90AB1/SNX3/GABARAPL2/RPS7/SNRNP70/CST3/TIMP1/PDCL3	33
OPC	GO:0010001	glial cell differentiation	57/2020	201/11590	7.42e-05	0.00318864	0.002844	HDAC2/POU3F2/RHOA/BNIP3/CDKN2C/EGFR/GFAP/IL6ST/MDK/NFIB/NTRK2/SOX4/SRSF1/TNFRSF21/WDR1/PHGDH/PRPF19/SOX6/SOX11/ASCL1/MAPT/SKI/CD9/CTNNB1/GAP43/GPC1/CDH2/RHEB/APP/DAG1/LRP1/SOD1/SOX2/SERPINE2/DNER/PTPRZ1/SOX8/VIM/GRN/KCNJ10/PTN/OLIG2/EIF2B1/HDAC1/NKX2-2/CDK5/ID2/METRN/GSTP1/CLU/NSUN5/OLIG1/EIF2B5/PRMT5/CSPG5/PLP1/ILK	57
OPC	GO:0010833	telomere maintenance via telomere lengthening	24/2020	63/11590	7.72e-05	0.00327374	0.0029199	HNRNPA1/HNRNPA2B1/HSP90AA1/RFC1/CCT6A/NHP2/XRCC5/CCT4/CCT7/HNRNPC/HNRNPU/PARP1/DKC1/CTNNB1/CCT5/CTC1/RPA1/TERF1/HMBOX1/HSP90AB1/SMG6/TCP1/CCT2/CCT3	24
OPC	GO:0006364	rRNA processing	49/2020	166/11590	7.85e-05	0.00327374	0.0029199	CHD7/DDX17/RPS24/RSL1D1/EIF4A3/BRIX1/DDX49/GEMIN4/NHP2/DKC1/RPS16/WBP11/NGDN/NOP56/YTHDF2/RPL5/ERI3/RPS6/DCAF13/RPF2/IMP3/POP7/EIF6/TRMT112/EBNA1BP2/LSM6/PIN4/RPL7L1/RRP7A/GTF2H5/MRTO4/PA2G4/DDX56/PWP1/RPS7/POP4/MPHOSPH6/NSUN5/TSR2/ABT1/RPS21/RRP1/IMP4/C1D/NOL10/METTL5/RPS19/RPUSD3/RPL7A	49
OPC	GO:0050685	positive regulation of mRNA processing	14/2020	28/11590	7.92e-05	0.00327374	0.0029199	NUDT21/TRA2B/PRPF19/NCBP2/RBM3/DAZAP1/NCL/SNW1/PRDX6/CIRBP/RBMX/HSPA8/SF3B4/SNRNP70	14
OPC	GO:1990089	response to nerve growth factor	21/2020	52/11590	7.98e-05	0.00327374	0.0029199	DYNC1LI2/ARF6/BPTF/CREB1/CRK/ELAVL4/FOXO3/KIDINS220/MAGI2/NTRK2/RAP1A/UBE3A/EIF4A3/CSNK1D/MAPT/APP/EEF2/HSPA5/ID1/PTN/ARPC3	21
OPC	GO:1902882	regulation of response to oxidative stress	25/2020	67/11590	8.21e-05	0.00333319	0.00297292	MCL1/FOXO3/HIF1A/SFPQ/TRAP1/UBQLN1/PPIA/PARK7/OXR1/PARP1/CTNNB1/NFE2L2/PNPLA8/ATG7/FYN/SOD1/PINK1/NONO/HTRA2/FBXO7/BMP7/TXN/GATA4/ATF4/DHFR	25
OPC	GO:0006278	RNA-dependent DNA biosynthetic process	22/2020	56/11590	8.89e-05	0.00353146	0.00314976	HNRNPA1/HSP90AA1/RFC1/CCT6A/NHP2/XRCC5/CCT4/CCT7/HNRNPC/HNRNPU/DKC1/CTNNB1/CCT5/CTC1/RPA1/TERF1/HMBOX1/HSP90AB1/SMG6/TCP1/CCT2/CCT3	22
OPC	GO:0070972	protein localization to endoplasmic reticulum	22/2020	56/11590	8.89e-05	0.00353146	0.00314976	HERPUD1/KDELR1/SPCS3/SRP19/SSR3/RAB10/DDRGK1/GPAA1/RTN4/SGTA/CHMP4A/VAPA/SPCS2/HSPA5/BCAP29/SPCS1/GABARAPL2/OS9/SEC61B/BCAP31/SRPRB/SRP14	22
OPC	GO:0140053	mitochondrial gene expression	28/2020	79/11590	9.1e-05	0.00357656	0.00318999	FOXO3/SLC25A33/PTCD3/MRPL52/MRPS16/NDUFA7/MRPS7/NGRN/CHCHD1/TRMT10C/C1QBP/TSFM/SHMT2/COA3/TBRG4/TRUB2/MRPL23/MRPL44/MRPL43/MRPL51/MRPS6/MRPL12/MRPS2/MRPS35/MRPS15/MRPS14/MRPS28/RPUSD3	28
OPC	GO:0048709	oligodendrocyte differentiation	31/2020	91/11590	9.25e-05	0.00359847	0.00320953	HDAC2/BNIP3/CDKN2C/MDK/NTRK2/SRSF1/TNFRSF21/WDR1/SOX6/SOX11/ASCL1/CD9/CTNNB1/RHEB/DAG1/PTPRZ1/SOX8/KCNJ10/PTN/OLIG2/EIF2B1/HDAC1/NKX2-2/CDK5/GSTP1/CLU/NSUN5/OLIG1/EIF2B5/PRMT5/PLP1	31
OPC	GO:1990090	cellular response to nerve growth factor stimulus	20/2020	49/11590	9.84e-05	0.00378131	0.00337261	DYNC1LI2/ARF6/BPTF/CREB1/CRK/ELAVL4/FOXO3/KIDINS220/MAGI2/NTRK2/RAP1A/UBE3A/EIF4A3/CSNK1D/MAPT/APP/EEF2/HSPA5/ID1/ARPC3	20
OPC	GO:2001234	negative regulation of apoptotic signaling pathway	55/2020	194/11590	9.93e-05	0.00378131	0.00337261	CTTN/HERPUD1/TPT1/MCL1/ARMC10/CTNNA1/DDX3X/DNAJA1/HIF1A/HMGB2/ITGAV/LMNA/TRAP1/TRIAP1/YBX3/PPIA/ENO1/PARK7/PEA15/RAF1/SLC25A5/USP47/GNAI2/MAZ/KDM1A/CSNK2A1/CTNNB1/NFE2L2/PTTG1IP/TMBIM6/URI1/FYN/PRELID1/BID/VDAC2/TXNDC12/EYA2/PINK1/XBP1/GRINA/MAPK8IP1/GHITM/NONO/HTRA2/CREB3/HDAC1/ARRB2/FAIM2/GSTP1/CLU/BAX/AATF/GATA4/LGALS3/NDUFS3	55
OPC	GO:0043457	regulation of cellular respiration	18/2020	42/11590	0.000102613	0.00386789	0.00344984	RHOA/AK4/BNIP3/COX7A2L/HIF1A/SLC25A33/TRAP1/PARK7/PRDM16/PRELID1/COX7A2/PINK1/CISD1/SHMT2/DNAJC15/SLC25A23/ISCU/ARL2	18
OPC	GO:0022411	cellular component disassembly	89/2020	352/11590	0.000105658	0.00392727	0.00350279	CTTN/MAP4K4/TAOK1/ARF6/ARID1A/BNIP3/BNIP3L/CAPZA1/CFL2/CHMP2B/CTDNEP1/DFFA/GSPT1/HIF1A/LAMP2/MAP1B/PRKCA/RDX/SMARCE1/STMN1/UBQLN1/WDR1/WIPI2/APC/CALM1/FSCN1/MTPN/SPTBN1/STMN3/VMP1/ATP2A2/CKAP2/DDIT4/DDR1/DDRGK1/PAFAH1B1/PARK7/SLC25A5/TWF2/SQSTM1/DSTN/IQSEC1/CAPZA2/FIS1/MYC/TWF1/ATG7/CDC37/CFL1/FLOT1/SEMA5A/LIMA1/MCTS1/SET/CAPZB/LRP1/CISD2/MID1/PINK1/SLC25A4/FUNDC2/NAPA/CHMP3/ABCE1/EIF5A/HSPA8/HTR…	89
OPC	GO:0006839	mitochondrial transport	54/2020	190/11590	0.000106502	0.00392727	0.00350279	UBE2D3/ARIH2/BNIP3/BNIP3L/GDAP1/GRPEL1/HSP90AA1/HSPD1/PMPCA/SH3GLB1/SLC25A3/SLC25A33/SLC25A36/TIMM50/RHOT1/LETM1/NPEPPS/SLC25A5/TOMM5/TIMM17B/FIS1/UBE2L3/TIMM8B/BID/VDAC2/MTX2/SPG7/OXA1L/EYA2/HEBP2/PINK1/SLC25A4/MFF/DNAJC15/DYNLT1/HTRA2/HSPA4/FBXO7/SLC25A23/TIMM9/SAE1/TOMM22/PARL/AIP/DNLZ/MPC2/TIMM13/BCAP31/PMPCB/TIMM10/BAX/DNAJC19/SMDT1/MRPL18	54
OPC	GO:0031330	negative regulation of cellular catabolic process	58/2020	208/11590	0.000107378	0.00392727	0.00350279	HNRNPA0/MCL1/ANXA2/DFFA/ELAVL1/ELAVL4/LARP1/LEPR/PABPC1/USP14/WAC/WDR6/YBX3/TARDBP/DDRGK1/FUS/PARK7/SGTA/EIF4G2/HNRNPC/HNRNPU/DKC1/CAMLG/CSNK2A1/SDCBP/SYNCRIP/ATG7/CHMP4A/EIF3H/PAIP1/RPL5/TAF15/GIPC1/EIF4G1/PHAX/LAPTM4B/DAP/PINK1/UBXN1/CIRBP/PSMF1/DHX9/CTSA/FEZ1/FEZ2/HSP90AB1/POLDIP2/GABARAPL2/RRAGA/SLIRP/YBX1/RPS7/SNRNP70/CST3/GATA4/TIMP1/PDCL3/PHF23	58
OPC	GO:0042063	gliogenesis	69/2020	259/11590	0.000118393	0.0042877	0.00382427	HDAC2/POU3F2/RHOA/BNIP3/CDKN2C/CREB1/EGFR/GFAP/IL6ST/LEPR/MDK/NFIB/NTRK2/SOX4/SRSF1/TNFRSF21/WDR1/PHGDH/PRPF19/SOX6/SOX11/ASCL1/MAPT/PAFAH1B1/RTN4/SKI/CD9/CTNNB1/NDUFS2/PPP1CC/GAP43/GPC1/SNW1/CDH2/RHEB/APP/DAG1/LRP1/SOD1/SOX2/EEF2/SERPINE2/DNER/PTPRZ1/SOX8/VIM/GRN/KCNJ10/ATP1B2/IDH2/PTN/OLIG2/EIF2B1/HDAC1/NKX2-2/NDN/CDK5/ID2/METRN/GSTP1/CLU/NSUN5/OLIG1/EIF2B5/RNF10/PRMT5/CSPG5/PLP1/ILK	69
OPC	GO:0043161	proteasome-mediated ubiquitin-dependent protein catabolic process	91/2020	363/11590	0.000123316	0.00442262	0.0039446	DDB1/HERPUD1/NPLOC4/PCBP2/UBE2D3/ARIH2/CANX/CSNK1A1/FBXL16/HSP90B1/KLHL42/MAEA/PCNP/PPP2R5C/TRIM2/TRIM9/UBE2H/UBQLN1/USP14/WAC/XPO1/CALR/RAD23B/UBXN4/CCDC47/CCNF/CSNK1D/CSNK1E/DDRGK1/KEAP1/PARK7/PSMD12/PSMD8/RNF126/SGTA/TRIB2/UBE2K/UBE2V2/ARMC8/DNAJB9/PSMA2/UBE2A/CAMLG/CTNNB1/NFE2L2/PSMC4/PSMD14/SDCBP/UBE2G1/UBE2G2/DERL2/EIF3H/KLHDC2/COMMD1/GIPC1/PSMC6/RBX1/UBE2B/CRBN/DERL1/GNA12/JKAMP/PSMD2/UCHL…	91
OPC	GO:0072657	protein localization to membrane	112/2020	465/11590	0.000127221	0.00451879	0.00403038	MACF1/SSR1/ANXA2/AP2M1/ARF6/ARL5A/ATP1B1/CCDC88A/CPLX1/DLG2/EGFR/EPHB2/HSP90AA1/LRP6/MAGI2/NRXN1/RAP1A/RAP2A/RDX/SH3GLB1/SRP19/SSR3/ABHD17A/AP2B1/CALM1/CALM3/ITGB1BP1/RAB10/RAB11A/RAB7A/SPTBN1/THY1/VTI1B/YIF1B/EPB41L3/NLGN1/BSG/CCDC47/CLSTN1/CLTC/EMC10/RAB13/SGTA/SSNA1/SSR2/SQSTM1/GDI1/ARL6IP1/CAMLG/FIS1/SDCBP/CHMP4A/FLOT1/FYN/GPC1/NSG1/TIMM8B/AP3D1/ARL6IP5/BID/CD81/CDH2/GORASP2/ACSL3/DAG1/LRP1/R…	112
OPC	GO:0051493	regulation of cytoskeleton organization	105/2020	431/11590	0.000128968	0.00453722	0.00404682	CTTN/ARHGDIA/FKBP4/MAP2/RHOA/TAOK1/ACTR3/AFAP1/AKAP9/ARF6/ARHGAP35/ARPC1A/CAPZA1/CCDC88A/CD47/CFL2/CHMP2B/CLIC4/CRK/DBNL/GPM6B/MAP1B/MDK/MPDZ/RAC1/RDX/RHOBTB3/STMN1/WDR1/APC/ASAP3/DRG1/FSCN1/ITGB1BP1/MTPN/PDGFRA/RAE1/SPTBN1/STMN3/GMFB/ACTR2/ARFIP2/ARPC5/CCNF/CKAP2/CLTC/COTL1/GPSM2/IQCJ-SCHIP1/KANK1/MAPT/MLST8/PAFAH1B1/RHOC/TWF2/CDC42/CDKN1B/DSTN/HNRNPU/ARF1/ARPC2/CAPZA2/SLAIN1/SLIT2/ACTG1/ARPC4/D…	105
OPC	GO:0043254	regulation of protein-containing complex assembly	85/2020	335/11590	0.000131758	0.00459166	0.00409537	CTTN/CAND1/FKBP4/MAP2/RHOA/ACTR3/AKAP9/ARF6/ARPC1A/CAPZA1/CREB1/DBNL/DDX3X/GFAP/HSP90AA1/LMO4/MAP1B/RAC1/RDX/SAR1B/SH3GLB1/STMN1/DRG1/EIF2AK2/FSCN1/HMGB1/MTPN/SPTBN1/THRA/GMFB/ACTR2/ARFIP2/ARPC5/ASAP1/COTL1/KANK1/MAPT/MLST8/PARK7/RAF1/RHOC/TWF2/CDC42/CDKN1B/PARP1/ARF1/ARPC2/CAPZA2/SLAIN1/SLIT2/ARPC4/TWF1/VEGFA/ARPC5L/ATAT1/MAPRE1/PFN1/TMSB10/BID/PSMC6/VDAC2/CAPZB/CRBN/EIF4G1/CLIP3/PINK1/NAPA/RPL1…	85
OPC	GO:0061077	chaperone-mediated protein folding	22/2020	58/11590	0.000163491	0.00564426	0.0050342	FKBP4/DFFA/DNAJB1/TRAP1/FKBP5/SGTA/CSNK2A1/ST13/BAG1/SDF2L1/FKBP1A/HSPA9/HSPA5/HSPA8/DNAJB6/GAK/FKBP2/CLU/CCT2/HSPE1/PPIB/PDCL3	22
OPC	GO:0006888	endoplasmic reticulum to Golgi vesicle-mediated transport	33/2020	102/11590	0.000172834	0.00591158	0.00527263	GOSR1/PPP6C/TBC1D20/CNIH4/ERGIC2/KDELR1/PGAP1/SAR1B/TMED10/ERGIC1/YIF1B/COPA/CSNK1D/PEF1/TMED3/TMED4/ARF1/RNF139/ARF4/VAPA/TMED9/PDCD6/SEC13/TMED1/RAB1A/YIPF5/TRAPPC1/BCAP29/RANGRF/BCAP31/TRAPPC4/TRAPPC3/COPB2	33
OPC	GO:0006914	autophagy	108/2020	449/11590	0.000176661	0.00593261	0.00529139	CTTN/EI24/MCL1/PAFAH1B2/ARL8B/ATP6V0E1/BNIP3/BNIP3L/CHMP2B/FOXO3/GFAP/HIF1A/HSP90AA1/LAMP2/LARP1/LEPR/MTDH/SH3GLB1/UBQLN1/WAC/WDR6/WIPI2/CALM1/HMGB1/PIK3R2/RAB7A/SNX5/VMP1/VTI1B/ARFIP2/ATP2A2/ATP6V1G1/CLTC/DDRGK1/KEAP1/MAPT/PARK7/SLC25A5/VPS26B/SQSTM1/EIF4G2/TBC1D5/ATP6V1B2/EEF1A1/FIS1/SCOC/SNX6/TMBIM6/TOLLIP/ATG7/ATP6V1D/CAPNS1/CDC37/CHMP4A/ITPR1/ATP6V1H/BID/RHEB/EIF4G1/PSAP/UCHL1/CISD2/DAP/PINK…	108
OPC	GO:0061919	process utilizing autophagic mechanism	108/2020	449/11590	0.000176661	0.00593261	0.00529139	CTTN/EI24/MCL1/PAFAH1B2/ARL8B/ATP6V0E1/BNIP3/BNIP3L/CHMP2B/FOXO3/GFAP/HIF1A/HSP90AA1/LAMP2/LARP1/LEPR/MTDH/SH3GLB1/UBQLN1/WAC/WDR6/WIPI2/CALM1/HMGB1/PIK3R2/RAB7A/SNX5/VMP1/VTI1B/ARFIP2/ATP2A2/ATP6V1G1/CLTC/DDRGK1/KEAP1/MAPT/PARK7/SLC25A5/VPS26B/SQSTM1/EIF4G2/TBC1D5/ATP6V1B2/EEF1A1/FIS1/SCOC/SNX6/TMBIM6/TOLLIP/ATG7/ATP6V1D/CAPNS1/CDC37/CHMP4A/ITPR1/ATP6V1H/BID/RHEB/EIF4G1/PSAP/UCHL1/CISD2/DAP/PINK…	108
OPC	GO:0036473	cell death in response to oxidative stress	25/2020	70/11590	0.000185384	0.00616944	0.00550262	MCL1/FOXO3/HIF1A/SFPQ/TRAP1/UBQLN1/PPIA/PARK7/OXR1/PARP1/CTNNB1/NFE2L2/PDCD10/ATG7/FYN/ARL6IP5/SOD1/PINK1/NONO/HTRA2/FBXO7/TXN/GATA4/DIABLO/ATF4	25
OPC	GO:1901607	alpha-amino acid biosynthetic process	20/2020	51/11590	0.000189312	0.0062439	0.00556903	MTHFD1/SERINC5/AASDHPPT/GLUL/PHGDH/PARK7/SEPHS1/SERINC3/ADI1/PSAT1/MTHFD2L/GOT2/PCBD1/SHMT2/AASS/PYCR2/ENOPH1/ASL/DHFR/ILVBL	20
OPC	GO:0097193	intrinsic apoptotic signaling pathway	64/2020	240/11590	0.000199676	0.00650552	0.00580238	HERPUD1/TPT1/MCL1/PIAS4/ARMC10/BCLAF1/BNIP3/DDX3X/DNAJA1/HIF1A/SFPQ/SHISA5/TRAP1/TRIAP1/UBQLN1/YBX3/PPIA/UBB/DDIT4/ENO1/ERP29/PARK7/SERINC3/UBE2K/USP47/E2F2/PARP1/KDM1A/DDX5/FIS1/NFE2L2/PDCD10/PTTG1IP/TMBIM6/URI1/ITPR1/SNW1/ARL6IP5/BID/VDAC2/SOD1/HNRNPK/TXNDC12/PINK1/XBP1/EIF5A/GRINA/MAPK8IP1/NONO/HINT1/HTRA2/CASP9/CREB3/HDAC1/STK11/RPS7/CLU/BCAP31/BAX/HRAS/DIABLO/IFI16/ATF4/NDUFS3	64
OPC	GO:0030705	cytoskeleton-dependent intracellular transport	47/2020	163/11590	0.000200766	0.00650552	0.00580238	MAP2/ARL8B/ARMCX3/CCDC88A/DLG2/DST/DYNC1I2/HIF1A/HSBP1/KIF5C/LAMP1/MAP1B/MYO10/SFPQ/RHOT1/UBB/ACTR10/BLOC1S1/KIF1A/MAPT/PAFAH1B1/SSNA1/CDC42/HNRNPU/ACTN4/DYNC1H1/IFT43/AP3D1/APP/SOD1/SPG7/ARL8A/UCHL1/CLIP3/TUBA1A/RAB1A/HSPA8/FEZ1/STK11/AP3S1/ARL3/BLOC1S4/HSPB11/SNAPIN/IFT20/TUBA1B/DTNBP1	47
OPC	GO:1903050	regulation of proteolysis involved in cellular protein catabolic process	53/2020	190/11590	0.000206599	0.00663632	0.00591904	HERPUD1/ARIH2/CSNK1A1/UBE3A/UBQLN1/USP14/WAC/XPO1/RAD23B/UBB/CSNK1D/CSNK1E/DDRGK1/KEAP1/PARK7/SGTA/TRIB2/UBE2K/UBE2V2/CAMLG/CSNK2A1/NFE2L2/PSMC4/PSMD14/RNF139/SDCBP/EIF3H/RPL5/COMMD1/GIPC1/PSMC6/RBX1/GNA12/AXIN1/DDA1/PINK1/RHBDF1/TMEM259/UBXN1/PSMF1/FZR1/MAGEF1/HSP90AB1/GABARAPL2/GABARAP/PITHD1/RPS7/CLU/PSME1/BCAP31/PSMC5/PSMC2/PDCL3	53
OPC	GO:0061013	regulation of mRNA catabolic process	41/2020	137/11590	0.000210534	0.00670442	0.00597978	BTG2/CNOT7/HNRNPA0/TNRC6C/CELF1/DCP1A/ELAVL1/ELAVL4/FXR1/LARP1/PABPC1/PRKCA/PUM2/SERBP1/YBX3/ZFP36L1/TARDBP/FUS/HNRNPR/ZFP36L2/HNRNPC/HNRNPU/PUM1/ALKBH5/KHSRP/PABPC4/SYNCRIP/YTHDF2/PAIP1/TAF15/POLR2D/CARHSP1/FXR2/VIM/CIRBP/APEX1/TBRG4/DHX9/DCPS/YBX1/HNRNPM	41
OPC	GO:0008652	cellular amino acid biosynthetic process	22/2020	59/11590	0.000218288	0.00689194	0.00614703	ABAT/MTHFD1/SERINC5/AASDHPPT/GLUL/PHGDH/PARK7/SEPHS1/SERINC3/ADI1/PSAT1/MTHFD2L/BCAT1/GOT2/PCBD1/SHMT2/AASS/PYCR2/ENOPH1/ASL/DHFR/ILVBL	22
OPC	GO:0050821	protein stabilization	44/2020	151/11590	0.000244672	0.00765948	0.00683161	ATP1B1/CREB1/GNAQ/HIP1/HSP90AA1/HSPD1/LAMP1/LAMP2/MDM4/PARVA/SOX4/CALR/DVL3/CCT6A/PARK7/RTN4/CCT4/CCT7/CAMLG/HYPK/PDCD10/CDC37/FLOT1/PFN1/RPL5/UBE2B/BAG1/CCT5/PINK1/GRN/PIN1/STX12/ATP1B2/ATP1B3/HSP90AB1/DNLZ/RPS7/CLU/GAPDH/TCP1/CCT2/PPIB/CCT3/PDCL3	44
OPC	GO:0070198	protein localization to chromosome, telomeric region	2020-12-01	24/11590	0.000258562	0.00802628	0.00715877	ATRX/CCT6A/XRCC5/CCT4/CCT7/DKC1/CCT5/TERF1/TCP1/CCT2/CCT3/GNL3	12
OPC	GO:0043462	regulation of ATPase activity	15/2020	34/11590	0.000261729	0.00805691	0.00718608	ATP1B1/DNAJB1/CHTOP/VMA21/CNN3/PFN1/TPM1/OXA1L/NAPA/ATP1B2/AHSA1/ATP1B3/GABARAPL2/SNRNP70/DNAJB11	15
OPC	GO:0032781	positive regulation of ATPase activity	2020-11-01	21/11590	0.000278129	0.00849099	0.00757325	ATP1B1/DNAJB1/CHTOP/PFN1/TPM1/NAPA/ATP1B2/AHSA1/ATP1B3/GABARAPL2/DNAJB11	11
OPC	GO:1903320	regulation of protein modification by small protein conjugation or removal	56/2020	206/11590	0.000287555	0.00870679	0.00776572	HERPUD1/PIAS4/DDX3X/DNAJA1/HIF1A/HSP90AA1/SOX4/UBE3A/UBQLN1/EGR1/MAD2L1/NDFIP1/PPIA/RPL37/UBB/HMG20B/OTUB1/PARK7/PEF1/SQSTM1/KDM1A/CAMLG/CTNNB1/MAD2L2/NXN/PTTG1IP/RPS20/TOLLIP/UBE2L3/FYN/RPL5/COMMD1/RBX1/DERL1/AXIN1/PDCD6/PINK1/SPRY2/UBE2I/UBXN1/PIN1/FZR1/U2AF2/FKBP1A/MTA1/HSPA5/ARRB2/HSP90AB1/SAE1/CDK5/GABARAP/RPS7/UBE2S/VPS28/GNL3/PHF23	56
OPC	GO:0031400	negative regulation of protein modification process	100/2020	416/11590	0.000310537	0.0093262	0.00831818	CTDSP2/HDAC2/YWHAE/YWHAG/ARPP19/CDKN2C/CORO1C/DNAJA1/DUSP22/DUSP6/EPHB2/GNAQ/KDM5A/LRP6/PRKAR1A/SOX4/SPAG9/APC/CALM1/CALM3/ENSA/ITGB1BP1/MAD2L1/PPIA/RPL37/TARDBP/THY1/YWHAB/TAF7/CAMK2N1/DBNDD2/DDIT4/HMG20B/IPO7/MAPT/OTUB1/PARK7/PRKAR2A/RGS2/SKI/TRIB2/GNAI2/SQSTM1/CDKN1B/OXR1/KDM1A/SLIT2/AKT1S1/CAMLG/CTBP1/CTNNB1/MAD2L2/MFHAS1/NXN/RPS20/SNX6/FYN/RPL5/DUSP1/SET/UBE2B/DGKQ/EIF4G1/LRP1/PPP2R1A/BOD1/U…	100
OPC	GO:0008631	intrinsic apoptotic signaling pathway in response to oxidative stress	16/2020	38/11590	0.000316229	0.00934521	0.00833514	MCL1/HIF1A/SFPQ/TRAP1/UBQLN1/PPIA/PARK7/PARP1/NFE2L2/PDCD10/ARL6IP5/SOD1/PINK1/NONO/HTRA2/DIABLO	16
OPC	GO:1903202	negative regulation of oxidative stress-induced cell death	16/2020	38/11590	0.000316229	0.00934521	0.00833514	HIF1A/TRAP1/PPIA/PARK7/OXR1/CTNNB1/NFE2L2/ATG7/FYN/PINK1/NONO/HTRA2/FBXO7/TXN/GATA4/ATF4	16
OPC	GO:1904356	regulation of telomere maintenance via telomere lengthening	19/2020	49/11590	0.000323162	0.0094743	0.00845028	HNRNPA1/HNRNPA2B1/CCT6A/XRCC5/CCT4/CCT7/HNRNPC/HNRNPU/PARP1/DKC1/CTNNB1/CCT5/CTC1/TERF1/HMBOX1/SMG6/TCP1/CCT2/CCT3	19
OPC	GO:0034655	nucleobase-containing compound catabolic process	79/2020	315/11590	0.000331872	0.00965303	0.00860969	CSDE1/ACOT7/BTG2/CNOT7/HNRNPA0/TNRC6C/ACAT1/CELF1/DCP1A/DFFA/ELAVL1/ELAVL4/FXR1/GRSF1/GSPT1/LARP1/NUDT5/PABPC1/PRKCA/PUM2/SERBP1/YBX3/ZFP36L1/EIF4A3/NUDT3/SND1/TARDBP/AHCY/DDX49/FUS/HNRNPR/NCBP2/NT5E/ZFP36L2/HNRNPC/HNRNPU/DKC1/PUM1/ALKBH5/DDX5/KHSRP/PABPC4/RBM8A/SMUG1/SYNCRIP/YTHDF2/PAIP1/TAF15/PHAX/LSM4/POLR2D/CARHSP1/FXR2/PDE4B/VIM/CIRBP/APEX1/DNPH1/LSM5/TBRG4/HINT1/DHX9/DUT/LSM6/RNASEH2B/DCPS/…	79
OPC	GO:0031647	regulation of protein stability	63/2020	240/11590	0.000355584	0.0102619	0.00915277	ATP1B1/CMTM6/CREB1/DDI2/GNAQ/HIP1/HSP90AA1/HSPD1/LAMP1/LAMP2/LMNA/MDM4/PARVA/SH3GLB1/SOX4/TRIM24/CALR/DVL3/TARDBP/CCT6A/DDRGK1/DPM2/PARK7/RTN4/USP47/CCT4/CCT7/CAMLG/HYPK/PDCD10/PEX2/RNF139/CDC37/FLOT1/PFN1/RPL5/CD81/GIPC1/UBE2B/DERL1/BAG1/CCT5/PINK1/GRN/PIN1/STX12/ATP1B2/HSPA8/FBXO7/ATP1B3/CTSA/HSP90AB1/SERF2/DNLZ/RPS7/CLU/GAPDH/DDOST/TCP1/CCT2/PPIB/CCT3/PDCL3	63
OPC	GO:0099111	microtubule-based transport	43/2020	149/11590	0.000359958	0.0103076	0.00919354	MAP2/ARL8B/ARMCX3/DLG2/DST/DYNC1I2/HIF1A/HSBP1/KIF5C/LAMP1/MAP1B/RFX3/SFPQ/RHOT1/UBB/ACTR10/BLOC1S1/KIF1A/MAPT/PAFAH1B1/SSNA1/CDC42/HNRNPU/DYNC1H1/IFT43/AP3D1/APP/SOD1/SPG7/ARL8A/UCHL1/CLIP3/RAB1A/HSPA8/FEZ1/STK11/AP3S1/ARL3/BLOC1S4/HSPB11/SNAPIN/IFT20/DTNBP1	43
OPC	GO:0007007	inner mitochondrial membrane organization	13/2020	28/11590	0.000364226	0.0103496	0.00923098	LETM1/TIMM8B/MTX2/PINK1/HSPA9/GHITM/TIMM9/IMMT/TIMM13/CHCHD6/TIMM10/MTX1/CHCHD3	13
OPC	GO:0032271	regulation of protein polymerization	51/2020	185/11590	0.000367109	0.0103519	0.00923304	CTTN/FKBP4/MAP2/RHOA/ACTR3/AKAP9/ARF6/ARPC1A/CAPZA1/DBNL/HSP90AA1/MAP1B/RAC1/RDX/STMN1/DRG1/MTPN/SPTBN1/GMFB/ACTR2/ARFIP2/ARPC5/COTL1/KANK1/MAPT/MLST8/TWF2/CDKN1B/ARF1/ARPC2/CAPZA2/SLAIN1/SLIT2/ARPC4/TWF1/ARPC5L/MAPRE1/PFN1/TMSB10/VDAC2/CAPZB/CLIP3/PINK1/MKKS/ARL3/RANGRF/DBN1/SPTAN1/ARPC3/ARL2/CDC42EP4	51
OPC	GO:0017004	cytochrome complex assembly	2020-12-01	25/11590	0.000418793	0.0116317	0.0103745	SLC25A33/COA1/COX17/HCCS/TTC19/COA4/OXA1L/COA3/COX20/UQCRFS1/COX19/COA5	12
OPC	GO:0036475	neuron death in response to oxidative stress	2020-12-01	25/11590	0.000418793	0.0116317	0.0103745	MCL1/HIF1A/PARK7/OXR1/PARP1/CTNNB1/ATG7/ARL6IP5/PINK1/NONO/FBXO7/ATF4	12
OPC	GO:0006575	cellular modified amino acid metabolic process	37/2020	124/11590	0.000446626	0.0123122	0.0109815	GDAP1/MTHFD1/MTHFD2/OSBPL8/SERINC5/AASDHPPT/GATM/SERINC1/AHCY/CTSB/PARK7/SERINC3/CLIC1/NFE2L2/MTHFD2L/ALDH9A1/ARL6IP5/GOT2/SOD1/ACADM/CTNS/GAMT/GSS/GSTK1/GLO1/CKB/EEF1G/SHMT2/ATIC/TYMS/HAGH/IDH1/GSTP1/ALDH7A1/PTGES2/GPX4/DHFR	37
OPC	GO:0045773	positive regulation of axon extension	16/2020	39/11590	0.000450293	0.0123213	0.0109896	MACF1/DBNL/MAP1B/RAB11A/MAP3K13/MAPT/PAFAH1B1/TWF2/EIF4G2/GDI1/VEGFA/DSCAM/SEMA5A/LRP1/DBN1/ILK	16
OPC	GO:1903203	regulation of oxidative stress-induced neuron death	2020-11-01	22/11590	0.000469029	0.0127397	0.0113627	MCL1/HIF1A/PARK7/OXR1/PARP1/CTNNB1/ATG7/PINK1/NONO/FBXO7/ATF4	11
OPC	GO:0048857	neural nucleus development	21/2020	58/11590	0.00047961	0.012932	0.0115342	RHOA/YWHAE/NFIB/ZNF148/CALM1/CALM3/RAD1/ASCL1/CDC42/YWHAH/YWHAQ/BASP1/GNB4/ACTB/CKB/NDRG2/HSPA5/DYNLL1/CALM2/NDUFS3/PLP1	21
OPC	GO:0018208	peptidyl-proline modification	17/2020	43/11590	0.000505545	0.0135325	0.0120698	FKBP4/EGLN3/PPIG/FKBP5/PPIA/NTMT1/PIN1/EGLN2/FKBP1A/FKBP3/PIN4/AIP/FKBP8/FKBP2/PPIE/FKBP9/PPIB	17
OPC	GO:0016236	macroautophagy	65/2020	253/11590	0.000544483	0.0144699	0.012906	EI24/PAFAH1B2/ARL8B/ATP6V0E1/BNIP3/BNIP3L/CHMP2B/HIF1A/LAMP2/LARP1/SH3GLB1/UBQLN1/WAC/WIPI2/CALM1/RAB7A/SNX5/VMP1/VTI1B/ATP2A2/ATP6V1G1/DDRGK1/SLC25A5/VPS26B/SQSTM1/TBC1D5/ATP6V1B2/SCOC/SNX6/ATG7/ATP6V1D/CAPNS1/CDC37/CHMP4A/ATP6V1H/RHEB/UCHL1/PINK1/SNF8/ATP6V0E2/RAB1A/SLC25A4/STX12/CHMP3/HTRA2/NSFL1C/ATG12/FEZ1/FEZ2/POLDIP2/ATP6V0B/GABARAPL2/ATG3/CDK5/GABARAP/ATP6V1E1/GAPDH/EMC6/SNAPIN/CERS1/IFT2…	65
OPC	GO:2001233	regulation of apoptotic signaling pathway	75/2020	301/11590	0.000569013	0.0149243	0.0133112	CTTN/HERPUD1/TPT1/MCL1/PIAS4/ARMC10/BCLAF1/CTNNA1/DDX3X/DNAJA1/HIF1A/HMGB2/ITGAV/ITM2C/LMNA/SFPQ/TRAP1/TRIAP1/UBQLN1/YBX3/PPIA/UBB/ENO1/ERP29/PARK7/PEA15/RAF1/SERINC3/SLC25A5/USP47/GNAI2/MAZ/TNFRSF12A/PARP1/KDM1A/CSNK2A1/CTNNB1/FIS1/NFE2L2/PTTG1IP/TMBIM6/URI1/FYN/PRELID1/BID/VDAC2/SOD1/HNRNPK/TXNDC12/EYA2/PINK1/RBCK1/XBP1/EIF5A/GRINA/MAPK8IP1/GHITM/NONO/HTRA2/CREB3/HDAC1/ARRB2/FAIM2/AGT/GSTP1/RPS…	75
OPC	GO:0048193	Golgi vesicle transport	63/2020	244/11590	0.000571635	0.0149243	0.0133112	ARL1/MACF1/ANKFY1/GOSR1/PPP6C/RAB14/TBC1D20/CNIH4/COPZ1/CUX1/ERGIC2/KDELR1/LAMP1/PGAP1/SAR1B/TMED10/ERGIC1/RAB10/SPTBN1/VTI1B/YIF1B/COPA/CSNK1D/EXOC2/PEF1/RAB13/SNX8/TMED3/TMED4/GOSR2/ARF1/RNF139/SNX2/ARF4/VAPA/AP3D1/COMMD1/TMED9/ACSL3/PDCD6/SEC13/TMED1/LYPLA1/RAB1A/YIPF5/ARF3/NAPA/COG8/TRAPPC1/BCAP29/GAK/SNX3/AP3S1/GABARAPL2/ARL3/RANGRF/RAB31/BCAP31/TRAPPC4/BET1L/TRAPPC3/COPB2/ARF5	63
OPC	GO:0061136	regulation of proteasomal protein catabolic process	45/2020	161/11590	0.000573701	0.0149243	0.0133112	HERPUD1/ARIH2/CSNK1A1/UBQLN1/USP14/WAC/XPO1/RAD23B/UBB/CSNK1D/CSNK1E/DDRGK1/KEAP1/PARK7/SGTA/TRIB2/UBE2K/UBE2V2/CAMLG/NFE2L2/PSMC4/PSMD14/SDCBP/EIF3H/COMMD1/GIPC1/PSMC6/RBX1/GNA12/DDA1/PINK1/RHBDF1/TMEM259/UBXN1/PSMF1/FZR1/HSP90AB1/GABARAPL2/GABARAP/PITHD1/CLU/PSME1/BCAP31/PSMC5/PSMC2	45
OPC	GO:0006749	glutathione metabolic process	16/2020	40/11590	0.00063035	0.0162399	0.0144846	GDAP1/PARK7/CLIC1/NFE2L2/ARL6IP5/SOD1/CTNS/GSS/GSTK1/GLO1/EEF1G/HAGH/IDH1/GSTP1/PTGES2/GPX4	16
OPC	GO:0032204	regulation of telomere maintenance	23/2020	67/11590	0.000633066	0.0162399	0.0144846	ATRX/HNRNPA1/HNRNPA2B1/CCT6A/XRCC5/CCT4/CCT7/HNRNPC/HNRNPU/PARP1/DKC1/CTNNB1/MYC/CCT5/CTC1/TERF1/HMBOX1/SMG6/TCP1/CCT2/CCT3/GNL3/ERCC1	23
OPC	GO:0021782	glial cell development	30/2020	96/11590	0.000646421	0.0163544	0.0145868	POU3F2/EGFR/GFAP/MDK/NTRK2/SOX4/PHGDH/SOX11/ASCL1/MAPT/SKI/CD9/APP/DAG1/LRP1/SOD1/VIM/GRN/KCNJ10/EIF2B1/NKX2-2/CDK5/GSTP1/CLU/NSUN5/OLIG1/EIF2B5/CSPG5/PLP1/ILK	30
OPC	GO:0046700	heterocycle catabolic process	83/2020	341/11590	0.000651667	0.0163544	0.0145868	CSDE1/ACOT7/BTG2/CNOT7/HNRNPA0/TNRC6C/ACAT1/CELF1/DCP1A/DFFA/ELAVL1/ELAVL4/FXR1/GRSF1/GSPT1/LARP1/NUDT5/PABPC1/PRKCA/PUM2/SERBP1/YBX3/ZFP36L1/EIF4A3/NUDT3/SND1/TARDBP/AHCY/BLVRA/DDX49/FUS/HNRNPR/NCBP2/NT5E/ZFP36L2/HNRNPC/HNRNPU/DKC1/PUM1/ALKBH5/DDX5/KHSRP/NFE2L2/PABPC4/RBM8A/SMUG1/SYNCRIP/YTHDF2/ALDH6A1/PAIP1/TAF15/PHAX/LSM4/POLR2D/CARHSP1/FXR2/PDE4B/VIM/CIRBP/APEX1/DNPH1/HMOX2/LSM5/TBRG4/HINT1/D…	83
OPC	GO:0034063	stress granule assembly	2020-12-01	26/11590	0.00065524	0.0163544	0.0145868	CSDE1/DDX3X/LSM14A/PUM2/EIF2S1/MAPT/PRRC2C/G3BP1/DYNC1H1/YTHDF2/RPS23/CIRBP	12
OPC	GO:0050686	negative regulation of mRNA processing	2020-12-01	26/11590	0.00065524	0.0163544	0.0145868	PTBP1/SRSF10/SRSF6/SRSF7/C1QBP/HNRNPK/SRSF9/SAP18/U2AF2/SRSF4/RBMX/BARD1	12
OPC	GO:0008037	cell recognition	29/2020	92/11590	0.000675051	0.0166082	0.0148131	CADM1/YWHAZ/ARHGAP35/COLEC12/EPHB2/PALLD/TNFRSF21/VCAN/BSG/RTN4/CCT4/CCT7/CD9/ALDOA/DSCAM/GAP43/SEMA5A/CD81/VDAC2/APP/CCT5/NRCAM/NDN/DOCK8/TCP1/CCT2/CCT3/EPHB1/LGALS3	29
OPC	GO:0010638	positive regulation of organelle organization	97/2020	410/11590	0.000676539	0.0166082	0.0148131	ATRX/CTTN/HNRNPA1/HNRNPA2B1/RHOA/ACTR3/AKAP9/ANXA2/ARF6/ARHGAP35/ARPC1A/BNIP3/CCDC88A/CD47/CFL2/HIF1A/MAP1B/RAC1/RAD21/RALBP1/SDC1/SFPQ/SH3GLB1/SURF4/WDR1/DRG1/FSCN1/ITGB1BP1/CCT6A/GMFB/ACTR2/ARFIP2/ARPC5/ASAP1/GPSM2/MAPT/MLST8/PARK7/RHOC/SLC25A5/XRCC5/CCT4/CCT7/CDC42/CDKN1B/DSTN/G3BP1/ARF1/ARPC2/DKC1/RALA/SLAIN1/ARPC4/CTNNB1/DYNC1H1/FIS1/SDCBP/SSBP1/ARPC5L/MAPRE1/MTSS1/PFN1/SEMA5A/TPM1/BID/TMED9…	97
OPC	GO:0000413	protein peptidyl-prolyl isomerization	14/2020	33/11590	0.000678895	0.0166082	0.0148131	FKBP4/PPIG/FKBP5/PPIA/PIN1/FKBP1A/FKBP3/PIN4/AIP/FKBP8/FKBP2/PPIE/FKBP9/PPIB	14
OPC	GO:0032210	regulation of telomere maintenance via telomerase	17/2020	44/11590	0.000691624	0.0168083	0.0149916	HNRNPA1/CCT6A/XRCC5/CCT4/CCT7/HNRNPC/HNRNPU/DKC1/CTNNB1/CCT5/CTC1/TERF1/HMBOX1/SMG6/TCP1/CCT2/CCT3	17
OPC	GO:0044089	positive regulation of cellular component biogenesis	97/2020	411/11590	0.000737465	0.0176246	0.0157197	CTTN/AKIRIN1/CAND1/MAP4K4/RHOA/ACTR3/AKAP9/ARF6/ARHGAP35/ARPC1A/CCDC88A/CD47/CREB1/DDX3X/EPHB2/HSP90AA1/LIMS1/MAP1B/NRXN1/NTRK2/PRKCA/RAC1/SDC1/SH3GLB1/APC/DRG1/FSCN1/ITGB1BP1/RAB7A/THY1/GMFB/NLGN1/ACTR2/ARFIP2/ARPC5/ASAP1/CLSTN1/GPSM2/MAPT/MLST8/PARK7/RHOC/TWF2/UBE2V2/CDC42/CDKN1B/G3BP1/ARF1/ARPC2/RALA/SLAIN1/ARPC4/DYNC1H1/SDCBP/VEGFA/ARPC5L/ATAT1/FLOT1/GPM6A/MAPRE1/MTSS1/PFN1/TPM1/BID/PSMC6/CRB…	97
OPC	GO:0043523	regulation of neuron apoptotic process	49/2020	181/11590	0.000739364	0.0176246	0.0157197	BTG2/JUN/MCL1/RHOA/EGLN3/FOXO3/GPI/HIF1A/HSPD1/MDK/NTRK2/TRIM2/SRPK2/ASCL1/PARK7/PPT1/UBE2V2/CDC42/OXR1/PARP1/AKT1S1/CTNNB1/FIS1/SNX6/FYN/SET/DRAXIN/LRP1/SOD1/PINK1/PTPRZ1/GRN/PIN1/EGLN2/NONO/CASP9/HDAC1/ARRB2/FAIM2/HSP90AB1/NES/CDC34/CDK5/UBE2M/BAX/HRAS/ATF4/NAE1/ILK	49
OPC	GO:1901214	regulation of neuron death	68/2020	270/11590	0.000739528	0.0176246	0.0157197	BTG2/FOS/JUN/MCL1/RHOA/BTBD10/CREB1/EGLN3/FOXO3/GPI/HIF1A/HSPD1/MDK/NTRK2/TRIM2/AP2B1/EGR1/UBB/SRPK2/ASCL1/DDIT4/EIF2S1/MAPT/PARK7/PPT1/UBE2V2/CDC42/OXR1/PARP1/AKT1S1/CTNNB1/FIS1/SNX6/ATG7/CHMP4A/FYN/SET/DRAXIN/EIF4G1/LRP1/SOD1/PINK1/PTPRZ1/TMEM259/GRN/PIN1/EGLN2/NONO/HTRA2/CASP9/FBXO7/HDAC1/ARRB2/FAIM2/HSP90AB1/NES/CDC34/CDK5/CLU/PPP5C/UBE2M/NENF/BAX/HRAS/EPHB1/ATF4/NAE1/ILK	68
OPC	GO:0031333	negative regulation of protein-containing complex assembly	34/2020	114/11590	0.000753466	0.0178401	0.0159119	FKBP4/MAP2/CAPZA1/DDX3X/LMO4/RDX/STMN1/HMGB1/MTPN/SPTBN1/THRA/KANK1/PARK7/RAF1/TWF2/CDC42/CAPZA2/SLIT2/TWF1/MAPRE1/PFN1/TMSB10/VDAC2/CAPZB/CRBN/CLIP3/RPL13A/MKKS/CTNNBIP1/HSPA5/DNAJC15/EIF4EBP1/CLU/SPTAN1	34
OPC	GO:0090151	establishment of protein localization to mitochondrial membrane	2020-11-01	23/11590	0.000758231	0.0178401	0.0159119	HSP90AA1/CALM1/CALM3/TIMM8B/OXA1L/HSPA4/TIMM9/TOMM22/TIMM13/TIMM10/BAX	11
OPC	GO:1902903	regulation of supramolecular fiber organization	75/2020	305/11590	0.000853505	0.0199547	0.0177979	CTTN/FKBP4/MAP2/RHOA/TAOK1/ACTR3/AKAP9/ARF6/ARHGAP35/ARPC1A/CAPZA1/CCDC88A/CD47/CFL2/DBNL/MAP1B/RAC1/RDX/STMN1/WDR1/APC/ASAP3/DRG1/ITGB1BP1/MTPN/SPTBN1/VBP1/GMFB/ACTR2/ARFIP2/ARPC5/CKAP2/COTL1/KANK1/MAPT/MLST8/PARK7/RHOC/TWF2/CDC42/CDKN1B/DSTN/ARF1/ARPC2/CAPZA2/SLAIN1/SLIT2/ACTG1/ARPC4/TWF1/ARHGAP6/ARPC5L/MAPRE1/MTSS1/PFN1/SEMA5A/TMSB10/TPM1/LIMA1/APP/CAPZB/CLIP3/MID1/MKKS/HSPA8/ID1/ARL3/RANGRF/D…	75
OPC	GO:0044270	cellular nitrogen compound catabolic process	83/2020	345/11590	0.000948765	0.0220424	0.0196599	CSDE1/ACOT7/BTG2/CNOT7/HNRNPA0/TNRC6C/ACAT1/CELF1/DCP1A/DFFA/ELAVL1/ELAVL4/FXR1/GRSF1/GSPT1/LARP1/NUDT5/PABPC1/PRKCA/PUM2/SERBP1/YBX3/ZFP36L1/EIF4A3/MPST/NUDT3/SND1/TARDBP/AHCY/BLVRA/DDX49/FUS/HNRNPR/NCBP2/NT5E/ZFP36L2/HNRNPC/HNRNPU/DKC1/PUM1/ALKBH5/DDX5/KHSRP/PABPC4/RBM8A/SMUG1/SYNCRIP/YTHDF2/ALDH6A1/PAIP1/TAF15/PHAX/LSM4/POLR2D/CARHSP1/FXR2/PDE4B/VIM/CIRBP/APEX1/DNPH1/HMOX2/LSM5/TBRG4/HINT1/DHX…	83
OPC	GO:1901361	organic cyclic compound catabolic process	88/2020	370/11590	0.000990184	0.0228609	0.02039	CSDE1/ACOT7/BTG2/CNOT7/HNRNPA0/TNRC6C/ACAT1/CELF1/DCP1A/DFFA/ELAVL1/ELAVL4/FXR1/GRSF1/GSPT1/LARP1/NUDT5/PABPC1/PRKCA/PUM2/SERBP1/YBX3/ZFP36L1/EIF4A3/NUDT3/QDPR/SND1/TARDBP/AHCY/BLVRA/COMT/DDX49/FUS/HNRNPR/NCBP2/NT5E/ZFP36L2/HNRNPC/HNRNPU/DKC1/PUM1/ALKBH5/DDX5/KHSRP/NFE2L2/PABPC4/RBM8A/SMUG1/SYNCRIP/YTHDF2/YWHAH/ALDH6A1/PAIP1/TAF15/PHAX/LSM4/POLR2D/CARHSP1/FXR2/PDE4B/VIM/CIRBP/APEX1/DNPH1/HMOX2/LS…	88
OPC	GO:1905897	regulation of response to endoplasmic reticulum stress	23/2020	69/11590	0.00100675	0.0228823	0.0204091	HERPUD1/COPS5/TMEM33/UBQLN1/USP14/DDRGK1/ERP29/PARK7/SERINC3/SGTA/DNAJB9/NFE2L2/TMBIM6/TXNDC12/TMEM259/UBXN1/XBP1/GRINA/HSPA5/CREB3/CLU/BCAP31/BAX	23
OPC	GO:0016197	endosomal transport	50/2020	188/11590	0.00100969	0.0228823	0.0204091	ARL1/ANKFY1/GOSR1/RAB14/ARF6/ARL4C/ARL8B/CHMP2B/CMTM6/CORO1C/RHOBTB3/SPAG9/RAB10/RAB11A/RAB7A/SNX5/VTI1B/BLOC1S1/CLTC/DPY30/RAB13/RNF126/SNX8/TMEM50B/VPS26B/VPS53/SQSTM1/LEPROTL1/TBC1D5/SNX2/SNX4/SNX6/CHMP4A/NSG1/STX10/AP3D1/RAB11FIP3/LAPTM4B/SNF8/PLEKHJ1/CHMP3/LAMTOR1/SNX3/TMEM50A/RAB9A/RAB11B/CHMP5/BET1L/VPS28/CHMP2A	50
OPC	GO:0032984	protein-containing complex disassembly	50/2020	188/11590	0.00100969	0.0228823	0.0204091	TAOK1/ARID1A/BNIP3/CAPZA1/CFL2/CHMP2B/GSPT1/LAMP2/MAP1B/RDX/SMARCE1/STMN1/UBQLN1/WDR1/APC/CALM1/MTPN/SPTBN1/STMN3/VMP1/ATP2A2/CKAP2/DDIT4/TWF2/DSTN/CAPZA2/MYC/TWF1/CFL1/SEMA5A/LIMA1/SET/CAPZB/MID1/NAPA/CHMP3/ABCE1/EIF5A/HSPA8/SH3GL1/GAK/NES/CHMP5/STMN4/SPTAN1/SNAPIN/SMARCB1/SMARCC2/CHMP2A/PHF23	50
OPC	GO:0006900	vesicle budding from membrane	20/2020	57/11590	0.00102517	0.0230913	0.0205955	PPP6C/TBC1D20/ANXA2/AP2M1/SAR1B/TMED10/RAB7A/CSNK1D/PEF1/ARF1/CHMP4A/VAPA/AP3D1/TMED9/PDCD6/SEC13/RAB1A/SNX3/CHMP5/S100A10	20
OPC	GO:0019439	aromatic compound catabolic process	84/2020	352/11590	0.00114808	0.0257032	0.0229251	CSDE1/ACOT7/BTG2/CNOT7/HNRNPA0/TNRC6C/ACAT1/CELF1/DCP1A/DFFA/ELAVL1/ELAVL4/FXR1/GRSF1/GSPT1/LARP1/NUDT5/PABPC1/PRKCA/PUM2/SERBP1/YBX3/ZFP36L1/EIF4A3/NUDT3/QDPR/SND1/TARDBP/AHCY/BLVRA/COMT/DDX49/FUS/HNRNPR/NCBP2/NT5E/ZFP36L2/HNRNPC/HNRNPU/DKC1/PUM1/ALKBH5/DDX5/KHSRP/PABPC4/RBM8A/SMUG1/SYNCRIP/YTHDF2/PAIP1/TAF15/PHAX/LSM4/POLR2D/CARHSP1/FXR2/PDE4B/VIM/CIRBP/APEX1/DNPH1/HMOX2/LSM5/TBRG4/HINT1/DHX9/D…	84
OPC	GO:0070979	protein K11-linked ubiquitination	2020-11-01	24/11590	0.00118103	0.0262014	0.0233694	UBE2D3/UBE2H/UBE2A/UBE2L3/UBE2D4/UBE2B/FZR1/ANAPC5/UBE2T/ANAPC13/UBE2S	11
OPC	GO:1903313	positive regulation of mRNA metabolic process	29/2020	95/11590	0.00119474	0.0262014	0.0233694	BTG2/CNOT7/TNRC6C/CELF1/DCP1A/NUDT21/PABPC1/TRA2B/ZFP36L1/PRPF19/TARDBP/HNRNPR/NCBP2/RBM3/ZFP36L2/PUM1/DAZAP1/KHSRP/NCL/YTHDF2/SNW1/POLR2D/PRDX6/CIRBP/RBMX/HSPA8/DCPS/SF3B4/SNRNP70	29
OPC	GO:1904358	positive regulation of telomere maintenance via telomere lengthening	13/2020	31/11590	0.00119699	0.0262014	0.0233694	HNRNPA1/HNRNPA2B1/CCT6A/XRCC5/CCT4/CCT7/DKC1/CTNNB1/CCT5/HMBOX1/TCP1/CCT2/CCT3	13
OPC	GO:0000723	telomere maintenance	32/2020	108/11590	0.00119871	0.0262014	0.0233694	ATRX/HNRNPA1/HNRNPA2B1/HSP90AA1/RFC1/CCT6A/NHP2/XRCC5/CCT4/CCT7/HNRNPC/HNRNPU/PARP1/DKC1/CTNNB1/MYC/RAD51C/CCT5/CTC1/RPA1/TERF1/APEX1/RPA2/HMBOX1/HSP90AB1/SMG6/TCP1/CCT2/RPA3/CCT3/GNL3/ERCC1	32
OPC	GO:0051236	establishment of RNA localization	38/2020	135/11590	0.00128466	0.0279149	0.0248977	HNRNPA1/HNRNPA2B1/HNRNPA3/KIF5C/QKI/RBFOX1/SRSF1/SRSF7/XPO1/ZFP36L1/CHTOP/EIF4A3/RAE1/NUP210/SLBP/NCBP2/ALKBH5/KHSRP/RBM8A/FLOT1/NUP107/SRSF3/PHAX/POLR2D/ENY2/SEC13/EIF5A/TERF1/SARNP/DHX9/KHDRBS1/MAGOHB/UPF3A/YBX1/ARC/SMG6/CETN2/MRPL18	38
OPC	GO:0097190	apoptotic signaling pathway	110/2020	483/11590	0.00130497	0.0281905	0.0251435	CTTN/HERPUD1/TPT1/JUN/MCL1/PIAS4/ARMC10/BCLAF1/BNIP3/BNIP3L/CTNNA1/DDX3X/DNAJA1/FOXO3/HIF1A/HIP1/HMGB2/ITGAV/ITM2C/LMNA/PRKCA/SFPQ/SHISA5/TIMM50/TRAP1/TRIAP1/UBQLN1/YBX3/PPIA/RHOT1/UBB/DDIT4/ENO1/ERP29/IFI27L1/PARK7/PEA15/RAF1/SERINC3/SLC25A5/UBE2K/USP47/GNAI2/MAZ/TNFRSF12A/E2F2/PARP1/KDM1A/CSNK2A1/CTNNB1/DDX5/FIS1/NFE2L2/PDCD10/PTTG1IP/TMBIM6/URI1/FYN/ITPR1/PRELID1/SNW1/ARL6IP5/BID/VDAC2/SOD1/HN…	110
OPC	GO:0048714	positive regulation of oligodendrocyte differentiation	2020-10-01	21/11590	0.00137689	0.0295712	0.026375	HDAC2/MDK/RHEB/DAG1/PTPRZ1/PTN/OLIG2/HDAC1/NKX2-2/PRMT5	10
OPC	GO:0032200	telomere organization	32/2020	109/11590	0.00141872	0.0302933	0.0270191	ATRX/HNRNPA1/HNRNPA2B1/HSP90AA1/RFC1/CCT6A/NHP2/XRCC5/CCT4/CCT7/HNRNPC/HNRNPU/PARP1/DKC1/CTNNB1/MYC/RAD51C/CCT5/CTC1/RPA1/TERF1/APEX1/RPA2/HMBOX1/HSP90AB1/SMG6/TCP1/CCT2/RPA3/CCT3/GNL3/ERCC1	32
OPC	GO:0051258	protein polymerization	60/2020	238/11590	0.00143276	0.0304174	0.0271298	CTTN/FKBP4/MAP2/RHOA/ACTR3/AKAP9/ARF6/ARPC1A/CAPZA1/DBNL/HSP90AA1/MAP1B/RAC1/RDX/STMN1/DRG1/MTPN/SPTBN1/GMFB/ACTR2/ARFIP2/ARPC5/COTL1/CSNK1D/KANK1/MAPT/MLST8/MZT1/TWF2/UBE2K/CDKN1B/ARF1/ARPC2/CAPZA2/SLAIN1/SLIT2/ARPC4/TWF1/ARHGAP6/ARPC5L/CHMP4A/MAPRE1/PFN1/TMSB10/VDAC2/CAPZB/CLIP3/PINK1/CHMP3/MKKS/ARL3/RANGRF/DBN1/SPTAN1/UBE2S/ARPC3/GPX4/ARL2/CDC42EP4/CHMP2A	60
OPC	GO:0045047	protein targeting to ER	2020-12-01	28/11590	0.00146618	0.0309491	0.027604	HERPUD1/SPCS3/SRP19/SSR3/SGTA/CHMP4A/SPCS2/HSPA5/SPCS1/SEC61B/SRPRB/SRP14	12
OPC	GO:0032206	positive regulation of telomere maintenance	16/2020	43/11590	0.00157773	0.0331144	0.0295353	ATRX/HNRNPA1/HNRNPA2B1/CCT6A/XRCC5/CCT4/CCT7/DKC1/CTNNB1/CCT5/HMBOX1/TCP1/CCT2/CCT3/GNL3/ERCC1	16
OPC	GO:0050657	nucleic acid transport	37/2020	132/11590	0.00160346	0.0332763	0.0296797	HNRNPA1/HNRNPA2B1/HNRNPA3/KIF5C/QKI/RBFOX1/SRSF1/SRSF7/XPO1/ZFP36L1/CHTOP/EIF4A3/RAE1/NUP210/SLBP/NCBP2/ALKBH5/KHSRP/RBM8A/FLOT1/NUP107/SRSF3/PHAX/POLR2D/ENY2/SEC13/EIF5A/SARNP/DHX9/KHDRBS1/MAGOHB/UPF3A/YBX1/ARC/SMG6/CETN2/MRPL18	37
OPC	GO:0050658	RNA transport	37/2020	132/11590	0.00160346	0.0332763	0.0296797	HNRNPA1/HNRNPA2B1/HNRNPA3/KIF5C/QKI/RBFOX1/SRSF1/SRSF7/XPO1/ZFP36L1/CHTOP/EIF4A3/RAE1/NUP210/SLBP/NCBP2/ALKBH5/KHSRP/RBM8A/FLOT1/NUP107/SRSF3/PHAX/POLR2D/ENY2/SEC13/EIF5A/SARNP/DHX9/KHDRBS1/MAGOHB/UPF3A/YBX1/ARC/SMG6/CETN2/MRPL18	37
OPC	GO:0000387	spliceosomal snRNP assembly	13/2020	32/11590	0.001698	0.0346543	0.0309087	SRSF10/STRAP/PRPF19/SNRPD3/GEMIN4/SNRPB/LSM4/SNRPF/COIL/SNRPE/CLNS1A/SNRPD1/PRMT5	13
OPC	GO:0009988	cell-cell recognition	13/2020	32/11590	0.001698	0.0346543	0.0309087	CCT4/CCT7/CD9/ALDOA/CD81/VDAC2/CCT5/DOCK8/TCP1/CCT2/CCT3/EPHB1/LGALS3	13
OPC	GO:0072599	establishment of protein localization to endoplasmic reticulum	13/2020	32/11590	0.001698	0.0346543	0.0309087	HERPUD1/SPCS3/SRP19/SSR3/RAB10/SGTA/CHMP4A/SPCS2/HSPA5/SPCS1/SEC61B/SRPRB/SRP14	13
OPC	GO:0032388	positive regulation of intracellular transport	45/2020	169/11590	0.00171149	0.0347377	0.0309831	MAP2/TBC1D20/UBE2D3/YWHAE/ANP32B/ANXA2/ARIH2/PGAP1/RDX/SAR1B/SCP2/SH3GLB1/ITGB1BP1/OAZ1/PIK3R2/TARDBP/NCBP2/NPEPPS/CDC42/TMEM30A/ARF1/DYNC1H1/EMD/FIS1/PDCD10/UBE2L3/FYN/CD81/PINK1/OAZ2/MFF/HTRA2/DHX9/KHDRBS1/FEZ1/HSP90AB1/SAE1/STK11/TRIM28/CDK5/BCAS3/BCAP31/HRAS/HYAL2/B3GAT3	45
OPC	GO:0030901	midbrain development	25/2020	80/11590	0.00176169	0.0355611	0.0317175	RHOA/YWHAE/LRP6/ZNF148/CALM1/CALM3/RAD1/CSNK1D/CSNK1E/WLS/CDC42/CTNNB1/YWHAH/YWHAQ/BASP1/SMAD1/GNB4/ACTB/CKB/NDRG2/HSPA5/DYNLL1/CALM2/NDUFS3/PLP1	25
OPC	GO:0051028	mRNA transport	31/2020	106/11590	0.00178691	0.0357695	0.0319034	HNRNPA1/HNRNPA2B1/HNRNPA3/KIF5C/QKI/SRSF1/SRSF7/XPO1/ZFP36L1/CHTOP/EIF4A3/RAE1/NUP210/SLBP/NCBP2/ALKBH5/KHSRP/RBM8A/NUP107/SRSF3/POLR2D/ENY2/SEC13/EIF5A/SARNP/DHX9/MAGOHB/UPF3A/ARC/SMG6/CETN2	31
OPC	GO:0051098	regulation of binding	73/2020	303/11590	0.00179138	0.0357695	0.0319034	HDAC2/JUN/MAP2/NUCKS1/ANXA2/CRK/CSNK1A1/HMGB2/HOPX/STMN1/CALM1/CALM3/EIF4A3/HMGB1/ITGB1BP1/SUMO3/SOX11/ATP2A2/B2M/CSNK1E/DDRGK1/EIF2S1/GTF2B/HEY1/PARK7/SKI/CDC42/PARP1/KDM1A/CTNNB1/GMNN/MAD2L2/PPP3CA/TMBIM6/FLOT1/MAPRE1/PCBD1/SPPL3/SRI/APP/DERL1/EIF4G1/LRP1/ACTB/PIN1/LRPAP1/FKBP1A/CTNNBIP1/ID1/C4orf3/DHX9/ZNF462/ARRB2/CPNE1/HMBOX1/HSP90AB1/NES/POLDIP2/MDFI/PLCL2/NME1/CALM2/TRIM28/CDK5/TXN/S100A10…	73
OPC	GO:0031396	regulation of protein ubiquitination	47/2020	179/11590	0.00187108	0.0370449	0.033041	HERPUD1/DDX3X/DNAJA1/HSP90AA1/SOX4/UBE3A/UBQLN1/MAD2L1/NDFIP1/PPIA/RPL37/UBB/OTUB1/PARK7/PEF1/SQSTM1/KDM1A/CAMLG/MAD2L2/NXN/PTTG1IP/RPS20/UBE2L3/FYN/RPL5/COMMD1/RBX1/DERL1/AXIN1/PDCD6/PINK1/SPRY2/UBXN1/PIN1/FZR1/U2AF2/FKBP1A/MTA1/HSPA5/ARRB2/HSP90AB1/CDK5/GABARAP/RPS7/UBE2S/VPS28/PHF23	47
OPC	GO:1903573	negative regulation of response to endoplasmic reticulum stress	14/2020	36/11590	0.00187531	0.0370449	0.033041	HERPUD1/USP14/DDRGK1/PARK7/SGTA/DNAJB9/TMBIM6/TXNDC12/UBXN1/XBP1/GRINA/HSPA5/CREB3/CLU	14
OPC	GO:0032527	protein exit from endoplasmic reticulum	15/2020	40/11590	0.00200198	0.0391287	0.0348995	HERPUD1/NPLOC4/HM13/HSP90B1/SAR1B/TMEM30A/UBE2G2/DERL2/CD81/DERL1/SEC13/OS9/RANGRF/SEC61B/BCAP31	15
OPC	GO:0051489	regulation of filopodium assembly	15/2020	40/11590	0.00200198	0.0391287	0.0348995	ARF6/FXR1/MYO10/FSCN1/NLGN1/CDC42/RALA/GAP43/GPM6A/CAPZB/AGRN/FXR2/ZMYND8/BCAS3/MIEN1	15
OPC	GO:0030516	regulation of axon extension	26/2020	85/11590	0.00202616	0.0392177	0.0349789	CTTN/MACF1/MAP2/DBNL/DPYSL2/MAP1B/RAB11A/MAP3K13/MAPT/PAFAH1B1/RTN4/TWF2/EIF4G2/GDI1/VEGFA/DSCAM/SEMA5A/DRAXIN/LRP1/NRCAM/PTPRS/OLFM1/CDK5/DBN1/SEMA6B/ILK	26
OPC	GO:0006325	chromatin organization	68/2020	280/11590	0.00203839	0.0392177	0.0349789	ATRX/CBX6/CHD7/HDAC2/NUCKS1/ANP32B/ARID1A/ARID1B/BPTF/HMGB2/KDM5A/MIS18A/NAP1L1/NUDT5/RERE/SMARCA5/SMARCE1/BRD2/CHD6/GATAD1/HAT1/HMGB1/RBBP7/ANP32E/BRD3/EZH1/HMG20B/INO80E/KDM5B/PRDM16/BRD9/HNRNPC/HNRNPU/ALKBH4/ASF1A/CBX3/DEK/FAM50A/MYC/SETD5/CHD4/SET/SOX2/ARID4B/ACTB/HP1BP3/MPND/SAFB/RUVBL1/ACTL6A/HDAC1/HMGN2/NAP1L4/ZNF462/CHAF1A/KDM4B/DNAJC2/TRIM28/DNMT1/SSRP1/NASP/HMGN1/SMARCB1/SMARCC2/GPX4/SU…	68
OPC	GO:0032386	regulation of intracellular transport	68/2020	280/11590	0.00203839	0.0392177	0.0349789	MAP2/TBC1D20/UBE2D3/YWHAE/ANP32B/ANXA2/ARIH2/BNIP3L/LAMP1/MAP1B/PGAP1/PPP1R12A/RDX/SAR1B/SCP2/SH3GLB1/XPO1/ITGB1BP1/OAZ1/PIK3R2/RHOT1/TARDBP/NCBP2/NPEPPS/PARK7/CDC42/GDI1/TMEM30A/ARF1/DYNC1H1/EMD/FIS1/PDCD10/PPP1CC/RNF139/UBE2G2/UBE2L3/DERL2/FYN/CD81/PINK1/YIPF5/CHMP3/OAZ2/MFF/HTRA2/DHX9/KHDRBS1/FEZ1/HSP90AB1/SAE1/SNX3/STK11/OS9/PARL/TRIM28/CDK5/RAB11B/TXN/BARD1/BCAS3/NUCB1/BCAP31/HRAS/APOD/HYAL2…	68
OPC	GO:0046394	carboxylic acid biosynthetic process	53/2020	208/11590	0.0020531	0.0392961	0.0350488	ACOT7/ABAT/HSD17B12/MTHFD1/QKI/SCP2/SERINC5/SUCLA2/AASDHPPT/DEGS1/ELOVL5/FADS1/GATM/GLUL/PHGDH/ACLY/CBR4/MGST3/PARK7/SEPHS1/SERINC3/ADI1/PNPLA8/PSAT1/MGLL/MTHFD2L/BCAT1/GOT2/PCBD1/ACSL3/ACADVL/GAMT/XBP1/SHMT2/EIF6/RBP1/SCD5/ACACA/FADS2/GSTP1/AASS/PYCR2/CBR1/ENOPH1/PTGES2/GPX4/PLP1/DAGLB/ASL/ELOVL2/DHFR/NDUFAB1/ILVBL	53
OPC	GO:0006376	mRNA splice site selection	2020-12-01	29/11590	0.00210895	0.039951	0.0356329	LUC7L/CELF1/CELF2/LUC7L2/LUC7L3/SRSF1/SRSF10/SRSF6/SRSF5/PSIP1/SRSF9/CELF5	12
OPC	GO:0032212	positive regulation of telomere maintenance via telomerase	2020-12-01	29/11590	0.00210895	0.039951	0.0356329	HNRNPA1/CCT6A/XRCC5/CCT4/CCT7/DKC1/CTNNB1/CCT5/HMBOX1/TCP1/CCT2/CCT3	12
OPC	GO:0045324	late endosome to vacuole transport	2020-10-01	22/11590	0.00213345	0.040209	0.035863	CHMP2B/TMEM50B/LEPROTL1/CHMP4A/SNF8/CHMP3/TMEM50A/CHMP5/VPS28/CHMP2A	10
OPC	GO:0035304	regulation of protein dephosphorylation	24/2020	77/11590	0.00224132	0.0419826	0.037445	RCAN1/YWHAE/ARPP19/CAMTA1/HSP90B1/MAGI2/PPP1R12A/PTBP1/CALM1/CALM3/ENSA/PPIA/YWHAB/GNAI2/MFHAS1/SPPL3/BOD1/PINK1/PIN1/FKBP1A/HSP90AB1/CALM2/PPP1R8/LGALS3	24
OPC	GO:0051101	regulation of DNA binding	30/2020	103/11590	0.00225029	0.0419826	0.037445	HDAC2/JUN/HMGB2/CALM1/CALM3/HMGB1/SUMO3/SOX11/DDRGK1/GTF2B/HEY1/PARK7/SKI/PARP1/KDM1A/CTNNB1/MAD2L2/SRI/CTNNBIP1/ID1/ZNF462/CPNE1/MDFI/NME1/CALM2/TRIM28/TXN/EDF1/NFKBIA/IFI16	30
OPC	GO:0007018	microtubule-based movement	58/2020	233/11590	0.00232551	0.043168	0.0385022	DYNC1LI2/KPNB1/MAP2/ACTR3/ARL8B/ARMCX3/DLG2/DNAJA1/DST/DYNC1I2/HIF1A/HSBP1/KIF5C/LAMP1/MAP1B/RFX3/SFPQ/RHOT1/UBB/YIF1B/ACTR10/ACTR2/BLOC1S1/KIF1A/MAP4/MAPT/PAFAH1B1/SSNA1/CDC42/HNRNPU/DYNC1H1/DYNLRB1/IFT43/KTN1/AP3D1/UBE2B/APP/SOD1/SPG7/ARL8A/UCHL1/CLIP3/FMN2/RAB1A/MKKS/HSPA8/DYNLT1/FEZ1/IGBP1/STK11/AP3S1/ARL3/SLIRP/BLOC1S4/HSPB11/SNAPIN/IFT20/DTNBP1	58
OPC	GO:0048675	axon extension	31/2020	108/11590	0.00246877	0.0453858	0.0404803	CTTN/MACF1/MAP2/ALCAM/DBNL/DPYSL2/HSP90AA1/MAP1B/RAB11A/MAP3K13/MAPT/PAFAH1B1/RTN4/TWF2/EIF4G2/GDI1/SLIT2/VEGFA/DSCAM/SEMA5A/DRAXIN/LRP1/NRCAM/PTPRS/OLFM1/HSP90AB1/NDN/CDK5/DBN1/SEMA6B/ILK	31
OPC	GO:0032886	regulation of microtubule-based process	48/2020	186/11590	0.00246956	0.0453858	0.0404803	MACF1/FKBP4/MAP2/RHOA/TAOK1/AKAP9/CHMP2B/KLHL42/LAMP1/MAP1B/MPDZ/RAC1/STMN1/XPO1/APC/DRG1/RAE1/RHOT1/STMN3/CCNF/CKAP2/CLTC/GPSM2/MAPT/PAFAH1B1/CDKN1B/HNRNPU/SLAIN1/DYNC1H1/ATAT1/MAPRE1/FSD1/SKA2/CLIP3/MID1/CHMP3/MKKS/CDK2AP2/FEZ1/IGBP1/STK11/ARL3/RANGRF/CHMP5/STMN4/MCPH1/ARL2/CHMP2A	48
OPC	GO:1901605	alpha-amino acid metabolic process	35/2020	126/11590	0.00249397	0.0456076	0.0406782	AZIN1/ACAT1/MTHFD1/SERINC5/AASDHPPT/BLMH/GLUL/MPST/PHGDH/QDPR/AHCY/COMT/PARK7/SEPHS1/SERINC3/ADI1/PSAT1/ATCAY/MTHFD2L/GOT2/PCBD1/MSRA/SMS/SHMT2/BCKDK/ODC1/AASS/DDAH2/GCSH/PYCR2/ENOPH1/ATF4/ASL/DHFR/ILVBL	35
OPC	GO:1903829	positive regulation of cellular protein localization	57/2020	229/11590	0.00252726	0.0457062	0.0407661	UBE2D3/ARF6/ARIH2/CCDC88A/EGFR/EPHB2/RDX/RIC3/SH3GLB1/ABHD17A/AP2B1/APC/ITGB1BP1/KAT7/PIK3R2/RAB11A/SPTBN1/TARDBP/CCT6A/DDRGK1/EPB41L2/GPSM2/MAPT/NPEPPS/PARK7/RTN4/CCT4/CCT7/SQSTM1/PARP1/DKC1/FIS1/UBE2L3/FYN/CD81/ACSL3/LRP1/CCT5/CLIP3/PINK1/MFF/PTN/HTRA2/HSP90AB1/SAE1/STK11/TRIM28/CDK5/RANGRF/TCP1/CCT2/HRAS/CCT3/LGALS3/HYAL2/VPS28/GNL3	57
OPC	GO:2001252	positive regulation of chromosome organization	21/2020	65/11590	0.00253625	0.0457062	0.0407661	ATRX/HNRNPA1/HNRNPA2B1/RAD21/SFPQ/CCT6A/XRCC5/CCT4/CCT7/DKC1/CTNNB1/SSBP1/CCT5/HMBOX1/TRIM28/DNMT1/TCP1/CCT2/CCT3/GNL3/ERCC1	21
OPC	GO:2000058	regulation of ubiquitin-dependent protein catabolic process	40/2020	149/11590	0.00255338	0.0457062	0.0407661	HERPUD1/ARIH2/CSNK1A1/UBE3A/UBQLN1/USP14/WAC/XPO1/RAD23B/CSNK1D/CSNK1E/DDRGK1/KEAP1/PARK7/SGTA/TRIB2/UBE2K/UBE2V2/CAMLG/CSNK2A1/NFE2L2/RNF139/SDCBP/EIF3H/RPL5/COMMD1/GIPC1/RBX1/GNA12/AXIN1/DDA1/UBXN1/FZR1/MAGEF1/HSP90AB1/GABARAP/RPS7/CLU/BCAP31/PDCL3	40
OPC	GO:0016053	organic acid biosynthetic process	53/2020	210/11590	0.00256123	0.0457062	0.0407661	ACOT7/ABAT/HSD17B12/MTHFD1/QKI/SCP2/SERINC5/SUCLA2/AASDHPPT/DEGS1/ELOVL5/FADS1/GATM/GLUL/PHGDH/ACLY/CBR4/MGST3/PARK7/SEPHS1/SERINC3/ADI1/PNPLA8/PSAT1/MGLL/MTHFD2L/BCAT1/GOT2/PCBD1/ACSL3/ACADVL/GAMT/XBP1/SHMT2/EIF6/RBP1/SCD5/ACACA/FADS2/GSTP1/AASS/PYCR2/CBR1/ENOPH1/PTGES2/GPX4/PLP1/DAGLB/ASL/ELOVL2/DHFR/NDUFAB1/ILVBL	53
OPC	GO:0016358	dendrite development	53/2020	210/11590	0.00256123	0.0457062	0.0407661	HDAC2/MAP2/RHOA/ARF6/CRK/CUX1/DBNL/ELAVL4/EPHB2/KIDINS220/MAP1B/PDLIM5/PHACTR1/RAP2A/RBFOX2/RERE/UBE3A/CAMK1D/NLGN1/ACTR2/ASAP1/CAPRIN1/KIF1A/PAFAH1B1/CDC42/EIF4G2/IQSEC1/ARF1/PPP3CA/YWHAH/ARF4/CFL1/DSCAM/FYN/APP/CTNND2/MINK1/SDK1/PTPRS/ID1/PTN/DYNLT1/STK11/CDK5/ZMYND8/BMP7/DBN1/OBSL1/ARC/TRAPPC4/EPHB1/ILK/DTNBP1	53
OPC	GO:0051962	positive regulation of nervous system development	58/2020	234/11590	0.00257894	0.0458009	0.0408506	MACF1/HDAC2/CUX1/DBNL/EGFR/EPHB2/GFAP/HIF1A/IL6ST/MAP1B/MDK/NAP1L1/NRXN1/NTRK2/PRPF19/RAB11A/NLGN1/SOX11/ACTR2/ASCL1/CAPRIN1/CLSTN1/MAP3K13/MAPT/PAFAH1B1/TWF2/UBE2V2/XRCC5/EIF4G2/GDI1/KDM1A/SLIT2/CTNNB1/PPP1CC/VEGFA/DSCAM/SEMA5A/SNW1/RHEB/DAG1/LRP1/SERPINE2/AGRN/PTPRZ1/SOX8/LRRN3/PTN/OLIG2/HDAC1/NKX2-2/STK11/ID2/DBN1/METRN/OBSL1/EPHB1/PRMT5/ILK	58
OPC	GO:0006891	intra-Golgi vesicle-mediated transport	2020-11-01	26/11590	0.00260469	0.046037	0.0410612	GOSR1/COPZ1/CUX1/VTI1B/COPA/GOSR2/NAPA/COG8/GABARAPL2/TRAPPC3/COPB2	11
OPC	GO:0070201	regulation of establishment of protein localization	100/2020	442/11590	0.00263074	0.0462759	0.0412742	MAP4K4/UBE2D3/YWHAE/ABAT/ANP32B/ARF6/ARIH2/BNIP3L/DNAJA1/EGFR/HIF1A/PSMD9/RAC1/RFX3/SAR1B/SH3GLB1/SOX4/TMED10/XPO1/ENSA/GLUL/ITGB1BP1/NDFIP1/OAZ1/PIK3R2/PPIA/RAB11A/TARDBP/CCT6A/TM7SF3/CAMK2N1/ERP29/MAPT/MIDN/NPEPPS/PARK7/RPH3AL/WLS/CCT4/CCT7/CDC42/GDI1/TMEM30A/ARF1/DKC1/SLC16A1/EMD/FIS1/JAGN1/PDCD10/PPP3CA/UBE2G2/UBE2L3/DERL2/FYN/CD81/RAB11FIP3/SRI/ACSL3/LRP1/CCT5/ENY2/HADH/PINK1/RHBDF1/LYPLA1/O…	100
OPC	GO:0051881	regulation of mitochondrial membrane potential	19/2020	57/11590	0.00268011	0.0469209	0.0418495	TUSC2/BNIP3/BNIP3L/SLC25A33/SLC25A36/UBB/MAPT/PARK7/CLIC1/PARP1/PRDX3/PRELID1/ARL6IP5/BID/SOD1/CTNS/HEBP2/PINK1/BAX	19
OPC	GO:0050769	positive regulation of neurogenesis	51/2020	201/11590	0.0027098	0.0470465	0.0419615	MACF1/HDAC2/CUX1/DBNL/EGFR/EPHB2/GFAP/HIF1A/IL6ST/MAP1B/MDK/NAP1L1/NTRK2/PRPF19/RAB11A/SOX11/ACTR2/ASCL1/CAPRIN1/MAP3K13/MAPT/PAFAH1B1/TWF2/XRCC5/EIF4G2/GDI1/KDM1A/SLIT2/CTNNB1/PPP1CC/VEGFA/DSCAM/SEMA5A/SNW1/RHEB/DAG1/LRP1/SERPINE2/PTPRZ1/SOX8/PTN/OLIG2/HDAC1/NKX2-2/STK11/ID2/DBN1/METRN/OBSL1/PRMT5/ILK	51
OPC	GO:0072384	organelle transport along microtubule	24/2020	78/11590	0.00271275	0.0470465	0.0419615	MAP2/ARMCX3/HIF1A/HSBP1/LAMP1/MAP1B/RHOT1/UBB/ACTR10/BLOC1S1/KIF1A/MAPT/PAFAH1B1/CDC42/DYNC1H1/AP3D1/UCHL1/RAB1A/FEZ1/STK11/AP3S1/BLOC1S4/SNAPIN/DTNBP1	24
OPC	GO:0032970	regulation of actin filament-based process	75/2020	318/11590	0.00284813	0.0491635	0.0438497	CTTN/ARHGDIA/RHOA/TAOK1/ACTR3/AKAP9/ARF6/ARHGAP35/ARPC1A/CAPZA1/CCDC88A/CD47/CFL2/CRK/DBNL/GPM6B/MDK/RAC1/RDX/RHOBTB3/STMN1/WDR1/ASAP3/FSCN1/ITGB1BP1/MTPN/PDGFRA/SPTBN1/GMFB/ACTR2/ARFIP2/ARPC5/ATP2A2/COTL1/KANK1/MLST8/RHOC/TWF2/CDC42/DSTN/ARF1/ARPC2/CAPZA2/SLIT2/ACTG1/ARPC4/TWF1/ARHGAP6/ARPC5L/MTSS1/PFN1/RHOB/SEMA5A/TMSB10/TPM1/LIMA1/SRI/CAPZB/LRP1/ATP1A1/PDE4B/MKKS/ID1/PDPN/CDK5/RANGRF/DBN1/BCAS…	75
OPC	GO:0060996	dendritic spine development	26/2020	87/11590	0.00290487	0.0497203	0.0443463	HDAC2/ARF6/DBNL/EPHB2/PDLIM5/UBE3A/NLGN1/ACTR2/ASAP1/CAPRIN1/KIF1A/PAFAH1B1/CDC42/EIF4G2/IQSEC1/ARF1/ARF4/CFL1/CTNND2/SDK1/PTPRS/CDK5/ZMYND8/DBN1/ARC/EPHB1	26
OPC	GO:0006520	cellular amino acid metabolic process	46/2020	178/11590	0.00291312	0.0497203	0.0443463	AZIN1/ABAT/ACAT1/MTHFD1/SERINC5/AASDHPPT/BLMH/GLUL/MPST/PHGDH/QDPR/AHCY/COMT/PARK7/SEPHS1/SERINC3/ADI1/PSAT1/PTS/ALDH6A1/ATCAY/MTHFD2L/BCAT1/BCKDHA/GOT2/PCBD1/LRRC47/CTNS/GSS/MSRA/SMS/SHMT2/BCKDK/ODC1/AASS/FARSB/HIBCH/DDAH2/GCSH/PYCR2/ECHS1/ENOPH1/ATF4/ASL/DHFR/ILVBL	46
OPC	GO:0010975	regulation of neuron projection development	88/2020	383/11590	0.00292076	0.0497203	0.0443463	MACF1/FKBP4/HDAC2/MAP2/MAP4K4/POU3F2/RHOA/ARF6/ARHGAP35/CCDC88A/CRK/CUX1/DBNL/ELAVL4/EPHB2/GFAP/ITM2C/KIDINS220/MAGI2/MAP1B/MDK/NTRK2/PDLIM5/RAP1A/RAP2A/SCARB2/UBE3A/CAMK1D/RAB11A/THY1/NLGN1/ACAP3/ACTR2/B2M/CAPRIN1/KANK1/KIF1A/MAP3K13/MAPT/PAFAH1B1/RGS2/RTN4/TWF2/UBE2V2/EIF4G2/GDI1/TMEM30A/KDM1A/SLIT2/NFE2L2/PPP3CA/TWF1/VEGFA/YWHAH/CFL1/DSCAM/FYN/SEMA5A/CDH2/DRAXIN/LRP1/VIM/GRN/PTPRS/ATP1B2/HSPA5…	88
Neoplastic	GO:0002181	cytoplasmic translation	62/1304	123/11590	3.25e-27	1.19e-23	1.05e-23	RPL22/EIF3F/RPL28/RPL30/RPLP0/EIF2S3/RWDD1/YTHDF2/EIF3I/PKM/EIF3H/EIF4B/EIF5/GSPT1/RPL12/RPL37A/RPL5/RPS23/RPS24/RPS4X/RPS6/UBA52/ZC3H15/CNBP/DRG1/RPL31/RPL37/RPL8/RPS15A/EEF2/RPS19/RPS20/RPL32/RPL34/RPL36/RPL13/RPL13A/RPL18A/RPS16/RPS11/EIF3M/EIF4A1/RPS21/RPS29/MCTS1/RPL38/RPS28/RPS3A/RPL4/RPL9/EIF3B/RPS8/EIF4A2/RPS7/RPL22L1/RPL10/EIF3K/RPLP1/EIF3L/EIF3G/RPS17/DPH1	62
Neoplastic	GO:0042773	ATP synthesis coupled electron transport	34/1304	67/11590	1.28e-15	1.56e-12	1.39e-12	NDUFB5/NDUFB9/DLD/GHITM/NDUFA4/NDUFA7/COX7C/COX4I1/CYCS/UQCR11/UQCRB/ISCU/NDUFA5/CHCHD2/NDUFA2/SDHD/SDHA/NDUFS5/NDUFA10/NDUFA12/NDUFA6/NDUFA8/NDUFC1/NDUFA9/NDUFC2/NDUFV3/PARK7/NDUFB2/NDUFS3/CYC1/UQCRQ/COX5B/COX8A/COX7A2L	34
Neoplastic	GO:0042775	mitochondrial ATP synthesis coupled electron transport	34/1304	67/11590	1.28e-15	1.56e-12	1.39e-12	NDUFB5/NDUFB9/DLD/GHITM/NDUFA4/NDUFA7/COX7C/COX4I1/CYCS/UQCR11/UQCRB/ISCU/NDUFA5/CHCHD2/NDUFA2/SDHD/SDHA/NDUFS5/NDUFA10/NDUFA12/NDUFA6/NDUFA8/NDUFC1/NDUFA9/NDUFC2/NDUFV3/PARK7/NDUFB2/NDUFS3/CYC1/UQCRQ/COX5B/COX8A/COX7A2L	34
Neoplastic	GO:0019646	aerobic electron transport chain	31/1304	62/11590	3.97e-14	3.62e-11	3.21e-11	NDUFB5/NDUFB9/DLD/NDUFA4/NDUFA7/COX7C/COX4I1/CYCS/UQCR11/UQCRB/ISCU/NDUFA5/NDUFA2/SDHD/SDHA/NDUFS5/NDUFA10/NDUFA6/NDUFA8/NDUFC1/NDUFA9/NDUFC2/NDUFV3/PARK7/NDUFB2/NDUFS3/CYC1/UQCRQ/COX5B/COX8A/COX7A2L	31
Neoplastic	GO:0006119	oxidative phosphorylation	38/1304	90/11590	5.4e-14	3.94e-11	3.49e-11	NDUFB5/NDUFB9/COX7B/DLD/GHITM/NDUFA4/NDUFA7/COX7C/COX4I1/CYCS/UQCR11/UQCRB/ISCU/SHMT2/NDUFA5/RHOA/CHCHD2/NDUFA2/AK4/SDHD/SDHA/NDUFS5/NDUFA10/NDUFA12/NDUFA6/NDUFA8/NDUFC1/NDUFA9/NDUFC2/NDUFV3/PARK7/NDUFB2/NDUFS3/CYC1/UQCRQ/COX5B/COX8A/COX7A2L	38
Neoplastic	GO:0022904	respiratory electron transport chain	35/1304	81/11590	2.33e-13	1.42e-10	1.26e-10	NDUFB5/NDUFB9/DLD/GHITM/NDUFA4/NDUFA7/COX7C/COX4I1/CYCS/UQCRFS1/UQCR11/UQCRB/ISCU/NDUFA5/CHCHD2/NDUFA2/SDHD/SDHA/NDUFS5/NDUFA10/NDUFA12/NDUFA6/NDUFA8/NDUFC1/NDUFA9/NDUFC2/NDUFV3/PARK7/NDUFB2/NDUFS3/CYC1/UQCRQ/COX5B/COX8A/COX7A2L	35
Neoplastic	GO:0046034	ATP metabolic process	58/1304	191/11590	4.9e-13	2.55e-10	2.27e-10	APP/BAD/DDIT4/NDUFB5/NDUFB9/LDHA/AK2/COX7B/DLD/GHITM/NDUFA4/NDUFA7/HIF1A/ALDOA/ARL2/COX7C/PKM/COX4I1/CYCS/GPI/PGK1/UQCR11/UQCRB/TSPO/ENO1/ISCU/SHMT2/NDUFA5/RHOA/CHCHD2/NDUFA2/AK4/CTNS/SDHD/PFKP/HSPA8/SDHA/NDUFS5/NDUFA10/NDUFA12/NDUFA6/NDUFA8/NDUFC1/NDUFA9/NDUFC2/ATP6V1B2/FAM20C/NDUFV3/PARK7/ENO2/NDUFB2/NDUFS3/CYC1/GAPDH/UQCRQ/COX5B/COX8A/COX7A2L	58
Neoplastic	GO:0009060	aerobic respiration	44/1304	126/11590	1.67e-12	7.6e-10	6.75e-10	NDUFB5/NDUFB9/COX7B/DLD/GHITM/NDUFA4/NDUFA7/HIF1A/ARL2/COX7C/BNIP3/COX4I1/CYCS/UQCR11/UQCRB/PDHA1/ISCU/SHMT2/NDUFA5/RHOA/CHCHD2/NDUFA2/AK4/SDHD/SDHA/NDUFS5/NDUFA10/NDUFA12/NDUFA6/NDUFA8/NDUFC1/NDUFA9/NDUFC2/PDHB/NDUFV3/PARK7/NDUFB2/NDUFS3/CYC1/UQCRQ/BLOC1S1/COX5B/COX8A/COX7A2L	44
Neoplastic	GO:0022900	electron transport chain	42/1304	124/11590	1.68e-11	6.8e-09	6.03e-09	ASPH/NDUFB5/NDUFB9/COX7B/DLD/GHITM/NDUFA4/NDUFA7/COX7C/COX4I1/CYCS/UQCRFS1/COX11/UQCR11/UQCRB/ISCU/NDUFA5/ADH5/CHCHD2/NDUFA2/SDHD/SDHA/QDPR/NDUFS5/DEGS1/NDUFA10/NDUFA12/NDUFA6/NDUFA8/NDUFC1/NDUFA9/NDUFC2/NDUFV3/PARK7/AKR7A2/NDUFB2/NDUFS3/CYC1/UQCRQ/COX5B/COX8A/COX7A2L	42
Neoplastic	GO:0008380	RNA splicing	79/1304	330/11590	3.17e-11	1.16e-08	1.03e-08	CELF2/HNRNPA1/HNRNPC/HNRNPK/HNRNPR/NOVA1/PIK3R1/PTBP1/QKI/RBFOX1/RBM39/SAP18/SFPQ/SRSF1/SRSF10/YBX1/CELF1/HNRNPA2B1/LUC7L3/NCL/PABPC1/SCAF11/DDX17/LUC7L2/TARDBP/HNRNPU/NCBP2/RALY/RRAGC/PPP4R2/SRSF3/TRA2B/WTAP/CIRBP/DDX5/GRSF1/PPP2R1A/PRMT1/SRSF7/CLNS1A/C9orf78/FUS/HNRNPA3/TMBIM6/KHSRP/LSM10/LUC7L/PRDX6/SRSF9/NONO/SRSF4/PNN/HNRNPH3/PRPF38B/SF3B5/SNRPD3/TXNL4A/RBM8A/FAM50A/HSPA8/PPIG/EIF4A3/C1QBP/G…	79
Neoplastic	GO:0000375	RNA splicing, via transesterification reactions	63/1304	240/11590	5.69e-11	1.89e-08	1.68e-08	CELF2/HNRNPA1/HNRNPC/HNRNPK/HNRNPR/NOVA1/PTBP1/QKI/RBFOX1/RBM39/SAP18/SFPQ/SRSF1/SRSF10/CELF1/HNRNPA2B1/LUC7L3/NCL/PABPC1/SCAF11/DDX17/LUC7L2/HNRNPU/NCBP2/RALY/SRSF3/TRA2B/WTAP/CIRBP/DDX5/SRSF7/CLNS1A/C9orf78/HNRNPA3/KHSRP/LUC7L/PRDX6/SRSF9/SRSF4/PNN/HNRNPH3/SF3B5/SNRPD3/TXNL4A/RBM8A/HSPA8/EIF4A3/C1QBP/GEMIN4/KHDRBS1/RBM3/BCAS2/SNRPB/RBMX/KHDRBS3/SRSF5/SNRPB2/HNRNPM/FXR2/SNRPD1/STRAP/HNRNPH1/SNW1	63
Neoplastic	GO:0000377	RNA splicing, via transesterification reactions with bulged adenosine as nucleophile	62/1304	236/11590	7.81e-11	2.19e-08	1.95e-08	CELF2/HNRNPA1/HNRNPC/HNRNPK/HNRNPR/NOVA1/PTBP1/QKI/RBFOX1/RBM39/SAP18/SFPQ/SRSF1/SRSF10/CELF1/HNRNPA2B1/LUC7L3/NCL/PABPC1/SCAF11/DDX17/LUC7L2/HNRNPU/NCBP2/RALY/SRSF3/TRA2B/WTAP/CIRBP/DDX5/SRSF7/CLNS1A/C9orf78/HNRNPA3/LUC7L/PRDX6/SRSF9/SRSF4/PNN/HNRNPH3/SF3B5/SNRPD3/TXNL4A/RBM8A/HSPA8/EIF4A3/C1QBP/GEMIN4/KHDRBS1/RBM3/BCAS2/SNRPB/RBMX/KHDRBS3/SRSF5/SNRPB2/HNRNPM/FXR2/SNRPD1/STRAP/HNRNPH1/SNW1	62
Neoplastic	GO:0000398	mRNA splicing, via spliceosome	62/1304	236/11590	7.81e-11	2.19e-08	1.95e-08	CELF2/HNRNPA1/HNRNPC/HNRNPK/HNRNPR/NOVA1/PTBP1/QKI/RBFOX1/RBM39/SAP18/SFPQ/SRSF1/SRSF10/CELF1/HNRNPA2B1/LUC7L3/NCL/PABPC1/SCAF11/DDX17/LUC7L2/HNRNPU/NCBP2/RALY/SRSF3/TRA2B/WTAP/CIRBP/DDX5/SRSF7/CLNS1A/C9orf78/HNRNPA3/LUC7L/PRDX6/SRSF9/SRSF4/PNN/HNRNPH3/SF3B5/SNRPD3/TXNL4A/RBM8A/HSPA8/EIF4A3/C1QBP/GEMIN4/KHDRBS1/RBM3/BCAS2/SNRPB/RBMX/KHDRBS3/SRSF5/SNRPB2/HNRNPM/FXR2/SNRPD1/STRAP/HNRNPH1/SNW1	62
Neoplastic	GO:0043484	regulation of RNA splicing	42/1304	132/11590	1.61e-10	4.21e-08	3.73e-08	CELF2/HNRNPA1/HNRNPK/NOVA1/PIK3R1/PTBP1/QKI/RBFOX1/RBM39/SAP18/SRSF1/SRSF10/CELF1/NCL/DDX17/HNRNPU/SRSF3/TRA2B/WTAP/CIRBP/DDX5/GRSF1/SRSF7/FUS/TMBIM6/PRDX6/SRSF9/SRSF4/HNRNPH3/RBM8A/FAM50A/HSPA8/C1QBP/KHDRBS1/RBM3/HNRNPH2/RBMX/KHDRBS3/SRSF5/FXR2/HNRNPH1/SNW1	42
Neoplastic	GO:0007005	mitochondrion organization	87/1304	392/11590	2.17e-10	5.27e-08	4.67e-08	ARMCX3/BAD/BNIP3L/NDUFB5/NDUFB9/RALA/CALM1/COX20/EPAS1/GHITM/HSPA9/SLC25A4/SQSTM1/HIF1A/CALM3/FUNDC2/NPEPPS/SH3GLB1/ATG7/BNIP3/CDC37/CLN8/HEBP2/NDUFAF4/TIMM9/UBE2L3/UQCRFS1/WIPI2/ATG12/GABARAPL2/MPV17/TIMM50/TOMM22/DNAJC19/SLC25A36/TMEM70/TIMM13/ATAD3B/CAV2/COA3/CXADR/HSP90AA1/JUN/PARL/TSPO/UBE2D3/CHCHD3/NDUFA5/BAX/CHCHD2/COX16/HSPD1/NDUFA2/NDUFAF3/PMPCB/LMNA/MFF/UBE2J2/NDUFS5/COA1/NDUFA10/NDUFA1…	87
Neoplastic	GO:0045333	cellular respiration	46/1304	160/11590	9.61e-10	2.19e-07	1.94e-07	NDUFB5/NDUFB9/PRDM16/COX7B/DLD/GHITM/NDUFA4/NDUFA7/HIF1A/ARL2/COX7C/BNIP3/COX4I1/CYCS/UQCRFS1/UQCR11/UQCRB/PDHA1/ISCU/SHMT2/NDUFA5/RHOA/CHCHD2/NDUFA2/AK4/SDHD/SDHA/NDUFS5/NDUFA10/NDUFA12/NDUFA6/NDUFA8/NDUFC1/NDUFA9/NDUFC2/PDHB/NDUFV3/PARK7/NDUFB2/NDUFS3/CYC1/UQCRQ/BLOC1S1/COX5B/COX8A/COX7A2L	46
Neoplastic	GO:0048024	regulation of mRNA splicing, via spliceosome	32/1304	91/11590	1.48e-09	3.18e-07	2.82e-07	CELF2/HNRNPA1/HNRNPK/NOVA1/PTBP1/QKI/RBFOX1/RBM39/SAP18/SRSF10/CELF1/NCL/DDX17/HNRNPU/SRSF3/TRA2B/WTAP/CIRBP/DDX5/SRSF7/PRDX6/SRSF9/SRSF4/RBM8A/HSPA8/C1QBP/KHDRBS1/RBM3/RBMX/KHDRBS3/FXR2/SNW1	32
Neoplastic	GO:0010608	posttranscriptional regulation of gene expression	91/1304	433/11590	1.63e-09	3.31e-07	2.94e-07	APP/FOXO3/HNRNPA0/HNRNPC/HNRNPR/QKI/RPL22/YBX1/CELF1/HNRNPA2B1/IGFBP5/NCL/PABPC1/PHAX/ZFP36L1/EIF2S1/EIF2S3/EIF4E/ELAVL1/TARDBP/UPF3A/ZFP36L2/SOX4/YTHDF2/CDK4/EGFR/EIF4EBP1/HNRNPU/NCBP2/PKM/PRKRA/VIM/CDC37/EIF3H/EIF4B/EIF5/GSPT1/LSM14A/PAIP1/PAIP2/RGS2/RPL5/RPS4X/ZFP36/ZNF706/ALKBH5/BTG2/CALR/CIRBP/CNBP/CSDE1/DDX5/MTPN/SERBP1/CARHSP1/EEF2/FUS/MATR3/COA3/DDX49/KHSRP/PRKCA/RPL13A/SHMT2/RHOA/PUM1/EI…	91
Neoplastic	GO:0006457	protein folding	46/1304	164/11590	2.32e-09	4.45e-07	3.95e-07	CANX/HSP90AB1/HSPA9/ST13/ARL2/DNAJA1/FKBP5/CDC37/NUDCD2/CALR/CCT6A/DNAJB1/RIC3/B2M/CCT2/CSNK2A1/DNAJC19/CCT3/HSP90AA1/HSP90B1/MPDU1/AHSA1/CCT7/TCP1/CCT5/ERP29/HSPD1/PDIA3/CCT4/FKBP9/HSPA8/PPIA/PPIG/MKKS/CCDC47/VBP1/FKBP1A/HSPA5/TBCA/PDIA6/DNAJB2/HSPBP1/CLU/FKBP8/DNAJB6/GAK	46
Neoplastic	GO:0006120	mitochondrial electron transport, NADH to ubiquinone	19/1304	38/11590	3.57e-09	6.51e-07	5.77e-07	NDUFB5/NDUFB9/DLD/NDUFA4/NDUFA7/ISCU/NDUFA5/NDUFA2/NDUFS5/NDUFA10/NDUFA6/NDUFA8/NDUFC1/NDUFA9/NDUFC2/NDUFV3/PARK7/NDUFB2/NDUFS3	19
Neoplastic	GO:0006397	mRNA processing	82/1304	384/11590	4.98e-09	8.66e-07	7.68e-07	APP/CELF2/HNRNPA0/HNRNPA1/HNRNPC/HNRNPK/HNRNPR/NOVA1/PTBP1/QKI/RBFOX1/RBM39/SAP18/SFPQ/SRSF1/SRSF10/YBX1/CELF1/HNRNPA2B1/LUC7L3/NCL/PABPC1/SCAF11/SLBP/ZFP36L1/DDX17/LUC7L2/PAPOLA/TARDBP/HNRNPU/NCBP2/RALY/AHCYL1/PPP4R2/SRSF3/SSU72/TRA2B/WTAP/ALKBH5/CIRBP/DDX5/GRSF1/SRSF7/CLNS1A/C9orf78/HNRNPA3/KHSRP/LSM10/LUC7L/PRDX6/SRSF9/NONO/SRSF4/PNN/HNRNPH3/PRPF38B/SF3B5/SNRPD3/TXNL4A/RBM8A/SUPT4H1/FAM50A/HSP…	82
Neoplastic	GO:0006417	regulation of translation	73/1304	328/11590	5.64e-09	9.35e-07	8.3e-07	APP/FOXO3/HNRNPR/QKI/RPL22/YBX1/CELF1/IGFBP5/NCL/PABPC1/ZFP36L1/EIF2S1/EIF2S3/EIF4E/ELAVL1/TARDBP/UPF3A/ZFP36L2/SOX4/YTHDF2/CDK4/EIF4EBP1/NCBP2/PKM/VIM/EIF3H/EIF4B/EIF5/GSPT1/LSM14A/PAIP1/PAIP2/RGS2/RPL5/RPS4X/ZFP36/ZNF706/BTG2/CALR/CIRBP/CNBP/CSDE1/MTPN/EEF2/COA3/KHSRP/RPL13A/SHMT2/RHOA/PUM1/EIF4G2/RBM8A/NGRN/EIF4A3/RPL38/TRMT10C/C1QBP/KHDRBS1/RBM3/CNOT7/EIF2AK1/EIF3B/EIF2A/EIF4A2/PA2G4/RPL10/EI…	73
Neoplastic	GO:0034248	regulation of cellular amide metabolic process	81/1304	379/11590	5.95e-09	9.45e-07	8.38e-07	APP/FOXO3/HNRNPR/NFE2L2/NTRK2/QKI/RPL22/TMED10/YBX1/CELF1/IGFBP5/NCL/PABPC1/ZFP36L1/EIF2S1/EIF2S3/EIF4E/ELAVL1/TARDBP/UPF3A/ZFP36L2/SOX4/YTHDF2/CDK4/EIF4EBP1/NCBP2/PKM/VIM/EIF3H/EIF4B/EIF5/GSPT1/LSM14A/PAIP1/PAIP2/RGS2/RPL5/RPS4X/RTN4/ZFP36/ZNF706/BTG2/CALR/CIRBP/CNBP/CSDE1/MTPN/RTN3/EEF2/COA3/KHSRP/RPL13A/SHMT2/ORMDL1/RHOA/PUM1/EIF4G2/RBM8A/NGRN/EIF4A3/RPL38/TRMT10C/C1QBP/KHDRBS1/RBM3/CNOT7/EIF2…	81
Neoplastic	GO:0050684	regulation of mRNA processing	37/1304	121/11590	6.72e-09	1.02e-06	9.02e-07	CELF2/HNRNPA1/HNRNPK/NOVA1/PTBP1/QKI/RBFOX1/RBM39/SAP18/SRSF10/CELF1/NCL/ZFP36L1/DDX17/PAPOLA/HNRNPU/NCBP2/AHCYL1/SRSF3/TRA2B/WTAP/CIRBP/DDX5/SRSF7/PRDX6/SRSF9/SRSF4/RBM8A/HSPA8/C1QBP/KHDRBS1/RBM3/RBMX/KHDRBS3/FXR2/SLTM/SNW1	37
Neoplastic	GO:1903311	regulation of mRNA metabolic process	59/1304	244/11590	6.97e-09	1.02e-06	9.02e-07	CELF2/HNRNPA0/HNRNPA1/HNRNPC/HNRNPK/HNRNPR/NOVA1/PTBP1/QKI/RBFOX1/RBM39/SAP18/SRSF10/YBX1/CELF1/NCL/PABPC1/ZFP36L1/DDX17/ELAVL1/PAPOLA/TARDBP/ZFP36L2/YTHDF2/HNRNPU/NCBP2/VIM/AHCYL1/PAIP1/SRSF3/TRA2B/WTAP/ZFP36/ALKBH5/BTG2/CIRBP/DDX5/SERBP1/SRSF7/CARHSP1/FUS/KHSRP/PRDX6/PRKCA/SRSF9/SRSF4/PUM1/RBM8A/HSPA8/C1QBP/KHDRBS1/RBM3/CNOT7/RBMX/KHDRBS3/HNRNPM/FXR2/SLTM/SNW1	59
Neoplastic	GO:0042176	regulation of protein catabolic process	74/1304	337/11590	8.18e-09	1.15e-06	1.02e-06	CSNK1A1/FYN/HSP90AB1/NFE2L2/RAB7A/GNA12/UBE2V2/ADAM9/RDX/SDCBP/SOX9/MSN/UBE3A/EGFR/ATG7/CSNK1E/EEF1A1/EIF3H/GIPC1/PSMD3/RAD23B/RPL5/GABARAPL2/HERPUD1/NDFIP1/PSMC2/VGLL4/SIRT2/ANXA2/CSNK2A1/CSNK1D/DDA1/GFAP/HSP90AA1/TMEM9/VPS28/EEF1A2/LRP1/ODC1/UBB/DDRGK1/FZR1/TMEM259/PSME1/KEAP1/TIMP3/CTSA/PSMF1/FMN2/PSMC4/PSMD14/PIN1/PARK7/CAV1/DNAJB2/LAPTM4B/PTTG1IP/AXIN1/HSPBP1/RPS7/CLU/OAZ1/CD81/LPCAT1/TIMP1/…	74
Neoplastic	GO:0022613	ribonucleoprotein complex biogenesis	73/1304	331/11590	8.51e-09	1.15e-06	1.02e-06	CELF2/HSP90AB1/SRSF1/SRSF10/CELF1/EIF3F/LUC7L3/RPLP0/SCAF11/DDX17/EIF2S3/GLUL/LUC7L2/NMD3/YTHDF2/EIF3I/RSL1D1/EIF3H/EIF4B/EIF5/RPL5/RPS24/RPS6/GTF3A/RSL24D1/XRCC5/CLNS1A/BRIX1/C1D/RPS19/DDX49/HSP90AA1/LUC7L/SRSF9/RPL13A/RPS16/EIF3M/SNRPD3/TXNL4A/RPS21/TRMT112/MCTS1/PIN4/EIF4A3/RPL38/C1QBP/GEMIN4/MRPL22/SNRPB/RPS28/EIF3B/RPS8/EIF2A/MRPL20/POP4/RPS7/IMP3/SRSF5/POP7/PA2G4/RPL10/RPF2/SNRPD1/EIF3K/EIF…	73
Neoplastic	GO:0022618	ribonucleoprotein complex assembly	42/1304	150/11590	1.21e-08	1.58e-06	1.4e-06	CELF2/HSP90AB1/SRSF1/SRSF10/CELF1/EIF3F/LUC7L3/RPLP0/SCAF11/EIF2S3/LUC7L2/EIF3I/EIF3H/EIF4B/EIF5/RPL5/XRCC5/CLNS1A/BRIX1/RPS19/HSP90AA1/LUC7L/SRSF9/RPL13A/EIF3M/SNRPD3/TXNL4A/MCTS1/RPL38/GEMIN4/SNRPB/RPS28/EIF3B/MRPL20/SRSF5/RPL10/RPF2/SNRPD1/EIF3K/EIF3L/EIF3G/STRAP	42
Neoplastic	GO:0002183	cytoplasmic translational initiation	16/1304	30/11590	1.88e-08	2.37e-06	2.1e-06	EIF3F/EIF2S3/YTHDF2/EIF3I/EIF3H/EIF4B/EIF5/RPL13A/EIF3M/EIF4A1/MCTS1/EIF3B/EIF4A2/EIF3K/EIF3L/EIF3G	16
Neoplastic	GO:0006091	generation of precursor metabolites and energy	73/1304	342/11590	3.6e-08	4.38e-06	3.89e-06	APP/ASPH/DDIT4/IRS2/NDUFB5/NDUFB9/PRDM16/LDHA/COX7B/DLD/GHITM/IL6ST/NDUFA4/NDUFA7/PPP1CB/SLC25A4/HIF1A/HMGB1/ALDOA/ARL2/COX7C/PKM/BNIP3/COX4I1/CYCS/UQCRFS1/GPI/COX11/LEPR/PGK1/PPP1CC/UQCR11/UQCRB/PDHA1/ENO1/ISCU/SHMT2/TKT/NDUFA5/RHOA/ADH5/CHCHD2/NDUFA2/PGLS/AK4/SDHD/PFKP/SDHA/QDPR/NDUFS5/DEGS1/NDUFA10/NDUFA12/NDUFA6/NDUFA8/NDUFC1/NDUFA9/NDUFC2/PDHB/UGP2/NDUFV3/PARK7/AKR7A2/ENO2/NDUFB2/NDUFS3/CYC1…	73
Neoplastic	GO:0015980	energy derivation by oxidation of organic compounds	53/1304	219/11590	3.95e-08	4.65e-06	4.13e-06	IRS2/NDUFB5/NDUFB9/PRDM16/COX7B/DLD/GHITM/IL6ST/NDUFA4/NDUFA7/PPP1CB/HIF1A/HMGB1/ARL2/COX7C/BNIP3/COX4I1/CYCS/UQCRFS1/LEPR/PPP1CC/UQCR11/UQCRB/PDHA1/ISCU/SHMT2/NDUFA5/RHOA/CHCHD2/NDUFA2/AK4/SDHD/SDHA/NDUFS5/NDUFA10/NDUFA12/NDUFA6/NDUFA8/NDUFC1/NDUFA9/NDUFC2/PDHB/UGP2/NDUFV3/PARK7/NDUFB2/NDUFS3/CYC1/UQCRQ/BLOC1S1/COX5B/COX8A/COX7A2L	53
Neoplastic	GO:0071826	ribonucleoprotein complex subunit organization	42/1304	157/11590	5.12e-08	5.84e-06	5.18e-06	CELF2/HSP90AB1/SRSF1/SRSF10/CELF1/EIF3F/LUC7L3/RPLP0/SCAF11/EIF2S3/LUC7L2/EIF3I/EIF3H/EIF4B/EIF5/RPL5/XRCC5/CLNS1A/BRIX1/RPS19/HSP90AA1/LUC7L/SRSF9/RPL13A/EIF3M/SNRPD3/TXNL4A/MCTS1/RPL38/GEMIN4/SNRPB/RPS28/EIF3B/MRPL20/SRSF5/RPL10/RPF2/SNRPD1/EIF3K/EIF3L/EIF3G/STRAP	42
Neoplastic	GO:0006413	translational initiation	32/1304	104/11590	5.93e-08	6.56e-06	5.82e-06	EIF1AX/EIF3F/EIF2S1/EIF2S3/EIF4E/YTHDF2/EIF3I/EIF4EBP1/NCBP2/COPS5/EIF3H/EIF4B/EIF5/PAIP1/PAIP2/CSDE1/RPL13A/EIF3M/EIF4G2/EIF4A1/MCTS1/KHDRBS1/EIF2AK1/RPS3A/EIF3B/EIF2A/EIF4A2/EIF3K/EIF3L/EIF3G/RPS17/ATF4	32
Neoplastic	GO:0033108	mitochondrial respiratory chain complex assembly	24/1304	67/11590	1.1e-07	1.19e-05	1.05e-05	NDUFB5/NDUFB9/COX20/NDUFAF4/UQCRFS1/COA3/NDUFA5/COX16/NDUFA2/NDUFAF3/NDUFS5/COA1/NDUFA10/NDUFA12/NDUFA6/NDUFA8/NDUFC1/NDUFA9/NDUFC2/TTC19/NDUFB2/NDUFS3/COA4/NDUFA11	24
Neoplastic	GO:0010257	NADH dehydrogenase complex assembly	18/1304	41/11590	1.19e-07	1.2e-05	1.07e-05	NDUFB5/NDUFB9/NDUFAF4/NDUFA5/NDUFA2/NDUFAF3/NDUFS5/COA1/NDUFA10/NDUFA12/NDUFA6/NDUFA8/NDUFC1/NDUFA9/NDUFC2/NDUFB2/NDUFS3/NDUFA11	18
Neoplastic	GO:0032981	mitochondrial respiratory chain complex I assembly	18/1304	41/11590	1.19e-07	1.2e-05	1.07e-05	NDUFB5/NDUFB9/NDUFAF4/NDUFA5/NDUFA2/NDUFAF3/NDUFS5/COA1/NDUFA10/NDUFA12/NDUFA6/NDUFA8/NDUFC1/NDUFA9/NDUFC2/NDUFB2/NDUFS3/NDUFA11	18
Neoplastic	GO:1903362	regulation of cellular protein catabolic process	49/1304	219/11590	1.56e-06	0.000154024	0.000136672	CSNK1A1/HSP90AB1/NFE2L2/GNA12/UBE2V2/RDX/SDCBP/MSN/UBE3A/CSNK1E/EIF3H/GIPC1/RAD23B/RPL5/GABARAPL2/HERPUD1/PSMC2/VGLL4/SIRT2/ANXA2/CSNK2A1/CSNK1D/DDA1/HSP90AA1/LRP1/UBB/DDRGK1/FZR1/TMEM259/PSME1/KEAP1/PSMF1/PSMC4/PSMD14/PARK7/CAV1/DNAJB2/LAPTM4B/PTTG1IP/AXIN1/HSPBP1/RPS7/CLU/CD81/NKD2/MAGEF1/BCAP31/RBX1/TRIB2	49
Neoplastic	GO:0021762	substantia nigra development	16/1304	39/11590	1.82e-06	0.000174521	0.000154859	ZNF148/ACTB/CALM1/CALM2/CALM3/YWHAE/DYNLL1/YWHAH/SIRT2/RHOA/BASP1/CDC42/YWHAQ/NDRG2/HSPA5/NDUFS3	16
Neoplastic	GO:2001242	regulation of intrinsic apoptotic signaling pathway	34/1304	133/11590	2.89e-06	0.000270782	0.000240275	BAD/HNRNPK/ING2/MCL1/NFE2L2/SFPQ/CD44/TPT1/HIF1A/DNAJA1/PRKRA/SERINC3/XBP1/HERPUD1/TMBIM6/GRINA/ENO1/NONO/PIAS4/UBB/BAX/ERP29/PPIA/TXNDC12/PARK7/CAV1/PTTG1IP/RPS7/CLU/SOD1/NDUFS3/TRIAP1/EIF5A/BCAP31	34
Neoplastic	GO:0000380	alternative mRNA splicing, via spliceosome	22/1304	69/11590	3.55e-06	0.000323804	0.000287324	CELF2/HNRNPA1/NOVA1/PTBP1/RBFOX1/SAP18/SFPQ/SRSF1/CELF1/DDX17/HNRNPU/TRA2B/WTAP/DDX5/SRSF9/RBM8A/KHDRBS1/RBMX/KHDRBS3/HNRNPM/FXR2/STRAP	22
Neoplastic	GO:0006403	RNA localization	38/1304	162/11590	7.17e-06	0.000638212	0.00056631	HNRNPA1/QKI/RBFOX1/SRSF1/YBX1/HNRNPA2B1/PHAX/SLBP/ZFP36L1/UPF3A/YY1/HNRNPU/NCBP2/ENY2/FLOT1/SRSF3/ZFP36/ALKBH5/CCT6A/SRSF7/CCT2/HNRNPA3/CCT3/KHSRP/SMG6/CCT7/CHTOP/TCP1/CCT5/RBM8A/CCT4/EIF4A3/KHDRBS1/MRPL18/SEC13/EIF5A/CETN2/NHP2	38
Neoplastic	GO:1900024	regulation of substrate adhesion-dependent cell spreading	17/1304	49/11590	1.29e-05	0.00111658	0.000990779	ACTN4/LIMS1/CRK/RAC1/PDPN/ARPC2/CALR/CIB1/MDK/CDC42/C1QBP/ITGB1BP1/KANK1/FLNA/S100A10/ILK/POSTN	17
Neoplastic	GO:0072594	establishment of protein localization to organelle	66/1304	350/11590	1.48e-05	0.00125883	0.001117	BNIP3L/HSP90AB1/LAMP1/PIK3R1/RAB7A/RALA/UFM1/CALM1/RAB10/SCARB2/TNPO1/ELAVL1/RAB11A/TARDBP/CALM3/DNAJA1/NPEPPS/SH3GLB1/TXNIP/KPNB1/SPCS1/TIMM9/UBE2L3/CCT6A/HERPUD1/TIMM50/TOMM22/TRIM28/CCT2/DNAJC19/LAMP2/TIMM13/CCT3/HSP90AA1/NFKBIA/PARL/TSPO/UBE2D3/VPS28/CCT7/RPAIN/M6PR/TCP1/BAX/CCT5/HSPD1/SSR3/PKIG/PMPCB/AP3D1/CCT4/HSPA8/LMNA/MFF/UBE2J2/HSPA5/SPCS2/PTTG1IP/CLU/SEC13/ZFAND6/FBXO7/FLNA/BCAP31/SRP1…	66
Neoplastic	GO:0006979	response to oxidative stress	65/1304	344/11590	1.61e-05	0.00133386	0.00118358	APP/BAD/FOXO3/FYN/MCL1/NFE2L2/PXDN/SFPQ/CRK/LDHA/VKORC1L1/ADAM9/BTG1/EIF2S1/EPAS1/PSMB5/HIF1A/UBE3A/EGFR/PRKRA/TXNIP/ATG7/BNIP3/CLN8/DUSP1/ERCC1/SDC1/TRA2B/ATRN/MPV17/SIRT2/EEF2/FOS/JUN/PRDX6/NONO/OSER1/PRDX5/RHOB/RCAN1/CHCHD2/HSPD1/CAPN2/CHD6/ANXA1/GATA4/KEAP1/PPIA/ARL6IP5/NDUFA12/NDUFA6/PARK7/MAP1LC3A/TXN2/PRDX3/CCS/SOD1/GPX4/PYCR2/HNRNPM/FBXO7/RAD52/ATF4/PRDX1/RBX1	65
Neoplastic	GO:0007004	telomere maintenance via telomerase	18/1304	55/11590	1.81e-05	0.00146545	0.00130035	HNRNPA1/HNRNPC/HSP90AB1/HNRNPU/CCT6A/XRCC5/CCT2/CCT3/HSP90AA1/SMG6/CCT7/TCP1/CCT5/CTC1/RPA1/CCT4/AURKB/NHP2	18
Neoplastic	GO:0006278	RNA-dependent DNA biosynthetic process	18/1304	56/11590	2.39e-05	0.00187458	0.00166338	HNRNPA1/HNRNPC/HSP90AB1/HNRNPU/CCT6A/XRCC5/CCT2/CCT3/HSP90AA1/SMG6/CCT7/TCP1/CCT5/CTC1/RPA1/CCT4/AURKB/NHP2	18
Neoplastic	GO:0010498	proteasomal protein catabolic process	76/1304	425/11590	2.41e-05	0.00187458	0.00166338	CANX/CSNK1A1/DDI2/DNAJB9/HSP90AB1/NFE2L2/PSMB6/UBE2G1/GNA12/PSMB2/UBE2V2/DERL2/PSMB5/SDCBP/UBE2B/TRIM2/CSNK1E/EIF3H/GIPC1/RAD23B/CALR/GABARAPL2/HERPUD1/HM13/PCBP2/PSMC2/NPLOC4/SIRT2/CSNK1D/DDA1/HSP90B1/KLHDC3/UBE2D3/FBXL16/PSMD8/UBE2S/PPP2R5C/UBB/UBXN4/DDRGK1/ANAPC11/FZR1/OS9/PSMD12/TMEM259/PSMA2/PSME1/RNF126/CRBN/KEAP1/UBE2J2/PSMF1/CCDC47/PSMA4/CCNF/PSMC4/PSMD14/PARK7/HSPA5/PCNP/PSMA7/UBE2H/CAV1…	76
Neoplastic	GO:0052547	regulation of peptidase activity	56/1304	289/11590	2.95e-05	0.00224093	0.00198846	APLP2/APP/ASPH/BAD/FYN/TMED10/CD44/PDCD6/SOX2/HMGB1/EGLN3/ANP32B/CYCS/PCOLCE2/APH1A/CAST/GPI/HERPUD1/NCSTN/RAF1/ANXA2/CSNK2A1/DLC1/TFPI/VEGFA/LRP1/PRDX5/RHOA/DDRGK1/TANK/BAX/HSPD1/PSME1/ARL6IP1/NLRP1/TIMP3/PSMF1/ARL6IP5/CSTB/MTCH1/PSMD14/PARK7/CAV1/PRDX3/SERPINA3/AKIRIN2/CASP9/TIMP1/TRIAP1/BST2/DNAJB6/GAPDH/CST3/BCAP31/AGT/SERPINE2	56
Neoplastic	GO:0033119	negative regulation of RNA splicing	10/1304	21/11590	3.44e-05	0.00256276	0.00227404	HNRNPK/PTBP1/SAP18/SRSF10/SRSF7/TMBIM6/SRSF9/SRSF4/C1QBP/RBMX	10
Neoplastic	GO:0034249	negative regulation of cellular amide metabolic process	36/1304	161/11590	3.75e-05	0.00273323	0.0024253	HNRNPR/NTRK2/YBX1/CELF1/IGFBP5/NCL/PABPC1/ZFP36L1/EIF2S1/EIF4E/TARDBP/ZFP36L2/YTHDF2/EIF4EBP1/LSM14A/PAIP2/RGS2/RTN4/ZFP36/BTG2/CALR/CIRBP/RTN3/KHSRP/RPL13A/SHMT2/ORMDL1/PUM1/EIF4A3/CNOT7/EIF2AK1/PIN1/CLU/FXR2/GAPDH/ATF4	36
Neoplastic	GO:0010833	telomere maintenance via telomere lengthening	19/1304	63/11590	3.91e-05	0.00279482	0.00247995	HNRNPA1/HNRNPC/HSP90AB1/HNRNPA2B1/HNRNPU/CCT6A/XRCC5/CCT2/CCT3/HSP90AA1/SMG6/CCT7/TCP1/CCT5/CTC1/RPA1/CCT4/AURKB/NHP2	19
Neoplastic	GO:0031331	positive regulation of cellular catabolic process	65/1304	356/11590	4.86e-05	0.00341223	0.0030278	APP/BAD/BNIP3L/CSNK1A1/FOXO3/HNRNPR/IRS2/MTDH/NFE2L2/CELF1/PABPC1/UBE2V2/ZFP36L1/ADAM9/RDX/SLC25A4/TARDBP/ZFP36L2/HIF1A/HMGB1/MSN/YTHDF2/SH3GLB1/ATG7/BNIP3/CSNK1E/ZFP36/BTG2/GRSF1/HERPUD1/PSMC2/SCOC/VGLL4/SIRT2/CSNK1D/DDA1/HSP90AA1/KHSRP/TMEM59/LRP1/DDRGK1/PUM1/BAX/FZR1/TMEM259/KEAP1/CNOT7/CERS1/DAGLB/PSMC4/PARK7/CAV1/DNAJB2/PTTG1IP/AXIN1/HSPBP1/CLU/CD81/STK11/NKD2/MAGEF1/FBXO7/BCAP31/RBX1/TRIB2	65
Neoplastic	GO:0006914	autophagy	78/1304	449/11590	5.31e-05	0.00358113	0.00317767	ARFIP2/BAD/BNIP3L/CLTC/FOXO3/ITPR1/MCL1/MTDH/RAB7A/UFM1/CALM1/SNX5/CHMP3/SLC25A4/SNAPIN/SQSTM1/HIF1A/HMGB1/FUNDC2/RRAGC/SH3GLB1/VMP1/ATG7/BNIP3/CDC37/CHMP2B/EEF1A1/EI24/NAMPT/VTI1B/WIPI2/XBP1/ARL8B/ATG12/GABARAPL2/SCOC/RRAGA/SIRT2/ATP6V1G1/LAMP2/LEPR/RHEB/STX12/TMBIM6/GFAP/HSP90AA1/PSAP/TMEM59/TRAPPC4/TSPO/VPS28/EEF1A2/ATP6V0E1/FEZ2/RAB1A/DDRGK1/EIF4G2/TM9SF1/ATP6V1E1/CAPNS1/GATA4/HSPA8/KEAP1/CTS…	78
Neoplastic	GO:0061919	process utilizing autophagic mechanism	78/1304	449/11590	5.31e-05	0.00358113	0.00317767	ARFIP2/BAD/BNIP3L/CLTC/FOXO3/ITPR1/MCL1/MTDH/RAB7A/UFM1/CALM1/SNX5/CHMP3/SLC25A4/SNAPIN/SQSTM1/HIF1A/HMGB1/FUNDC2/RRAGC/SH3GLB1/VMP1/ATG7/BNIP3/CDC37/CHMP2B/EEF1A1/EI24/NAMPT/VTI1B/WIPI2/XBP1/ARL8B/ATG12/GABARAPL2/SCOC/RRAGA/SIRT2/ATP6V1G1/LAMP2/LEPR/RHEB/STX12/TMBIM6/GFAP/HSP90AA1/PSAP/TMEM59/TRAPPC4/TSPO/VPS28/EEF1A2/ATP6V0E1/FEZ2/RAB1A/DDRGK1/EIF4G2/TM9SF1/ATP6V1E1/CAPNS1/GATA4/HSPA8/KEAP1/CTS…	78
Neoplastic	GO:0051384	response to glucocorticoid	27/1304	109/11590	5.4e-05	0.00358113	0.00317767	BAD/DDIT4/FOXO3/CALM1/ERRFI1/ZFP36L1/ADAM9/EIF4E/ZFP36L2/HMGB1/CALM3/EGFR/HNRNPU/DUSP1/SDC1/UBE2L3/ZFP36/FOSB/FOS/ADM/RHOA/HSPD1/MDK/ANXA1/IGFBP2/CASP9/HEY1	27
Neoplastic	GO:0042177	negative regulation of protein catabolic process	25/1304	98/11590	6e-05	0.00390785	0.00346759	FYN/HSP90AB1/SDCBP/EGFR/EIF3H/GIPC1/RPL5/GABARAPL2/SIRT2/ANXA2/CSNK2A1/DDRGK1/TIMP3/CTSA/PSMF1/FMN2/PIN1/PARK7/LAPTM4B/RPS7/TIMP1/FLNA/CST3/MAD2L2/SERPINE2	25
Neoplastic	GO:1903050	regulation of proteolysis involved in cellular protein catabolic process	40/1304	190/11590	6.1e-05	0.00390785	0.00346759	CSNK1A1/HSP90AB1/NFE2L2/GNA12/UBE2V2/SDCBP/UBE3A/CSNK1E/EIF3H/GIPC1/RAD23B/RPL5/GABARAPL2/HERPUD1/PSMC2/SIRT2/CSNK2A1/CSNK1D/DDA1/UBB/DDRGK1/FZR1/TMEM259/PSME1/KEAP1/PSMF1/PSMC4/PSMD14/PARK7/CAV1/DNAJB2/AXIN1/HSPBP1/RPS7/CLU/NKD2/MAGEF1/BCAP31/RBX1/TRIB2	40
Neoplastic	GO:1903364	positive regulation of cellular protein catabolic process	31/1304	134/11590	6.45e-05	0.004058	0.00360082	CSNK1A1/NFE2L2/UBE2V2/RDX/MSN/CSNK1E/HERPUD1/PSMC2/VGLL4/SIRT2/CSNK1D/DDA1/HSP90AA1/LRP1/DDRGK1/FZR1/TMEM259/KEAP1/PSMC4/CAV1/DNAJB2/PTTG1IP/AXIN1/HSPBP1/CLU/CD81/NKD2/MAGEF1/BCAP31/RBX1/TRIB2	31
Neoplastic	GO:0000381	regulation of alternative mRNA splicing, via spliceosome	17/1304	55/11590	7e-05	0.00432723	0.00383971	CELF2/HNRNPA1/NOVA1/PTBP1/RBFOX1/SAP18/CELF1/DDX17/HNRNPU/TRA2B/WTAP/DDX5/RBM8A/KHDRBS1/RBMX/KHDRBS3/FXR2	17
Neoplastic	GO:0009896	positive regulation of catabolic process	72/1304	410/11590	7.2e-05	0.00437752	0.00388434	APP/BAD/BNIP3L/CSNK1A1/FOXO3/HNRNPR/IRS2/MTDH/NFE2L2/RAB7A/CELF1/PABPC1/UBE2V2/ZFP36L1/ADAM9/RDX/SLC25A4/SOX9/TARDBP/ZFP36L2/HIF1A/HMGB1/MSN/YTHDF2/SH3GLB1/ATG7/BNIP3/CSNK1E/ZFP36/BTG2/GRSF1/HERPUD1/NDFIP1/PSMC2/SCOC/VGLL4/SIRT2/CSNK2A1/CSNK1D/DDA1/HSP90AA1/KHSRP/TMEM59/VPS28/LRP1/DDRGK1/PUM1/BAX/FZR1/TMEM259/KEAP1/CNOT7/CERS1/DAGLB/PSMC4/PARK7/CAV1/DNAJB2/PTTG1IP/AXIN1/HSPBP1/CLU/OAZ1/CD81/LPCAT…	72
Neoplastic	GO:0043065	positive regulation of apoptotic process	73/1304	419/11590	8.34e-05	0.00498876	0.00442671	BAD/BNIP3L/FOXO3/MCL1/PEA15/SAP18/SFPQ/LDHA/BTG1/EIF2S1/SQSTM1/GADD45A/HMGB1/SOX4/CDK4/DNAJA1/PRKRA/TXNIP/ATG7/BNIP3/DUSP1/MTCH2/OLFM1/RPS6/SERINC3/STK17A/IGFBP3/SPRY1/TOMM22/PHLDA3/SIRT2/ZBTB16/TNFRSF12A/ADM/CAMK2D/DLC1/IP6K2/JUN/TSPO/EEF1A2/PIAS4/RHOB/RHOA/UBB/BAX/HSPD1/CAPN2/EEF1E1/PDIA3/ANXA1/PNMA1/TIMP3/CDC42/ARL6IP5/C1QBP/PHLDA1/MTCH1/PIN1/UBE2M/PARK7/CTNNA1/ITM2C/CAV1/RPS7/CLU/CASP9/SOD1/E…	73
Neoplastic	GO:0010942	positive regulation of cell death	80/1304	470/11590	8.73e-05	0.00506954	0.00449839	BAD/BNIP3L/DDIT4/FOXO3/FYN/MCL1/PEA15/SAP18/SFPQ/CELF1/LDHA/BTG1/EIF2S1/SQSTM1/GADD45A/HMGB1/SOX4/CDK4/DNAJA1/PRKRA/TXNIP/ATG7/BNIP3/DUSP1/HEBP2/MTCH2/OLFM1/RPS6/SERINC3/STK17A/IGFBP3/SPRY1/TOMM22/PHLDA3/SIRT2/FOS/ZBTB16/TNFRSF12A/ADM/CAMK2D/DLC1/IP6K2/JUN/TSPO/EEF1A2/LRP1/PIAS4/RHOB/RHOA/UBB/BAX/HSPD1/CAPN2/EEF1E1/PDIA3/ANXA1/PNMA1/TIMP3/CDC42/ARL6IP5/C1QBP/EGR1/PHLDA1/MTCH1/PIN1/UBE2M/PARK7/CTN…	80
Neoplastic	GO:0052548	regulation of endopeptidase activity	51/1304	266/11590	8.76e-05	0.00506954	0.00449839	APLP2/APP/ASPH/BAD/FYN/TMED10/CD44/PDCD6/SOX2/HMGB1/EGLN3/ANP32B/CYCS/APH1A/CAST/GPI/HERPUD1/NCSTN/RAF1/ANXA2/CSNK2A1/DLC1/TFPI/VEGFA/PRDX5/RHOA/BAX/HSPD1/PSME1/ARL6IP1/NLRP1/TIMP3/PSMF1/ARL6IP5/CSTB/MTCH1/PSMD14/PARK7/PRDX3/SERPINA3/AKIRIN2/CASP9/TIMP1/TRIAP1/BST2/DNAJB6/GAPDH/CST3/BCAP31/AGT/SERPINE2	51
Neoplastic	GO:0043161	proteasome-mediated ubiquitin-dependent protein catabolic process	65/1304	363/11590	8.89e-05	0.00506954	0.00449839	CANX/CSNK1A1/DNAJB9/HSP90AB1/NFE2L2/UBE2G1/GNA12/UBE2V2/DERL2/PSMB5/SDCBP/UBE2B/TRIM2/CSNK1E/EIF3H/GIPC1/RAD23B/CALR/HERPUD1/PCBP2/PSMC2/NPLOC4/SIRT2/CSNK1D/DDA1/HSP90B1/KLHDC3/UBE2D3/FBXL16/PSMD8/UBE2S/PPP2R5C/UBXN4/DDRGK1/ANAPC11/FZR1/OS9/PSMD12/PSMA2/RNF126/CRBN/KEAP1/UBE2J2/PSMF1/CCDC47/CCNF/PSMC4/PSMD14/PARK7/HSPA5/PCNP/UBE2H/CAV1/DNAJB2/UCHL1/HSPBP1/CLU/FBXL18/NKD2/CDC26/PSMD7/BCAP31/TMUB1/…	65
Neoplastic	GO:0006605	protein targeting	49/1304	253/11590	9.23e-05	0.00518099	0.00459729	BNIP3L/FYN/RAB7A/SCARB2/SSR1/SDCBP/NPEPPS/SH3GLB1/SSR2/YWHAB/CDC37/GIPC1/SPCS1/TIMM9/UBE2L3/YWHAG/HERPUD1/TIMM50/TOMM22/GDI1/DNAJC19/LAMP2/YWHAZ/TIMM13/HSP90AA1/PARL/TSPO/UBE2D3/M6PR/HSPD1/OS9/CIB1/SSR3/PMPCB/AP3D1/ARL6IP1/HSPA8/MFF/UBE2J2/YWHAQ/HSPA5/SPCS2/ITGB1BP1/CLU/ZFAND6/FBXO7/BCAP31/SRP19/NUCB1	49
Neoplastic	GO:0097193	intrinsic apoptotic signaling pathway	47/1304	240/11590	9.65e-05	0.00533696	0.00473569	BAD/DDIT4/HNRNPK/ING2/ITPR1/MCL1/NFE2L2/PIK3R1/SFPQ/CD44/TPT1/HIF1A/DNAJA1/PRKRA/BNIP3/SERINC3/XBP1/DDX5/HERPUD1/PHLDA3/CEBPB/E2F2/TMBIM6/GRINA/ENO1/NONO/PIAS4/UBB/BAX/ERP29/PPIA/ARL6IP5/TXNDC12/PARK7/CAV1/PTTG1IP/RPS7/CLU/CASP9/SOD1/STK11/NDUFS3/TRIAP1/EIF5A/BCAP31/ATF4/SNW1	47
Neoplastic	GO:0070585	protein localization to mitochondrion	25/1304	101/11590	0.000102004	0.00555543	0.00492954	BNIP3L/RALA/CALM1/CALM3/DNAJA1/NPEPPS/SH3GLB1/MTCH2/TIMM9/UBE2L3/TIMM50/TOMM22/DNAJC19/TIMM13/HSP90AA1/PARL/TSPO/UBE2D3/BAX/HSPD1/PMPCB/MFF/UBE2J2/FBXO7/BCAP31	25
Neoplastic	GO:0051346	negative regulation of hydrolase activity	45/1304	229/11590	0.000124022	0.00656748	0.00582757	APLP2/APP/CNN3/KDM5A/SPRY2/TMED10/CD44/RDX/ARL2/RGS2/CAST/GPI/HERPUD1/RAF1/SLC39A14/SPRY1/ANXA2/CSNK2A1/LEPR/GNAI2/TMBIM6/TFPI/VEGFA/LRP1/PRDX5/ANXA1/ARL6IP1/PRKCZ/TIMP3/MKKS/PSMF1/BOD1/CSTB/FKBP1A/PARK7/PRDX3/SERPINA3/TIMP1/TRIAP1/BST2/DNAJB6/GAPDH/CST3/AGT/SERPINE2	45
Neoplastic	GO:0050821	protein stabilization	33/1304	151/11590	0.000124186	0.00656748	0.00582757	ATP1B3/HSP90AB1/LAMP1/PIK3R1/UBE2B/SOX4/PRKRA/CDC37/FLOT1/PFN1/RPL5/RTN4/CALR/CCT6A/PARVA/CCT2/LAMP2/STX12/ATP1B2/CCT3/HSP90AA1/CCT7/TCP1/CCT5/HSPD1/HYPK/CCT4/PIN1/PARK7/RPS7/CLU/FLNA/GAPDH	33
Neoplastic	GO:0010638	positive regulation of organelle organization	71/1304	410/11590	0.000126061	0.00657137	0.00583102	ARF1/ARFIP2/BAD/CFL2/HNRNPA1/RALA/SFPQ/WASF2/ARPC5/HNRNPA2B1/RAC1/SURF4/ARF6/ATRX/G3BP1/SDCBP/SLC25A4/UBE2B/CCDC88A/HIF1A/MSN/ARL2/SH3GLB1/BNIP3/CD47/ERCC1/MAP1B/MAPRE1/PFN1/SDC1/ARPC2/CCT6A/DRG1/RHOC/TRIM28/XRCC5/SIRT2/ANXA2/CCT2/CDC42EP4/CCT3/FSCN1/SYNPO/CCT7/WDR1/ARPC4/RHOA/TCP1/ANAPC11/BAX/CCT5/TMED9/DOC2B/BRK1/ANXA1/CCT4/MFF/CDC42/CERS1/ACTR3/DSTN/PARK7/ARPC1A/AKAP9/AURKB/ITGB1BP1/CROCC/ARL3…	71
Neoplastic	GO:0048857	neural nucleus development	17/1304	58/11590	0.000145931	0.00748178	0.00663886	NFIB/ZNF148/ACTB/CALM1/CALM2/CALM3/YWHAE/DYNLL1/YWHAH/SIRT2/RHOA/BASP1/CDC42/YWHAQ/NDRG2/HSPA5/NDUFS3	17
Neoplastic	GO:0030901	midbrain development	21/1304	80/11590	0.000147626	0.00748178	0.00663886	ZNF148/ACTB/CALM1/CALM2/CALM3/CSNK1E/YWHAE/DYNLL1/YWHAH/SIRT2/CSNK1D/LRP6/RHOA/BASP1/WLS/CDC42/YWHAQ/NDRG2/HSPA5/NDUFS3/UQCRQ	21
Neoplastic	GO:1905897	regulation of response to endoplasmic reticulum stress	19/1304	69/11590	0.000152455	0.00762066	0.0067621	DNAJB9/NFE2L2/PIK3R1/COPS5/SERINC3/XBP1/HERPUD1/TMBIM6/GRINA/DDRGK1/BAX/ERP29/TMEM259/TXNDC12/PARK7/HSPA5/CAV1/CLU/BCAP31	19
Neoplastic	GO:1904951	positive regulation of establishment of protein localization	50/1304	265/11590	0.000154716	0.00762916	0.00676964	ABAT/ARF1/BAD/FYN/HSP90AB1/IRS2/PIK3R1/SRI/TMED10/RAC1/ADAM9/ARF6/CAMK2N1/GLUL/TARDBP/ACSL3/HIF1A/SOX4/EGFR/NPEPPS/SH3GLB1/ANP32B/UBE2L3/YWHAE/CCT6A/DYNLL1/TMEM30A/TRIM28/CCT2/CCT3/UBE2D3/VPS28/CCT7/LRP1/TCP1/CCT5/CIB1/DOC2B/CCT4/MFF/PPIA/PRKCZ/UBE2J2/WLS/CDC42/ITGB1BP1/OAZ1/CD81/FLNA/BCAP31	50
Neoplastic	GO:0043618	regulation of transcription from RNA polymerase II promoter in response to stress	14/1304	43/11590	0.000162584	0.00780615	0.00692669	CITED2/NFE2L2/EPAS1/HIF1A/DNAJB1/SIRT2/CEBPB/TMBIM6/JUN/VEGFA/CHD6/EGR1/HSPA5/ATF4	14
Neoplastic	GO:2001244	positive regulation of intrinsic apoptotic signaling pathway	14/1304	43/11590	0.000162584	0.00780615	0.00692669	BAD/MCL1/SFPQ/PRKRA/SERINC3/PIAS4/UBB/BAX/PARK7/CAV1/RPS7/SOD1/EIF5A/BCAP31	14
Neoplastic	GO:0043068	positive regulation of programmed cell death	73/1304	428/11590	0.000165241	0.0078307	0.00694847	BAD/BNIP3L/FOXO3/MCL1/PEA15/SAP18/SFPQ/LDHA/BTG1/EIF2S1/SQSTM1/GADD45A/HMGB1/SOX4/CDK4/DNAJA1/PRKRA/TXNIP/ATG7/BNIP3/DUSP1/MTCH2/OLFM1/RPS6/SERINC3/STK17A/IGFBP3/SPRY1/TOMM22/PHLDA3/SIRT2/ZBTB16/TNFRSF12A/ADM/CAMK2D/DLC1/IP6K2/JUN/TSPO/EEF1A2/PIAS4/RHOB/RHOA/UBB/BAX/HSPD1/CAPN2/EEF1E1/PDIA3/ANXA1/PNMA1/TIMP3/CDC42/ARL6IP5/C1QBP/PHLDA1/MTCH1/PIN1/UBE2M/PARK7/CTNNA1/ITM2C/CAV1/RPS7/CLU/CASP9/SOD1/E…	73
Neoplastic	GO:1903320	regulation of protein modification by small protein conjugation or removal	41/1304	206/11590	0.00018326	0.0085733	0.00760741	FYN/HSP90AB1/SPRY2/PDCD6/EPAS1/SQSTM1/HIF1A/SOX4/UBE3A/DNAJA1/ARRDC3/RPL5/UBE2L3/HERPUD1/NDFIP1/RPL37/RPS20/HSP90AA1/TSPO/VPS28/PIAS4/UBE2S/UBB/TANK/FZR1/PPIA/UBE2I/EGR1/FKBP1A/PIN1/PARK7/HSPA5/CAV1/DNAJB2/PTTG1IP/AXIN1/HSPBP1/RPS7/MAD2L2/NXN/RBX1	41
Neoplastic	GO:0031647	regulation of protein stability	46/1304	240/11590	0.000192409	0.00885251	0.00785516	ATP1B3/DDI2/HSP90AB1/LAMP1/PIK3R1/TARDBP/UBE2B/SOX4/PRKRA/SH3GLB1/CDC37/FLOT1/GIPC1/PFN1/RPL5/RTN4/CALR/CCT6A/PARVA/CCT2/LAMP2/STX12/ATP1B2/CCT3/HSP90AA1/ISOC2/SERF2/CCT7/DDRGK1/TCP1/CCT5/HSPD1/HYPK/CCT4/HSPA8/LMNA/CTSA/PIN1/PARK7/DPM2/RPS7/CLU/CD81/FBXO7/FLNA/GAPDH	46
Neoplastic	GO:0045732	positive regulation of protein catabolic process	40/1304	200/11590	0.000196267	0.00885251	0.00785516	CSNK1A1/NFE2L2/RAB7A/UBE2V2/ADAM9/RDX/SOX9/MSN/ATG7/CSNK1E/HERPUD1/NDFIP1/PSMC2/VGLL4/SIRT2/CSNK2A1/CSNK1D/DDA1/HSP90AA1/VPS28/LRP1/DDRGK1/FZR1/TMEM259/KEAP1/PSMC4/CAV1/DNAJB2/PTTG1IP/AXIN1/HSPBP1/CLU/OAZ1/CD81/LPCAT1/NKD2/MAGEF1/BCAP31/RBX1/TRIB2	40
Neoplastic	GO:0072655	establishment of protein localization to mitochondrion	24/1304	99/11590	0.000196587	0.00885251	0.00785516	BNIP3L/RALA/CALM1/CALM3/DNAJA1/NPEPPS/SH3GLB1/TIMM9/UBE2L3/TIMM50/TOMM22/DNAJC19/TIMM13/HSP90AA1/PARL/TSPO/UBE2D3/BAX/HSPD1/PMPCB/MFF/UBE2J2/FBXO7/BCAP31	24
Neoplastic	GO:0061136	regulation of proteasomal protein catabolic process	34/1304	161/11590	0.000198933	0.00885251	0.00785516	CSNK1A1/HSP90AB1/NFE2L2/GNA12/UBE2V2/SDCBP/CSNK1E/EIF3H/GIPC1/RAD23B/GABARAPL2/HERPUD1/PSMC2/SIRT2/CSNK1D/DDA1/UBB/DDRGK1/FZR1/TMEM259/PSME1/KEAP1/PSMF1/PSMC4/PSMD14/PARK7/CAV1/DNAJB2/HSPBP1/CLU/NKD2/BCAP31/RBX1/TRIB2	34
Neoplastic	GO:0022411	cellular component disassembly	62/1304	352/11590	0.000206309	0.00887573	0.00787576	BNIP3L/CFL2/DDIT4/PIK3R1/UFM1/CALM1/ARF6/CAPZA1/CHMP3/RDX/SLC25A4/SMARCE1/SNAPIN/SQSTM1/HIF1A/CTDNEP1/FUNDC2/VMP1/ATG7/BNIP3/CDC37/CFL1/CHMP2B/FLOT1/GSPT1/MAP1B/PDPN/WIPI2/ATG12/CAPZB/GABARAPL2/MID1/MTPN/STMN1/LAMP2/FSCN1/NEK6/PRKCA/TSPO/LRP1/WDR1/IQSEC1/DDRGK1/LIMA1/BAX/NAPA/CIB1/DDR1/STMN3/HSPA8/MCTS1/CAPZA2/SET/SH3GL1/CERS1/DSTN/PARK7/MAP1LC3A/EIF5A/FBXO7/CST3/GAK	62
Neoplastic	GO:0070482	response to oxygen levels	51/1304	275/11590	0.000207726	0.00887573	0.00787576	ABAT/BAD/BNIP3L/CITED2/DDIT4/FOXO3/ITPR1/NFE2L2/LDHA/ZFP36L1/EPAS1/HIF1A/ADAM17/CDK4/EGLN3/EIF4EBP1/NPEPPS/ATG7/BNIP3/NAMPT/PDPN/PLOD2/ALKBH5/GNB1/RAF1/SIRT2/ATP6V1G1/PGK1/TMBIM6/ADM/HP1BP3/HSP90B1/VEGFA/ENO1/RHOA/APOLD1/CHCHD2/HSPD1/AK4/CAPN2/ATP6AP1/LMNA/EGR1/FMN2/PIN1/TXN2/CAV1/SLC2A1/HILPDA/POSTN/PLOD1	51
Neoplastic	GO:1904356	regulation of telomere maintenance via telomere lengthening	15/1304	49/11590	0.000208305	0.00887573	0.00787576	HNRNPA1/HNRNPC/HNRNPA2B1/HNRNPU/CCT6A/XRCC5/CCT2/CCT3/SMG6/CCT7/TCP1/CCT5/CTC1/CCT4/AURKB	15
Neoplastic	GO:0034976	response to endoplasmic reticulum stress	42/1304	214/11590	0.000211631	0.00887573	0.00787576	CANX/DNAJB9/ITPR1/NFE2L2/PIK3R1/TMX1/UFM1/DERL2/EIF2S1/TARDBP/COPS5/FLOT1/SERINC3/XBP1/CALR/HERPUD1/HM13/NPLOC4/CEBPB/EEF2/TMBIM6/GRINA/HSP90B1/JUN/UBXN4/DDRGK1/BAX/ERP29/OS9/TMEM259/PDIA3/UBE2J2/CCDC47/TXNDC12/PARK7/HSPA5/CAV1/DNAJB2/CLU/BCAP31/TMUB1/ATF4	42
Neoplastic	GO:0009611	response to wounding	71/1304	417/11590	0.000213389	0.00887573	0.00787576	ABAT/NFE2L2/ACTB/CD44/CRK/GNA12/RAC1/SOX2/ZFP36L1/DGKB/DST/IL6ST/ZFP36L2/HIF1A/HMGB1/PTPRS/ADAM17/BLOC1S4/CLIC1/EGFR/ARF4/BNIP3/CD59/CHL1/MAP1B/PDPN/SDC1/XBP1/ZFP36/ARL8B/RAF1/RHOC/TNC/ANXA2/GNAS/LOX/TNFRSF12A/ADM/GFAP/PRKCA/TFPI/TSPO/VEGFA/LRP1/RHOA/BAX/DGKQ/DDR1/MDK/CD151/AJAP1/ANXA1/GATA4/PPIA/ACTG1/GAP43/ANXA6/CTNNA1/ANXA5/PRCP/TXN2/CAV1/KANK1/CD9/SOD1/TIMP1/FLNA/ILK/MYL12A/POSTN/SERPINE2	71
Neoplastic	GO:0032210	regulation of telomere maintenance via telomerase	14/1304	44/11590	0.000214049	0.00887573	0.00787576	HNRNPA1/HNRNPC/HNRNPU/CCT6A/XRCC5/CCT2/CCT3/SMG6/CCT7/TCP1/CCT5/CTC1/CCT4/AURKB	14
Neoplastic	GO:2000058	regulation of ubiquitin-dependent protein catabolic process	32/1304	149/11590	0.000219371	0.00892694	0.00792121	CSNK1A1/HSP90AB1/NFE2L2/GNA12/UBE2V2/SDCBP/UBE3A/CSNK1E/EIF3H/GIPC1/RAD23B/RPL5/HERPUD1/SIRT2/CSNK2A1/CSNK1D/DDA1/DDRGK1/FZR1/KEAP1/PARK7/CAV1/DNAJB2/AXIN1/HSPBP1/RPS7/CLU/NKD2/MAGEF1/BCAP31/RBX1/TRIB2	32
Neoplastic	GO:0009895	negative regulation of catabolic process	48/1304	255/11590	0.000220177	0.00892694	0.00792121	DDIT4/FYN/HNRNPA0/HNRNPC/HSP90AB1/MCL1/YBX1/PABPC1/PHAX/ELAVL1/SDCBP/TARDBP/EGFR/HNRNPU/ATG7/EIF3H/GIPC1/NAMPT/PAIP1/RPL5/ZFP36/CIRBP/GABARAPL2/RRAGA/SIRT2/ANXA2/CSNK2A1/FUS/LEPR/TSPO/FEZ2/DDRGK1/EIF4G2/GATA4/TIMP3/CTSA/PSMF1/FMN2/PIN1/PARK7/POLDIP2/LAPTM4B/RPS7/TIMP1/FLNA/CST3/MAD2L2/SERPINE2	48
Neoplastic	GO:0016197	endosomal transport	38/1304	188/11590	0.000224233	0.00898608	0.00797369	CLTC/RAB7A/RHOBTB3/RAB10/SNX5/ABCA1/ANKFY1/ARF6/ARL4C/CHMP3/RAB11A/SNX8/SQSTM1/TMEM87A/ARL1/CHMP2B/LAMTOR1/RAB14/VPS53/VTI1B/ARL8B/SNX2/BET1L/VPS28/GOSR1/PLEKHJ1/RNF126/AP3D1/RAB11B/RAB9A/DPY30/TBC1D5/TMEM50A/LAPTM4B/BLOC1S1/VPS51/RAB13/SNX6	38
Neoplastic	GO:0045727	positive regulation of translation	26/1304	112/11590	0.000230011	0.00898608	0.00797369	PABPC1/EIF2S3/ELAVL1/UPF3A/SOX4/YTHDF2/CDK4/PKM/VIM/PAIP1/RPL5/RPS4X/CIRBP/CNBP/EEF2/COA3/RHOA/EIF4G2/NGRN/EIF4A3/TRMT10C/C1QBP/KHDRBS1/RBM3/EIF5A/FXR2	26
Neoplastic	GO:0032970	regulation of actin filament-based process	57/1304	318/11590	0.000230556	0.00898608	0.00797369	ARF1/ARFIP2/CFL2/PIK3R1/RHOBTB3/SRI/WASF2/ARPC5/CRK/RAC1/ARF6/CAPZA1/RDX/CCDC88A/GPM6B/ARHGDIA/CD47/PDPN/PFN1/TMSB10/ARPC2/CAPZB/MTPN/RHOC/STMN1/CDC42EP4/CAMK2D/DLC1/FSCN1/SYNPO/LRP1/RHOB/WDR1/ARPC4/RHOA/LIMA1/MDK/BRK1/ATP1A1/GATA4/PDE4B/CDC42/MKKS/CAPZA2/ACTG1/ACTR3/DSTN/ARPC1A/AKAP9/CAV1/ITGB1BP1/KANK1/COTL1/BST2/FLNA/S100A10/ILK	57
Neoplastic	GO:0032781	positive regulation of ATPase activity	9/1304	21/11590	0.000233948	0.00898608	0.00797369	ATP1B3/PFN1/DNAJB1/GABARAPL2/ATP1B2/AHSA1/CHTOP/NAPA/DNAJB2	9
Neoplastic	GO:0042026	protein refolding	9/1304	21/11590	0.000233948	0.00898608	0.00797369	HSPA9/ST13/B2M/HSP90AA1/HSPD1/HSPA8/FKBP1A/HSPA5/DNAJB2	9
Neoplastic	GO:0031960	response to corticosteroid	27/1304	119/11590	0.000262153	0.00996456	0.00884193	BAD/DDIT4/FOXO3/CALM1/ERRFI1/ZFP36L1/ADAM9/EIF4E/ZFP36L2/HMGB1/CALM3/EGFR/HNRNPU/DUSP1/SDC1/UBE2L3/ZFP36/FOSB/FOS/ADM/RHOA/HSPD1/MDK/ANXA1/IGFBP2/CASP9/HEY1	27
Neoplastic	GO:0042147	retrograde transport, endosome to Golgi	19/1304	72/11590	0.000279367	0.0105094	0.00932536	CLTC/RAB7A/RHOBTB3/SNX5/ANKFY1/SNX8/TMEM87A/ARL1/VPS53/VTI1B/SNX2/BET1L/GOSR1/PLEKHJ1/RNF126/RAB9A/TBC1D5/VPS51/SNX6	19
Neoplastic	GO:1903312	negative regulation of mRNA metabolic process	20/1304	78/11590	0.000296118	0.0110259	0.00978365	HNRNPA0/HNRNPC/HNRNPK/PTBP1/SAP18/SRSF10/YBX1/PABPC1/ELAVL1/TARDBP/HNRNPU/PAIP1/ZFP36/CIRBP/SRSF7/FUS/SRSF9/SRSF4/C1QBP/RBMX	20
Neoplastic	GO:0045861	negative regulation of proteolysis	41/1304	211/11590	0.000311731	0.0114542	0.0101637	APLP2/APP/HSP90AB1/TMED10/CD44/CAMK2N1/SDCBP/CLN8/EIF3H/GIPC1/RPL5/CAST/GABARAPL2/GPI/HERPUD1/RAF1/ANXA2/CSNK2A1/TFPI/TMEM59/VEGFA/GLG1/LRP1/PRDX5/DDRGK1/ARL6IP1/TIMP3/PSMF1/CSTB/PARK7/PRDX3/SERPINA3/RPS7/TIMP1/TRIAP1/BST2/DNAJB6/GAPDH/CST3/AGT/SERPINE2	41
Neoplastic	GO:0070972	protein localization to endoplasmic reticulum	16/1304	56/11590	0.0003139	0.0114542	0.0101637	RAB10/INSIG2/KDELR1/RTN4/SPCS1/VAPA/GABARAPL2/HERPUD1/DDRGK1/OS9/SSR3/BCAP29/HSPA5/SPCS2/BCAP31/SRP19	16
Neoplastic	GO:0042254	ribosome biogenesis	42/1304	218/11590	0.000320164	0.0115671	0.0102639	RPLP0/DDX17/GLUL/NMD3/YTHDF2/RSL1D1/RPL5/RPS24/RPS6/GTF3A/RSL24D1/XRCC5/BRIX1/C1D/RPS19/DDX49/RPS16/RPS21/TRMT112/PIN4/EIF4A3/RPL38/C1QBP/GEMIN4/MRPL22/RPS28/RPS8/EIF2A/MRPL20/POP4/RPS7/IMP3/POP7/PA2G4/RPL10/RPF2/ERI3/RPL7L1/RPS17/NGDN/NOP56/NHP2	42
Neoplastic	GO:1904358	positive regulation of telomere maintenance via telomere lengthening	11/1304	31/11590	0.000350015	0.0125216	0.0111109	HNRNPA1/HNRNPA2B1/CCT6A/XRCC5/CCT2/CCT3/CCT7/TCP1/CCT5/CCT4/AURKB	11
Neoplastic	GO:1900026	positive regulation of substrate adhesion-dependent cell spreading	12/1304	36/11590	0.000370325	0.0130458	0.0115761	LIMS1/CRK/RAC1/ARPC2/CALR/CIB1/MDK/CDC42/C1QBP/FLNA/S100A10/ILK	12
Neoplastic	GO:0042255	ribosome assembly	13/1304	41/11590	0.000371819	0.0130458	0.0115761	RPLP0/RPL5/XRCC5/BRIX1/RPS19/RPL38/C1QBP/MRPL22/RPS28/EIF2A/MRPL20/RPL10/RPF2	13
Neoplastic	GO:1903827	regulation of cellular protein localization	74/1304	447/11590	0.000378389	0.0131499	0.0116684	BNIP3L/CLTC/FYN/HSP90AB1/PIK3R1/UFM1/ACTB/SUMO3/ARF6/CDH2/CEP72/DERL2/GLUL/NMD3/RAB11A/RAP1A/RDX/SQSTM1/TARDBP/ACSL3/CCDC88A/GPM6B/MSN/DNAJA1/EGFR/NPEPPS/SH3GLB1/ANP32B/CSNK1E/GPC1/RTN4/UBE2L3/VTI1B/YWHAE/CCT6A/RIC3/TMEM30A/TRIM28/GDI1/CCT2/CCT3/HSP90AA1/PARL/TMEM59/UBE2D3/VPS28/CCT7/LRP1/DDRGK1/TCP1/CCT5/OS9/CIB1/PKIG/AP2M1/CCT4/LMNA/MFF/PRKCZ/RAB11B/UBE2J2/CDC42/PIN1/PARK7/CTNNA1/ITGB1BP1/CROCC…	74
Neoplastic	GO:0017148	negative regulation of translation	30/1304	141/11590	0.000402939	0.013871	0.0123083	HNRNPR/YBX1/CELF1/IGFBP5/NCL/PABPC1/ZFP36L1/EIF2S1/EIF4E/TARDBP/ZFP36L2/YTHDF2/EIF4EBP1/LSM14A/PAIP2/RGS2/ZFP36/BTG2/CALR/CIRBP/KHSRP/RPL13A/SHMT2/PUM1/EIF4A3/CNOT7/EIF2AK1/FXR2/GAPDH/ATF4	30
Neoplastic	GO:0001666	response to hypoxia	45/1304	241/11590	0.000410716	0.0139804	0.0124054	ABAT/BAD/BNIP3L/CITED2/DDIT4/FOXO3/ITPR1/NFE2L2/LDHA/ZFP36L1/EPAS1/HIF1A/ADAM17/EGLN3/EIF4EBP1/NPEPPS/BNIP3/PLOD2/ALKBH5/GNB1/RAF1/SIRT2/PGK1/TMBIM6/ADM/HP1BP3/HSP90B1/VEGFA/ENO1/RHOA/APOLD1/CHCHD2/HSPD1/AK4/CAPN2/LMNA/EGR1/FMN2/PIN1/TXN2/CAV1/SLC2A1/HILPDA/POSTN/PLOD1	45
Neoplastic	GO:0051592	response to calcium ion	26/1304	116/11590	0.000413781	0.0139804	0.0124054	BAD/CALM1/CALM2/PDCD6/ADAM9/CLIC4/CALM3/EGFR/TXNIP/AHCYL1/CPNE3/DUSP1/SDC1/FOSB/NCSTN/GDI1/FOS/FUS/CAMK2D/JUND/S100A16/JUNB/HSPA5/CAV1/CACYBP/CPNE1	26
Neoplastic	GO:0031330	negative regulation of cellular catabolic process	40/1304	208/11590	0.000456977	0.0151633	0.013455	HNRNPA0/HNRNPC/HSP90AB1/MCL1/YBX1/PABPC1/PHAX/ELAVL1/SDCBP/TARDBP/HNRNPU/ATG7/EIF3H/GIPC1/NAMPT/PAIP1/RPL5/ZFP36/CIRBP/GABARAPL2/RRAGA/SIRT2/ANXA2/CSNK2A1/FUS/LEPR/TSPO/FEZ2/DDRGK1/EIF4G2/GATA4/TIMP3/CTSA/PSMF1/PARK7/POLDIP2/LAPTM4B/RPS7/TIMP1/CST3	40
Neoplastic	GO:0071453	cellular response to oxygen levels	30/1304	142/11590	0.000457102	0.0151633	0.013455	BAD/BNIP3L/CITED2/FOXO3/NFE2L2/ZFP36L1/EPAS1/HIF1A/EGLN3/EIF4EBP1/NPEPPS/ATG7/BNIP3/NAMPT/GNB1/SIRT2/ATP6V1G1/PGK1/TMBIM6/HP1BP3/VEGFA/ENO1/CHCHD2/AK4/ATP6AP1/LMNA/EGR1/FMN2/CAV1/HILPDA	30
Neoplastic	GO:0045936	negative regulation of phosphate metabolic process	60/1304	349/11590	0.000498785	0.016397	0.0145497	ARPP19/DDIT4/IRS2/SPRY2/TAF7/CALM1/CALM2/ERRFI1/CAMK2N1/SOCS3/TARDBP/UBE2B/GADD45A/MIDN/CALM3/DNAJA1/HNRNPU/YWHAB/CTDSP2/DUSP1/DUSP22/ENSA/PRKAR1A/RGS2/YWHAE/YWHAG/DYNLL1/GRB10/IGFBP3/PPP2R1A/SPRY1/SIRT2/COX11/GNAI2/PRKAR1B/LRP1/LRP6/BAX/DGKQ/CIB1/CDKN2C/PKIG/PPIA/PRKCZ/BOD1/FKBP1A/PARK7/DBNDD2/CAV1/ITGB1BP1/PRDX3/UCHL1/FKBP8/LPCAT1/FBXO7/ILK/AGT/SNX6/GADD45B/TRIB2	60
Neoplastic	GO:0034446	substrate adhesion-dependent cell spreading	22/1304	93/11590	0.000514377	0.0166499	0.0147741	ACTN4/LIMS1/PIK3R1/CRK/RAC1/PDPN/ARPC2/ATRN/CALR/PARVA/RAB1A/RHOA/CIB1/MDK/CDC42/C1QBP/ITGB1BP1/KANK1/FLNA/S100A10/ILK/POSTN	22
Neoplastic	GO:0051348	negative regulation of transferase activity	41/1304	216/11590	0.000515604	0.0166499	0.0147741	IRS2/SPRY2/TAF7/ERRFI1/CAMK2N1/GADD45A/MIDN/DNAJA1/HNRNPU/DUSP1/DUSP22/PRKAR1A/RGS2/RPL5/YWHAG/ZFP36/RPL37/SPRY1/COX11/RPS20/PRKAR1B/LRP6/CDKN2C/PKIG/PPIA/CERS1/PARK7/DBNDD2/CAV1/EIF4A2/ITGB1BP1/PRDX3/UCHL1/RPS7/FBXO7/ILK/MAD2L2/AGT/SNX6/GADD45B/TRIB2	41
Neoplastic	GO:0032469	endoplasmic reticulum calcium ion homeostasis	9/1304	23/11590	0.000527821	0.0168148	0.0149204	APP/ITPR1/HERPUD1/TMBIM6/CAMK2D/GRINA/BAX/CCDC47/BCAP31	9
Neoplastic	GO:0014909	smooth muscle cell migration	17/1304	64/11590	0.000529928	0.0168148	0.0149204	NFE2L2/ARPC5/CRK/GNA12/IGFBP5/GRB10/IGFBP3/PARVA/AAMP/LRP1/RHOA/DDR1/MDK/ILK/POSTN/AGT/S100A11	17
Neoplastic	GO:0010563	negative regulation of phosphorus metabolic process	60/1304	350/11590	0.000537824	0.0169098	0.0150047	ARPP19/DDIT4/IRS2/SPRY2/TAF7/CALM1/CALM2/ERRFI1/CAMK2N1/SOCS3/TARDBP/UBE2B/GADD45A/MIDN/CALM3/DNAJA1/HNRNPU/YWHAB/CTDSP2/DUSP1/DUSP22/ENSA/PRKAR1A/RGS2/YWHAE/YWHAG/DYNLL1/GRB10/IGFBP3/PPP2R1A/SPRY1/SIRT2/COX11/GNAI2/PRKAR1B/LRP1/LRP6/BAX/DGKQ/CIB1/CDKN2C/PKIG/PPIA/PRKCZ/BOD1/FKBP1A/PARK7/DBNDD2/CAV1/ITGB1BP1/PRDX3/UCHL1/FKBP8/LPCAT1/FBXO7/ILK/AGT/SNX6/GADD45B/TRIB2	60
Neoplastic	GO:0048193	Golgi vesicle transport	45/1304	244/11590	0.000542187	0.0169098	0.0150047	ARF1/LAMP1/TMED10/PDCD6/RAB10/TMED3/TMED4/ANKFY1/SNX8/TBC1D20/ACSL3/ARL1/ARF4/CNIH4/KDELR1/RAB14/VAPA/VTI1B/GABARAPL2/SNX2/COPA/BET1L/CSNK1D/TRAPPC4/RAB1A/ARF3/ARF5/ERGIC2/NAPA/TMED9/GOSR1/AP3D1/BCAP29/EXOC2/TRAPPC1/TRAPPC3/LMAN2/RAB31/SEC13/NKD2/ARL3/BCAP31/VPS51/RAB13/GAK	45
Neoplastic	GO:0031400	negative regulation of protein modification process	69/1304	416/11590	0.000558457	0.0172696	0.0153239	ARPP19/DDIT4/FYN/KDM5A/SKI/SPRY2/TAF7/CALM1/CALM2/ERRFI1/CAMK2N1/SOCS3/SQSTM1/TARDBP/UBE2B/GADD45A/SOX4/CALM3/DNAJA1/YWHAB/CTDSP2/DUSP1/DUSP22/ENSA/PRKAR1A/RGS2/RPL5/YWHAE/YWHAG/IGFBP3/PPP2R1A/RPL37/SPRY1/SIRT2/RPS20/GNAI2/PRKAR1B/TMEM59/TSPO/VPS28/LRP1/LRP6/BAX/DGKQ/CIB1/CDKN2C/PKIG/PPIA/PRKCZ/BOD1/SET/FKBP1A/PARK7/DBNDD2/CAV1/DBI/ITGB1BP1/UCHL1/RPS7/FKBP8/FBXO7/ILK/MAD2L2/BEX4/NXN/AGT/SNX6/GADD…	69
Neoplastic	GO:0070997	neuron death	54/1304	308/11590	0.000580053	0.017664	0.0156739	APP/BAD/DDIT4/FOXO3/FYN/HSP90AB1/MCL1/NTRK2/UBE2V2/EIF2S1/HIF1A/PTPRZ1/TRIM2/EGLN3/ATG7/BNIP3/NAMPT/BTG2/GPI/NCSTN/ATN1/CEBPB/FOS/JUN/NENF/LRP1/NONO/RHOA/UBB/BAX/HSPD1/TMEM259/CAPN2/MDK/NLRP1/CDC42/ARL6IP5/EGR1/SET/PPT1/PIN1/UBE2M/PARK7/HSPA5/TNFRSF21/CLU/CASP9/NAE1/SOD1/FBXO7/GAPDH/ILK/SNX6/ATF4	54
Neoplastic	GO:0043620	regulation of DNA-templated transcription in response to stress	14/1304	48/11590	0.000583561	0.017664	0.0156739	CITED2/NFE2L2/EPAS1/HIF1A/DNAJB1/SIRT2/CEBPB/TMBIM6/JUN/VEGFA/CHD6/EGR1/HSPA5/ATF4	14
Neoplastic	GO:0014812	muscle cell migration	19/1304	76/11590	0.000585734	0.017664	0.0156739	NFE2L2/ARPC5/CRK/GNA12/IGFBP5/GRB10/IGFBP3/PARVA/AAMP/LRP1/RHOA/DDR1/MDK/ANXA1/ITGB1BP1/ILK/POSTN/AGT/S100A11	19
Neoplastic	GO:0032206	positive regulation of telomere maintenance	13/1304	43/11590	0.000622899	0.0186308	0.0165318	HNRNPA1/HNRNPA2B1/ATRX/ERCC1/CCT6A/XRCC5/CCT2/CCT3/CCT7/TCP1/CCT5/CCT4/AURKB	13
Neoplastic	GO:0033120	positive regulation of RNA splicing	11/1304	33/11590	0.000647195	0.0187223	0.016613	PIK3R1/SRSF1/NCL/TRA2B/CIRBP/PRDX6/HSPA8/RBM3/RBMX/SRSF5/SNW1	11
Neoplastic	GO:0042743	hydrogen peroxide metabolic process	11/1304	33/11590	0.000647195	0.0187223	0.016613	FYN/PXDN/RAC1/EGFR/PRDX6/PRDX5/CTNS/PARK7/PRDX3/SOD1/PRDX1	11
Neoplastic	GO:0050657	nucleic acid transport	28/1304	132/11590	0.000651536	0.0187223	0.016613	HNRNPA1/QKI/RBFOX1/SRSF1/YBX1/HNRNPA2B1/PHAX/SLBP/ZFP36L1/UPF3A/NCBP2/ENY2/FLOT1/SRSF3/ZFP36/ALKBH5/SRSF7/HNRNPA3/KHSRP/SMG6/CHTOP/RBM8A/EIF4A3/KHDRBS1/MRPL18/SEC13/EIF5A/CETN2	28
Neoplastic	GO:0050658	RNA transport	28/1304	132/11590	0.000651536	0.0187223	0.016613	HNRNPA1/QKI/RBFOX1/SRSF1/YBX1/HNRNPA2B1/PHAX/SLBP/ZFP36L1/UPF3A/NCBP2/ENY2/FLOT1/SRSF3/ZFP36/ALKBH5/SRSF7/HNRNPA3/KHSRP/SMG6/CHTOP/RBM8A/EIF4A3/KHDRBS1/MRPL18/SEC13/EIF5A/CETN2	28
Neoplastic	GO:0036293	response to decreased oxygen levels	46/1304	253/11590	0.000651612	0.0187223	0.016613	ABAT/BAD/BNIP3L/CITED2/DDIT4/FOXO3/ITPR1/NFE2L2/LDHA/ZFP36L1/EPAS1/HIF1A/ADAM17/EGLN3/EIF4EBP1/NPEPPS/BNIP3/NAMPT/PLOD2/ALKBH5/GNB1/RAF1/SIRT2/PGK1/TMBIM6/ADM/HP1BP3/HSP90B1/VEGFA/ENO1/RHOA/APOLD1/CHCHD2/HSPD1/AK4/CAPN2/LMNA/EGR1/FMN2/PIN1/TXN2/CAV1/SLC2A1/HILPDA/POSTN/PLOD1	46
Neoplastic	GO:0070527	platelet aggregation	15/1304	54/11590	0.000666169	0.018991	0.0168515	ABAT/ACTB/IL6ST/BLOC1S4/CLIC1/PDPN/GNAS/PRKCA/PPIA/ACTG1/CD9/FLNA/ILK/MYL12A/SERPINE2	15
Neoplastic	GO:0007040	lysosome organization	16/1304	60/11590	0.000730646	0.0204194	0.0181189	ARF1/RAB7A/SCARB2/ABCA1/CHMP3/SNAPIN/CHMP2B/CLN8/LAMTOR1/RAB14/ARL8B/TMEM165/TMEM9/PPT1/ATP6AP2/LAPTM4B	16
Neoplastic	GO:0080171	lytic vacuole organization	16/1304	60/11590	0.000730646	0.0204194	0.0181189	ARF1/RAB7A/SCARB2/ABCA1/CHMP3/SNAPIN/CHMP2B/CLN8/LAMTOR1/RAB14/ARL8B/TMEM165/TMEM9/PPT1/ATP6AP2/LAPTM4B	16
Neoplastic	GO:1990090	cellular response to nerve growth factor stimulus	14/1304	49/11590	0.000733663	0.0204194	0.0181189	APP/FOXO3/NTRK2/CRK/DYNC1LI2/ARF6/RAP1A/UBE3A/KIDINS220/EEF2/CSNK1D/CIB1/EIF4A3/HSPA5	14
Neoplastic	GO:0031396	regulation of protein ubiquitination	35/1304	179/11590	0.000738656	0.0204194	0.0181189	FYN/HSP90AB1/SPRY2/PDCD6/SQSTM1/SOX4/UBE3A/DNAJA1/ARRDC3/RPL5/UBE2L3/HERPUD1/NDFIP1/RPL37/RPS20/HSP90AA1/TSPO/VPS28/UBE2S/UBB/FZR1/PPIA/FKBP1A/PIN1/PARK7/HSPA5/CAV1/DNAJB2/PTTG1IP/AXIN1/HSPBP1/RPS7/MAD2L2/NXN/RBX1	35
Neoplastic	GO:0051402	neuron apoptotic process	40/1304	213/11590	0.000746951	0.0204934	0.0181846	APP/FOXO3/FYN/HSP90AB1/MCL1/NTRK2/UBE2V2/HIF1A/PTPRZ1/TRIM2/EGLN3/BNIP3/BTG2/GPI/NCSTN/ATN1/CEBPB/JUN/LRP1/NONO/RHOA/BAX/HSPD1/MDK/NLRP1/CDC42/SET/PPT1/PIN1/UBE2M/PARK7/HSPA5/TNFRSF21/CASP9/NAE1/SOD1/GAPDH/ILK/SNX6/ATF4	40
Neoplastic	GO:0070198	protein localization to chromosome, telomeric region	9/1304	24/11590	0.000760934	0.0205678	0.0182506	ATRX/CCT6A/XRCC5/CCT2/CCT3/CCT7/TCP1/CCT5/CCT4	9
Neoplastic	GO:0070979	protein K11-linked ubiquitination	9/1304	24/11590	0.000760934	0.0205678	0.0182506	ANAPC13/UBE2B/UBE2L3/UBE2D3/UBE2S/ANAPC11/FZR1/UBE2H/CDC26	9
Neoplastic	GO:0006898	receptor-mediated endocytosis	37/1304	193/11590	0.00077976	0.0209217	0.0185646	ARF1/CANX/CAP1/CLTC/HNRNPK/RAC1/SCARB2/ARF6/MKLN1/SDCBP/APLN/FLOT1/PIP5K1C/ANXA2/B2M/ADM/CAV2/VEGFA/LRP1/LRP6/M6PR/LRPAP1/CD63/AP2M1/CTSL/PPT1/TBC1D5/CAV1/AP1S1/RAB31/CLU/CD9/CD81/CLTA/GAK/CLTB/AP2S1	37
Neoplastic	GO:0009612	response to mechanical stimulus	34/1304	173/11590	0.000794715	0.0210634	0.0186903	BAD/CITED2/FYN/RAC1/CDH2/SOX9/GADD45A/EGFR/TXNIP/ARHGDIA/BNIP3/MAP1B/BTG2/ETV1/FOSB/GPI/MTPN/RAF1/TNC/FOS/CHI3L1/JUN/NFKBIA/JUND/RHOA/MDK/ATP1A1/GATA4/MKKS/IGFBP2/SLC2A1/POSTN/AGT/SERPINE2	34
Neoplastic	GO:0006888	endoplasmic reticulum to Golgi vesicle-mediated transport	23/1304	102/11590	0.000796588	0.0210634	0.0186903	ARF1/TMED10/PDCD6/TMED3/TMED4/TBC1D20/ARF4/CNIH4/KDELR1/VAPA/COPA/CSNK1D/TRAPPC4/RAB1A/ERGIC2/TMED9/GOSR1/BCAP29/TRAPPC1/TRAPPC3/LMAN2/SEC13/BCAP31	23
Neoplastic	GO:0034109	homotypic cell-cell adhesion	18/1304	72/11590	0.000808911	0.0212354	0.0188429	ABAT/ACTB/IL6ST/RDX/BLOC1S4/CLIC1/PDPN/GNAS/CXADR/PRKCA/PPIA/CD99/ACTG1/CD9/FLNA/ILK/MYL12A/SERPINE2	18
Neoplastic	GO:2001243	negative regulation of intrinsic apoptotic signaling pathway	20/1304	84/11590	0.000831769	0.0216795	0.019237	ING2/MCL1/NFE2L2/CD44/TPT1/HIF1A/DNAJA1/XBP1/HERPUD1/TMBIM6/GRINA/ENO1/NONO/PPIA/TXNDC12/PARK7/PTTG1IP/CLU/NDUFS3/TRIAP1	20
Neoplastic	GO:0032212	positive regulation of telomere maintenance via telomerase	10/1304	29/11590	0.000840154	0.0216935	0.0192495	HNRNPA1/CCT6A/XRCC5/CCT2/CCT3/CCT7/TCP1/CCT5/CCT4/AURKB	10
Neoplastic	GO:0010035	response to inorganic substance	71/1304	437/11590	0.000844197	0.0216935	0.0192495	ABAT/APP/BAD/DDI2/DLG2/FOXO3/FYN/HNRNPA1/NFE2L2/CALM1/CALM2/CRK/LDHA/PDCD6/ADAM9/ATRX/CLIC4/EIF2S1/HIF1A/UBE3A/CALM3/CDK4/EGFR/TXNIP/AHCYL1/ATG7/BNIP3/CPNE3/DUSP1/ERCC1/MAP1B/SDC1/CALR/FOSB/GPI/NCSTN/GDI1/B2M/EEF2/FOS/FUS/CAMK2D/JUN/MT1M/TSPO/UBE2D3/EEF1A2/JUND/OSER1/RHOB/HSPD1/S100A16/CAPN2/ANXA1/BSG/QDPR/EIF4A3/JUNB/PARK7/HSPA5/MAP1LC3A/IGFBP2/CAV1/PRDX3/CACYBP/CCS/CD9/CASP9/SOD1/CPNE1/PRDX1	71
Neoplastic	GO:0043487	regulation of RNA stability	29/1304	141/11590	0.000889298	0.0226926	0.020136	HNRNPA0/HNRNPC/HNRNPR/YBX1/CELF1/PABPC1/PHAX/ZFP36L1/ELAVL1/TARDBP/ZFP36L2/YTHDF2/HNRNPU/VIM/PAIP1/ZFP36/ALKBH5/BTG2/CIRBP/SERBP1/CARHSP1/FUS/DDX49/KHSRP/PRKCA/PUM1/CNOT7/HNRNPM/FXR2	29
Neoplastic	GO:0032434	regulation of proteasomal ubiquitin-dependent protein catabolic process	26/1304	122/11590	0.000928994	0.0231174	0.0205129	CSNK1A1/HSP90AB1/NFE2L2/GNA12/UBE2V2/SDCBP/CSNK1E/EIF3H/GIPC1/RAD23B/HERPUD1/SIRT2/CSNK1D/DDA1/DDRGK1/FZR1/KEAP1/PARK7/CAV1/DNAJB2/HSPBP1/CLU/NKD2/BCAP31/RBX1/TRIB2	26
Neoplastic	GO:0006402	mRNA catabolic process	36/1304	188/11590	0.000931999	0.0231174	0.0205129	HNRNPA0/HNRNPC/HNRNPR/YBX1/CELF1/PABPC1/ZFP36L1/ELAVL1/RNH1/TARDBP/UPF3A/ZFP36L2/YTHDF2/HNRNPU/NCBP2/VIM/GSPT1/PAIP1/ZFP36/ALKBH5/BTG2/CIRBP/CSDE1/DDX5/SERBP1/CARHSP1/FUS/KHSRP/PRKCA/SMG6/PUM1/RBM8A/EIF4A3/CNOT7/HNRNPM/FXR2	36
Neoplastic	GO:0032204	regulation of telomere maintenance	17/1304	67/11590	0.000934864	0.0231174	0.0205129	HNRNPA1/HNRNPC/HNRNPA2B1/ATRX/HNRNPU/ERCC1/CCT6A/XRCC5/CCT2/CCT3/SMG6/CCT7/TCP1/CCT5/CTC1/CCT4/AURKB	17
Neoplastic	GO:0010951	negative regulation of endopeptidase activity	28/1304	135/11590	0.000943955	0.0231174	0.0205129	APLP2/APP/TMED10/CD44/CAST/GPI/HERPUD1/RAF1/ANXA2/CSNK2A1/TFPI/VEGFA/PRDX5/ARL6IP1/TIMP3/PSMF1/CSTB/PARK7/PRDX3/SERPINA3/TIMP1/TRIAP1/BST2/DNAJB6/GAPDH/CST3/AGT/SERPINE2	28
Neoplastic	GO:0034250	positive regulation of cellular amide metabolic process	28/1304	135/11590	0.000943955	0.0231174	0.0205129	NFE2L2/PABPC1/EIF2S3/ELAVL1/UPF3A/SOX4/YTHDF2/CDK4/PKM/VIM/PAIP1/RPL5/RPS4X/CIRBP/CNBP/EEF2/COA3/RHOA/EIF4G2/NGRN/EIF4A3/TRMT10C/C1QBP/KHDRBS1/RBM3/CLU/EIF5A/FXR2	28
Neoplastic	GO:0051236	establishment of RNA localization	28/1304	135/11590	0.000943955	0.0231174	0.0205129	HNRNPA1/QKI/RBFOX1/SRSF1/YBX1/HNRNPA2B1/PHAX/SLBP/ZFP36L1/UPF3A/NCBP2/ENY2/FLOT1/SRSF3/ZFP36/ALKBH5/SRSF7/HNRNPA3/KHSRP/SMG6/CHTOP/RBM8A/EIF4A3/KHDRBS1/MRPL18/SEC13/EIF5A/CETN2	28
Neoplastic	GO:0006446	regulation of translational initiation	18/1304	73/11590	0.000962867	0.0234233	0.0207844	EIF2S1/YTHDF2/EIF4EBP1/NCBP2/EIF3H/EIF4B/EIF5/PAIP1/PAIP2/CSDE1/RPL13A/EIF4G2/KHDRBS1/EIF2AK1/EIF3B/EIF4A2/EIF3K/ATF4	18
Neoplastic	GO:0010466	negative regulation of peptidase activity	29/1304	142/11590	0.00100022	0.0241708	0.0214476	APLP2/APP/TMED10/CD44/CAST/GPI/HERPUD1/RAF1/ANXA2/CSNK2A1/TFPI/VEGFA/LRP1/PRDX5/ARL6IP1/TIMP3/PSMF1/CSTB/PARK7/PRDX3/SERPINA3/TIMP1/TRIAP1/BST2/DNAJB6/GAPDH/CST3/AGT/SERPINE2	29
Neoplastic	GO:0072593	reactive oxygen species metabolic process	32/1304	162/11590	0.00102204	0.0245358	0.0217715	DDIT4/FOXO3/FYN/NFE2L2/PXDN/RAC1/GADD45A/HIF1A/EGFR/ARF4/BNIP3/STK17A/MPV17/SIRT2/GNAI2/PARL/PRDX6/TSPO/PRDX5/RHOA/HSPD1/TUSC2/CTNS/CBR1/PARK7/PRCP/PRDX3/CCS/SOD1/NDUFS3/AGT/PRDX1	32
Neoplastic	GO:1901800	positive regulation of proteasomal protein catabolic process	22/1304	98/11590	0.00109142	0.0260299	0.0230973	CSNK1A1/NFE2L2/UBE2V2/CSNK1E/HERPUD1/PSMC2/SIRT2/CSNK1D/DDA1/DDRGK1/FZR1/TMEM259/KEAP1/PSMC4/CAV1/DNAJB2/HSPBP1/CLU/NKD2/BCAP31/RBX1/TRIB2	22
Neoplastic	GO:0051017	actin filament bundle assembly	27/1304	130/11590	0.00112921	0.0265838	0.0235888	PIK3R1/WASF2/CALD1/RAC1/RDX/CCDC88A/CD47/MARCKS/PFN1/ACTN1/RHOC/STMN1/DLC1/FSCN1/HSP90B1/SYNPO/ZYX/PHACTR1/RHOA/LIMA1/CDC42/MKKS/ACTG1/FMN2/ITGB1BP1/FLNA/S100A10	27
Neoplastic	GO:0061572	actin filament bundle organization	27/1304	130/11590	0.00112921	0.0265838	0.0235888	PIK3R1/WASF2/CALD1/RAC1/RDX/CCDC88A/CD47/MARCKS/PFN1/ACTN1/RHOC/STMN1/DLC1/FSCN1/HSP90B1/SYNPO/ZYX/PHACTR1/RHOA/LIMA1/CDC42/MKKS/ACTG1/FMN2/ITGB1BP1/FLNA/S100A10	27
Neoplastic	GO:0051881	regulation of mitochondrial membrane potential	15/1304	57/11590	0.0012285	0.0287359	0.0254984	BAD/BNIP3L/CLIC1/BNIP3/HEBP2/SLC25A36/TSPO/UBB/BAX/TUSC2/CTNS/ARL6IP5/PARK7/PRDX3/SOD1	15
Neoplastic	GO:0071385	cellular response to glucocorticoid stimulus	13/1304	46/11590	0.00125734	0.0292232	0.0259308	DDIT4/FOXO3/ERRFI1/ZFP36L1/EIF4E/ZFP36L2/EGFR/HNRNPU/UBE2L3/ZFP36/ANXA1/CASP9/HEY1	13
Neoplastic	GO:0043488	regulation of mRNA stability	27/1304	131/11590	0.00127347	0.0294108	0.0260973	HNRNPA0/HNRNPC/HNRNPR/YBX1/CELF1/PABPC1/ZFP36L1/ELAVL1/TARDBP/ZFP36L2/YTHDF2/HNRNPU/VIM/PAIP1/ZFP36/ALKBH5/BTG2/CIRBP/SERBP1/CARHSP1/FUS/KHSRP/PRKCA/PUM1/CNOT7/HNRNPM/FXR2	27
Neoplastic	GO:1902600	proton transmembrane transport	20/1304	87/11590	0.00132564	0.0303073	0.0268928	ACTN4/COX7B/NDUFA4/SLC25A4/COX4I1/UQCRFS1/SLC25A3/ATP6V1G1/ATP6V0E1/CTNS/ATP1A1/ATP6AP1/ATP6V1E1/ATP6V1B2/PARK7/CYC1/COX5B/COX8A/ATP6V0B/COX7A2L	20
Neoplastic	GO:0045862	positive regulation of proteolysis	50/1304	290/11590	0.0013289	0.0303073	0.0268928	APP/ASPH/BAD/CSNK1A1/FYN/NFE2L2/PDCD6/UBE2V2/ADAM9/HMGB1/EGLN3/ANP32B/CSNK1E/CYCS/PCOLCE2/APH1A/HERPUD1/NCSTN/PSMC2/SIRT2/CSNK1D/DDA1/DLC1/ENO1/RHOA/DDRGK1/TANK/BAX/FZR1/HSPD1/TMEM259/PSME1/KEAP1/NLRP1/ARL6IP5/MTCH1/PSMC4/PSMD14/CAV1/DNAJB2/AXIN1/HSPBP1/CLU/AKIRIN2/CASP9/NKD2/MAGEF1/BCAP31/RBX1/TRIB2	50
Neoplastic	GO:0032436	positive regulation of proteasomal ubiquitin-dependent protein catabolic process	19/1304	81/11590	0.00134364	0.0304531	0.0270221	CSNK1A1/NFE2L2/UBE2V2/CSNK1E/HERPUD1/SIRT2/CSNK1D/DDA1/DDRGK1/FZR1/KEAP1/CAV1/DNAJB2/HSPBP1/CLU/NKD2/BCAP31/RBX1/TRIB2	19
Neoplastic	GO:0042326	negative regulation of phosphorylation	52/1304	305/11590	0.00138999	0.0307975	0.0273278	DDIT4/IRS2/SPRY2/TAF7/CALM1/CALM2/ERRFI1/CAMK2N1/SOCS3/TARDBP/UBE2B/GADD45A/MIDN/CALM3/DNAJA1/HNRNPU/CTDSP2/DUSP1/DUSP22/PRKAR1A/RGS2/YWHAG/DYNLL1/GRB10/IGFBP3/PPP2R1A/SPRY1/SIRT2/COX11/PRKAR1B/LRP1/LRP6/BAX/DGKQ/CIB1/CDKN2C/PKIG/PPIA/PRKCZ/PARK7/DBNDD2/CAV1/ITGB1BP1/PRDX3/UCHL1/FKBP8/FBXO7/ILK/AGT/SNX6/GADD45B/TRIB2	52
Neoplastic	GO:1902903	regulation of supramolecular fiber organization	52/1304	305/11590	0.00138999	0.0307975	0.0273278	APP/ARF1/ARFIP2/CFL2/PIK3R1/WASF2/ARPC5/RAC1/ARF6/CAPZA1/RDX/CCDC88A/ARL2/CD47/MAP1B/MAPRE1/PFN1/TMSB10/ARPC2/CAPZB/DRG1/MID1/MTPN/RHOC/STMN1/CDC42EP4/DLC1/SYNPO/WDR1/ARPC4/RHOA/LIMA1/CIB1/BRK1/HSPA8/CDC42/MKKS/CAPZA2/VBP1/ACTG1/ACTR3/DSTN/PARK7/ARPC1A/AKAP9/ITGB1BP1/KANK1/CLU/COTL1/ARL3/FLNA/S100A10	52
Neoplastic	GO:1903201	regulation of oxidative stress-induced cell death	14/1304	52/11590	0.0013926	0.0307975	0.0273278	FOXO3/FYN/MCL1/NFE2L2/SFPQ/HIF1A/ATG7/NONO/GATA4/PPIA/PARK7/SOD1/FBXO7/ATF4	14
Neoplastic	GO:1990089	response to nerve growth factor	14/1304	52/11590	0.0013926	0.0307975	0.0273278	APP/FOXO3/NTRK2/CRK/DYNC1LI2/ARF6/RAP1A/UBE3A/KIDINS220/EEF2/CSNK1D/CIB1/EIF4A3/HSPA5	14
Neoplastic	GO:0071456	cellular response to hypoxia	25/1304	119/11590	0.0014294	0.0314211	0.0278811	BAD/BNIP3L/CITED2/FOXO3/NFE2L2/ZFP36L1/EPAS1/HIF1A/EGLN3/EIF4EBP1/NPEPPS/BNIP3/GNB1/SIRT2/PGK1/TMBIM6/HP1BP3/VEGFA/ENO1/CHCHD2/AK4/LMNA/EGR1/FMN2/HILPDA	25
Neoplastic	GO:1902905	positive regulation of supramolecular fiber organization	33/1304	172/11590	0.00144059	0.0314773	0.027931	APP/ARF1/ARFIP2/CFL2/WASF2/ARPC5/RAC1/ARF6/CCDC88A/ARL2/CD47/MAP1B/MAPRE1/PFN1/ARPC2/DRG1/RHOC/CDC42EP4/SYNPO/WDR1/ARPC4/RHOA/BRK1/CDC42/ACTR3/DSTN/ARPC1A/AKAP9/ITGB1BP1/CLU/ARL3/FLNA/S100A10	33
Neoplastic	GO:0010038	response to metal ion	49/1304	284/11590	0.00145462	0.0315948	0.0280352	ABAT/APP/BAD/DLG2/NFE2L2/CALM1/CALM2/PDCD6/ADAM9/CLIC4/EIF2S1/HIF1A/CALM3/CDK4/EGFR/TXNIP/AHCYL1/BNIP3/CPNE3/DUSP1/ERCC1/SDC1/CALR/FOSB/GPI/NCSTN/GDI1/B2M/FOS/FUS/CAMK2D/JUN/MT1M/TSPO/UBE2D3/JUND/S100A16/BSG/QDPR/JUNB/PARK7/HSPA5/MAP1LC3A/IGFBP2/CAV1/CACYBP/CASP9/SOD1/CPNE1	49
Neoplastic	GO:0050686	negative regulation of mRNA processing	9/1304	26/11590	0.00147696	0.0317939	0.028212	HNRNPK/PTBP1/SAP18/SRSF10/SRSF7/SRSF9/SRSF4/C1QBP/RBMX	9
Neoplastic	GO:0048545	response to steroid hormone	47/1304	270/11590	0.00149116	0.0317939	0.028212	BAD/DDIT4/FOXO3/TAF7/UFM1/CALM1/ERRFI1/ZFP36L1/ADAM9/DDX17/EIF4E/ZFP36L2/HMGB1/UBE3A/CALM3/DNAJA1/EGFR/HNRNPU/TXNIP/DUSP1/PGRMC2/SDC1/UBE2L3/ZFP36/CALR/DDX5/FOSB/GPI/YWHAH/FOS/LOX/ADM/TFPI/TSPO/RHOA/DDRGK1/HSPD1/MDK/ANXA1/ATP1A1/HMGB2/PARK7/IGFBP2/CAV1/CASP9/RBBP7/HEY1	47
Neoplastic	GO:0062197	cellular response to chemical stress	47/1304	270/11590	0.00149116	0.0317939	0.028212	BAD/FOXO3/FYN/MCL1/NFE2L2/SFPQ/ERRFI1/VKORC1L1/ZFP36L1/EIF2S1/EPAS1/HIF1A/DNAJA1/EGFR/PRKRA/ATG7/BNIP3/MPV17/XRCC5/SIRT2/FOS/JUN/TSPO/NONO/OSER1/PRDX5/RHOB/CHCHD2/CHD6/ANXA1/GATA4/KEAP1/PPIA/ARL6IP5/PARK7/MAP1LC3A/CAV1/PRDX3/SLC2A1/CCS/SOD1/PYCR2/FBXO7/RAD52/LETM1/ATF4/PRDX1	47
Neoplastic	GO:1903052	positive regulation of proteolysis involved in cellular protein catabolic process	24/1304	113/11590	0.00150713	0.0317939	0.028212	CSNK1A1/NFE2L2/UBE2V2/CSNK1E/HERPUD1/PSMC2/SIRT2/CSNK1D/DDA1/DDRGK1/FZR1/TMEM259/KEAP1/PSMC4/CAV1/DNAJB2/AXIN1/HSPBP1/CLU/NKD2/MAGEF1/BCAP31/RBX1/TRIB2	24
Neoplastic	GO:0016482	cytosolic transport	28/1304	139/11590	0.00150736	0.0317939	0.028212	CLTC/LAMP1/RAB7A/RHOBTB3/SRSF10/SNX5/ANKFY1/CHMP3/RDX/SNX8/TMEM87A/ARL1/MSN/RAB14/VPS53/VTI1B/ARL8B/SNX2/BET1L/GOSR1/PLEKHJ1/RNF126/RAB9A/TBC1D5/FLNA/VPS51/SNX6/GAK	28
Neoplastic	GO:0071384	cellular response to corticosteroid stimulus	13/1304	47/11590	0.00156208	0.0327588	0.0290681	DDIT4/FOXO3/ERRFI1/ZFP36L1/EIF4E/ZFP36L2/EGFR/HNRNPU/UBE2L3/ZFP36/ANXA1/CASP9/HEY1	13
Neoplastic	GO:0032956	regulation of actin cytoskeleton organization	49/1304	286/11590	0.00169376	0.0353173	0.0313384	ARF1/ARFIP2/CFL2/PIK3R1/RHOBTB3/WASF2/ARPC5/CRK/RAC1/ARF6/CAPZA1/RDX/CCDC88A/GPM6B/ARHGDIA/CD47/PFN1/TMSB10/ARPC2/CAPZB/MTPN/RHOC/STMN1/CDC42EP4/DLC1/FSCN1/SYNPO/LRP1/RHOB/WDR1/ARPC4/RHOA/LIMA1/MDK/BRK1/CDC42/MKKS/CAPZA2/ACTG1/ACTR3/DSTN/ARPC1A/ITGB1BP1/KANK1/COTL1/BST2/FLNA/S100A10/ILK	49
Neoplastic	GO:1903313	positive regulation of mRNA metabolic process	21/1304	95/11590	0.00172114	0.0356842	0.031664	HNRNPR/CELF1/NCL/PABPC1/ZFP36L1/TARDBP/ZFP36L2/YTHDF2/NCBP2/TRA2B/ZFP36/BTG2/CIRBP/KHSRP/PRDX6/PUM1/HSPA8/RBM3/CNOT7/RBMX/SNW1	21
Neoplastic	GO:0017015	regulation of transforming growth factor beta receptor signaling pathway	23/1304	108/11590	0.00180206	0.0371509	0.0329654	CITED2/HSP90AB1/ING2/PRDM16/SKI/SPRY2/SDCBP/ADAM17/GIPC1/SPRY1/LOX/CAV2/GLG1/TGFB1I1/FKBP1A/PIN1/HSPA5/HTRA1/CAV1/STK11/SNX6/STRAP/SNW1	23
Neoplastic	GO:0006626	protein targeting to mitochondrion	19/1304	83/11590	0.00182396	0.037202	0.0330107	BNIP3L/NPEPPS/SH3GLB1/TIMM9/UBE2L3/TIMM50/TOMM22/DNAJC19/TIMM13/HSP90AA1/PARL/TSPO/UBE2D3/HSPD1/PMPCB/MFF/UBE2J2/FBXO7/BCAP31	19
Neoplastic	GO:0070201	regulation of establishment of protein localization	70/1304	442/11590	0.00182493	0.037202	0.0330107	ABAT/ARF1/BAD/BNIP3L/FYN/HSP90AB1/IRS2/PIK3R1/SRI/TMED10/UFM1/RAC1/SLC16A1/ADAM9/ARF6/CAMK2N1/DERL2/GLUL/RAB11A/TARDBP/ACSL3/HIF1A/MIDN/SOX4/DNAJA1/EGFR/NPEPPS/SH3GLB1/ANP32B/ENSA/ENY2/UBE2L3/YWHAE/CCT6A/DYNLL1/NDFIP1/TMEM30A/TRIM28/GDI1/CCT2/RFX3/CCT3/PARL/UBE2D3/VPS28/CCT7/LRP1/TCP1/CCT5/ERP29/OS9/CIB1/DOC2B/PKIG/ANXA1/CCT4/HSPA8/MFF/PPIA/PRKCZ/UBE2J2/WLS/CDC42/PARK7/ITGB1BP1/OAZ1/CD81/FLNA/BCA…	70
Neoplastic	GO:0035304	regulation of protein dephosphorylation	18/1304	77/11590	0.00185319	0.0375683	0.0333357	ARPP19/HSP90AB1/PTBP1/CALM1/CALM2/CALM3/YWHAB/CAMTA1/ENSA/YWHAE/GNAI2/DLC1/HSP90B1/RCAN1/PPIA/BOD1/FKBP1A/PIN1	18
Neoplastic	GO:0036294	cellular response to decreased oxygen levels	26/1304	128/11590	0.00192934	0.038896	0.0345139	BAD/BNIP3L/CITED2/FOXO3/NFE2L2/ZFP36L1/EPAS1/HIF1A/EGLN3/EIF4EBP1/NPEPPS/BNIP3/NAMPT/GNB1/SIRT2/PGK1/TMBIM6/HP1BP3/VEGFA/ENO1/CHCHD2/AK4/LMNA/EGR1/FMN2/HILPDA	26
Neoplastic	GO:2000060	positive regulation of ubiquitin-dependent protein catabolic process	21/1304	96/11590	0.0019748	0.0391849	0.0347702	CSNK1A1/NFE2L2/UBE2V2/CSNK1E/HERPUD1/SIRT2/CSNK1D/DDA1/DDRGK1/FZR1/KEAP1/CAV1/DNAJB2/AXIN1/HSPBP1/CLU/NKD2/MAGEF1/BCAP31/RBX1/TRIB2	21
Neoplastic	GO:0009988	cell-cell recognition	10/1304	32/11590	0.00197589	0.0391849	0.0347702	MSN/ALDOA/CCT2/CCT3/CCT7/TCP1/CCT5/CCT4/CD9/CD81	10
Neoplastic	GO:1901998	toxin transport	10/1304	32/11590	0.00197589	0.0391849	0.0347702	DNAJA1/BNIP3/CCT2/CCT3/CCT7/LRP6/TCP1/CCT5/CCT4/HSPA5	10
Neoplastic	GO:1903715	regulation of aerobic respiration	9/1304	27/11590	0.00199711	0.0393916	0.0349536	HIF1A/ARL2/BNIP3/ISCU/SHMT2/RHOA/AK4/PARK7/COX7A2L	9
Neoplastic	GO:0051098	regulation of binding	51/1304	303/11590	0.00203895	0.0400007	0.0354941	APP/CSNK1A1/HSP90AB1/SKI/SRI/ACTB/CALM1/CALM2/CRK/SUMO3/EIF2S1/NMD3/NUCKS1/SNAPIN/HMGB1/CALM3/CSNK1E/FLOT1/MAPRE1/PLCL2/STMN1/TRIM28/SIRT2/ANXA2/B2M/C4orf3/LOX/TMBIM6/JUN/NFKBIA/EDF1/LRP1/DDRGK1/LRPAP1/BAX/CDC42/EIF4A3/HMGB2/NME1/FKBP1A/PIN1/PARK7/POLDIP2/AURKB/CAV1/DNAJB2/ITGB1BP1/S100A10/CPNE1/MAD2L2/HEY1	51
Neoplastic	GO:0016050	vesicle organization	44/1304	253/11590	0.00211361	0.0412437	0.0365971	ARF1/RAB7A/TMED10/PDCD6/SCARB2/ABCA1/ANKFY1/CHMP3/RAB11A/SDCBP/SNAPIN/SQSTM1/TBC1D20/BLOC1S4/CHMP2B/LAMTOR1/RAB14/SDC1/VAPA/VTI1B/ARL8B/CPLX1/ANXA2/STX12/CAV2/CSNK1D/TMEM9/VPS28/RAB1A/TMED9/GOSR1/DOC2B/PLEKHJ1/ANXA1/AP2M1/AP3D1/CAV1/LAPTM4B/SEC13/NKD2/S100A10/BLOC1S1/RAB13/SERPINE2	44
Neoplastic	GO:1902743	regulation of lamellipodium organization	12/1304	43/11590	0.00215523	0.0418321	0.0371192	PIK3R1/WASF2/CD44/RAC1/PDPN/ARPC2/CAPZB/FSCN1/BRK1/CDC42/ACTR3/KANK1	12
Neoplastic	GO:0008088	axo-dendritic transport	17/1304	72/11590	0.00218674	0.0419969	0.0372654	APP/ARMCX3/DLG2/SFPQ/DST/SNAPIN/HIF1A/BLOC1S4/HNRNPU/HSBP1/ACTR10/ARL8B/AP3D1/HSPA8/UCHL1/SOD1/BLOC1S1	17
Neoplastic	GO:0030433	ubiquitin-dependent ERAD pathway	17/1304	72/11590	0.00218674	0.0419969	0.0372654	CANX/DNAJB9/NFE2L2/DERL2/CALR/HERPUD1/NPLOC4/HSP90B1/UBXN4/OS9/UBE2J2/CCDC47/HSPA5/CAV1/DNAJB2/BCAP31/TMUB1	17
Neoplastic	GO:0032535	regulation of cellular component size	52/1304	312/11590	0.00230073	0.0439547	0.0390027	ARF1/ARFIP2/CFL2/HSP90AB1/NRCAM/WASF2/ARPC5/RAC1/ARF6/CAPZA1/CHMP3/RAB11A/RDX/MSN/PTPRS/CDK4/CLN8/MAP1B/OLFM1/PFN1/RTN4/TMSB10/ARPC2/CAPZB/MAP3K13/MTPN/TMEM123/CLNS1A/GDI1/CDC42EP4/AQP4/HP1BP3/LAMTOR4/SEMA6B/VEGFA/DPYSL2/LRP1/WDR1/ARPC4/RHOA/LIMA1/EIF4G2/BRK1/AP2M1/MKKS/CAPZA2/ACTR3/DSTN/ARPC1A/KANK1/COTL1/ILK	52
Neoplastic	GO:0051493	regulation of cytoskeleton organization	68/1304	431/11590	0.00231909	0.0440747	0.0391092	ARF1/ARFIP2/CFL2/CLTC/PIK3R1/RHOBTB3/SKA2/WASF2/ARPC5/CRK/RAC1/ARF6/CAPZA1/CLIC4/RDX/CCDC88A/GPM6B/MPDZ/ARL2/HNRNPU/ARHGDIA/CD47/CHMP2B/MAP1B/MAPRE1/PFN1/TMSB10/ARPC2/CAPZB/DRG1/MID1/MTPN/RHOC/STMN1/CDC42EP4/DLC1/FSCN1/SYNPO/LRP1/RHOB/WDR1/ARPC4/RHOA/LIMA1/CAPN2/CIB1/MDK/BRK1/STMN3/CDC42/MKKS/CAPZA2/CCNF/ACTG1/ACTR3/DSTN/ARPC1A/DYNLT1/AKAP9/ITGB1BP1/KANK1/IQCJ-SCHIP1/COTL1/ARL3/BST2/FLNA/S100A10/…	68
Neoplastic	GO:2000377	regulation of reactive oxygen species metabolic process	24/1304	117/11590	0.00246511	0.0466073	0.0413564	FOXO3/FYN/NFE2L2/RAC1/GADD45A/HIF1A/EGFR/ARF4/BNIP3/STK17A/MPV17/SIRT2/GNAI2/PARL/TSPO/RHOA/HSPD1/TUSC2/CTNS/CBR1/PARK7/PRCP/SOD1/AGT	24
Neoplastic	GO:0061013	regulation of mRNA catabolic process	27/1304	137/11590	0.00251883	0.0473774	0.0420398	HNRNPA0/HNRNPC/HNRNPR/YBX1/CELF1/PABPC1/ZFP36L1/ELAVL1/TARDBP/ZFP36L2/YTHDF2/HNRNPU/VIM/PAIP1/ZFP36/ALKBH5/BTG2/CIRBP/SERBP1/CARHSP1/FUS/KHSRP/PRKCA/PUM1/CNOT7/HNRNPM/FXR2	27
Neoplastic	GO:0007015	actin filament organization	56/1304	343/11590	0.00256117	0.0479266	0.0425271	ARF1/ARFIP2/CFL2/PIK3R1/RHOBTB3/WASF2/ARPC5/CALD1/RAC1/ARF6/CAPZA1/RDX/CCDC88A/ALDOA/CD47/CFL1/MARCKS/PFN1/TMSB10/TPM3/ACTN1/ARPC2/CAPZB/MTPN/RHOC/STMN1/MARCKSL1/CDC42EP4/DLC1/FSCN1/HSP90B1/SYNPO/RHOB/WDR1/ZYX/ARPC4/PHACTR1/RHOA/LIMA1/BRK1/CDC42/MKKS/CAPZA2/ACTG1/ACTR3/DSTN/FMN2/ARPC1A/CTNNA1/ITGB1BP1/KANK1/TPM4/COTL1/FLNA/S100A10/MAD2L2	56
Neoplastic	GO:0150116	regulation of cell-substrate junction organization	16/1304	67/11590	0.00257572	0.0479531	0.0425505	LIMS1/PIK3R1/RAC1/ARF6/GPM6B/DUSP22/DLC1/VEGFA/LRP1/PTPRA/IQSEC1/RHOA/ACTG1/POLDIP2/ITGB1BP1/S100A10	16
Neoplastic	GO:1902175	regulation of oxidative stress-induced intrinsic apoptotic signaling pathway	8/1304	23/11590	0.00260839	0.0481718	0.0427447	MCL1/NFE2L2/SFPQ/HIF1A/NONO/PPIA/PARK7/SOD1	8
Neoplastic	GO:1903844	regulation of cellular response to transforming growth factor beta stimulus	23/1304	111/11590	0.00262091	0.0481718	0.0427447	CITED2/HSP90AB1/ING2/PRDM16/SKI/SPRY2/SDCBP/ADAM17/GIPC1/SPRY1/LOX/CAV2/GLG1/TGFB1I1/FKBP1A/PIN1/HSPA5/HTRA1/CAV1/STK11/SNX6/STRAP/SNW1	23
Neoplastic	GO:0030511	positive regulation of transforming growth factor beta receptor signaling pathway	9/1304	28/11590	0.00265348	0.0481718	0.0427447	CITED2/HSP90AB1/ING2/SDCBP/ADAM17/GIPC1/TGFB1I1/STK11/SNW1	9
Neoplastic	GO:0050685	positive regulation of mRNA processing	9/1304	28/11590	0.00265348	0.0481718	0.0427447	NCL/NCBP2/TRA2B/CIRBP/PRDX6/HSPA8/RBM3/RBMX/SNW1	9
Neoplastic	GO:1903846	positive regulation of cellular response to transforming growth factor beta stimulus	9/1304	28/11590	0.00265348	0.0481718	0.0427447	CITED2/HSP90AB1/ING2/SDCBP/ADAM17/GIPC1/TGFB1I1/STK11/SNW1	9
Neoplastic	GO:0009615	response to virus	44/1304	256/11590	0.00266723	0.0481818	0.0427535	ARF1/BNIP3L/DDIT4/TPT1/DDX17/G3BP1/IRF9/HIF1A/NT5C3A/PRKRA/ATG7/BNIP3/CFL1/LSM14A/NDUFAF4/SERINC3/PCBP2/RPS15A/STMN1/NPLOC4/AIMP1/HNRNPUL1/HSP90AA1/ENO1/ODC1/PUM1/BAX/CCT5/NPC2/PSMA2/EEF1G/NLRP1/C1QBP/IFNGR2/CNOT7/HTRA1/BANF1/AP1S1/CLU/BST2/EIF5A/POLR3K/SAP30BP/ATAD3A	44
Neoplastic	GO:0002262	myeloid cell homeostasis	26/1304	131/11590	0.00270743	0.0486671	0.0431842	CITED2/FOXO3/ZFP36L1/EPAS1/HSPA9/HIF1A/HMGB1/ADAM17/RPS24/RPS6/ZFP36/GPI/ID2/NCSTN/PRMT1/B2M/MAFB/RPS19/VEGFA/BAX/ANXA1/PDE4B/HMGB2/SOD1/RPS17/PRDX1	26
Neoplastic	GO:0006986	response to unfolded protein	24/1304	118/11590	0.00277262	0.0495946	0.0440071	DNAJB9/HSP90AB1/NFE2L2/PIK3R1/DERL2/EIF2S1/HSPA9/DNAJA1/COPS5/XBP1/DNAJB1/HERPUD1/TMBIM6/HSP90AA1/UBXN4/DDRGK1/BAX/HSPD1/OS9/HSPA8/UBE2J2/HSPA5/DNAJB2/ATF4	24
Microglia.Macrophage	GO:0002181	cytoplasmic translation	49/760	123/11590	1.42e-26	4.93e-23	4.08e-23	EIF3F/RPL28/RPL30/RPLP0/RPL12/RPS27A/RPS6/EIF2S3/EIF5/RPL34/RPL36/RPS19/UBA52/RPL37/RPS11/EEF2/EIF4A1/RPL32/RPL37A/CNBP/RPL31/RPS21/RPL13A/RPS29/EIF4A2/RPS15A/RPS16/RPS24/RPL38/EIF2S2/EIF3H/RPL8/EIF4B/RPL23A/ZC3H15/EIF3M/RPS8/PKM/RPS4X/RPS20/RPL13/EIF3K/RPL22/RPLP1/EIF3G/RPL11/EIF3L/RPL22L1/RPL4	49
Microglia.Macrophage	GO:0046034	ATP metabolic process	45/760	191/11590	2.26e-14	2.03e-11	1.68e-11	LDHA/NDUFA7/PGK1/TSPO/ALDOA/RHOA/CHCHD2/GHITM/GPI/NDUFA2/NDUFA4/HIF1A/BID/CTNS/SDHD/DDIT4/TGFB1/CYCS/FAM20C/COX6A1/UQCRQ/ISCU/NUDT5/NDUFC2/HSPA8/PARK7/PKM/COX4I1/NDUFB6/ARL2/NDUFA8/NDUFB5/NDUFB2/COX5B/NDUFC1/COX6C/COX8A/NDUFB9/ENO1/COX7B/NDUFA6/OLA1/ATP6V1B2/COX7A2/COX7A2L	45
Microglia.Macrophage	GO:0042773	ATP synthesis coupled electron transport	26/760	67/11590	2.34e-14	2.03e-11	1.68e-11	NDUFA7/CHCHD2/GHITM/NDUFA2/NDUFA4/BID/SDHD/CYCS/COX6A1/UQCRQ/ISCU/NDUFC2/PARK7/COX4I1/NDUFB6/NDUFA8/NDUFB5/NDUFB2/COX5B/NDUFC1/COX6C/COX8A/NDUFB9/NDUFA6/COX7A2/COX7A2L	26
Microglia.Macrophage	GO:0042775	mitochondrial ATP synthesis coupled electron transport	26/760	67/11590	2.34e-14	2.03e-11	1.68e-11	NDUFA7/CHCHD2/GHITM/NDUFA2/NDUFA4/BID/SDHD/CYCS/COX6A1/UQCRQ/ISCU/NDUFC2/PARK7/COX4I1/NDUFB6/NDUFA8/NDUFB5/NDUFB2/COX5B/NDUFC1/COX6C/COX8A/NDUFB9/NDUFA6/COX7A2/COX7A2L	26
Microglia.Macrophage	GO:0022904	respiratory electron transport chain	27/760	81/11590	5.57e-13	3.87e-10	3.2e-10	NDUFA7/CHCHD2/GHITM/NDUFA2/NDUFA4/BID/SDHD/CYCS/COX6A1/UQCRFS1/UQCRQ/ISCU/NDUFC2/PARK7/COX4I1/NDUFB6/NDUFA8/NDUFB5/NDUFB2/COX5B/NDUFC1/COX6C/COX8A/NDUFB9/NDUFA6/COX7A2/COX7A2L	27
Microglia.Macrophage	GO:0006119	oxidative phosphorylation	28/760	90/11590	1.43e-12	8.29e-10	6.85e-10	NDUFA7/RHOA/CHCHD2/GHITM/NDUFA2/NDUFA4/BID/SDHD/CYCS/COX6A1/UQCRQ/ISCU/NDUFC2/PARK7/COX4I1/NDUFB6/NDUFA8/NDUFB5/NDUFB2/COX5B/NDUFC1/COX6C/COX8A/NDUFB9/COX7B/NDUFA6/COX7A2/COX7A2L	28
Microglia.Macrophage	GO:0019646	aerobic electron transport chain	23/760	62/11590	2.28e-12	1.13e-09	9.35e-10	NDUFA7/NDUFA2/NDUFA4/SDHD/CYCS/COX6A1/UQCRQ/ISCU/NDUFC2/PARK7/COX4I1/NDUFB6/NDUFA8/NDUFB5/NDUFB2/COX5B/NDUFC1/COX6C/COX8A/NDUFB9/NDUFA6/COX7A2/COX7A2L	23
Microglia.Macrophage	GO:0009060	aerobic respiration	33/760	126/11590	3.11e-12	1.35e-09	1.11e-09	NDUFA7/OXA1L/RHOA/CHCHD2/GHITM/NDUFA2/NDUFA4/HIF1A/BID/SDHD/CYCS/COX6A1/UQCRQ/ISCU/NDUFC2/PARK7/COX4I1/NDUFB6/ARL2/NDUFA8/NDUFB5/NDUFB2/COX5B/NDUFC1/COX6C/COX8A/NDUFB9/COX7B/MDH1/NDUFA6/BNIP3/COX7A2/COX7A2L	33
Microglia.Macrophage	GO:0045333	cellular respiration	36/760	160/11590	3.9e-11	1.51e-08	1.25e-08	NDUFA7/OXA1L/RHOA/CHCHD2/GHITM/NDUFA2/NDUFA4/HIF1A/BID/PRDM16/SDHD/PRELID1/CYCS/COX6A1/UQCRFS1/UQCRQ/ISCU/NDUFC2/PARK7/COX4I1/NDUFB6/ARL2/NDUFA8/NDUFB5/NDUFB2/COX5B/NDUFC1/COX6C/COX8A/NDUFB9/COX7B/MDH1/NDUFA6/BNIP3/COX7A2/COX7A2L	36
Microglia.Macrophage	GO:0022900	electron transport chain	31/760	124/11590	5.23e-11	1.82e-08	1.5e-08	NDUFA7/CHCHD2/GHITM/NDUFA2/NDUFA4/BID/SDHD/AKR7A2/AKR1B1/CYCS/COX6A1/UQCRFS1/UQCRQ/ALDH2/ISCU/NDUFC2/PARK7/COX4I1/NDUFB6/NDUFA8/NDUFB5/NDUFB2/COX5B/NDUFC1/COX6C/COX8A/NDUFB9/COX7B/NDUFA6/COX7A2/COX7A2L	31
Microglia.Macrophage	GO:0022618	ribonucleoprotein complex assembly	34/760	150/11590	1.11e-10	3.5e-08	2.89e-08	EIF3F/HSP90AB1/LUC7L3/RPLP0/SCAF11/SRSF5/MRTO4/CELF2/EIF2S3/EIF5/HSP90AA1/LUC7L/RPS19/SRSF9/SNRPD3/TXNL4A/RPL13A/SNRPB/GEMIN4/RPL38/EIF2S2/EIF3H/CELF5/SNRPD1/LSM4/EIF4B/RPL23A/EIF3M/MRPL20/EIF3K/EIF3G/RPL11/CLNS1A/EIF3L	34
Microglia.Macrophage	GO:0000377	RNA splicing, via transesterification reactions with bulged adenosine as nucleophile	44/760	236/11590	2.02e-10	5.41e-08	4.47e-08	HNRNPA2B1/HNRNPK/LUC7L3/NCL/PABPC1/SCAF11/SRSF5/CIRBP/HNRNPR/QKI/RBFOX1/RBM8A/SFPQ/SRSF7/HNRNPA3/CELF2/HNRNPA1/LUC7L/PRDX6/RALY/SRSF9/PNN/SAP18/HNRNPU/SF3B5/SNRPD3/TXNL4A/LSM5/SNRPB/DDX5/GEMIN4/TRA2B/CELF5/RBMX/SNRPD1/HNRNPM/LSM4/SRSF3/HSPA8/KHDRBS1/HNRNPC/ZMAT2/CLNS1A/LSM3	44
Microglia.Macrophage	GO:0000398	mRNA splicing, via spliceosome	44/760	236/11590	2.02e-10	5.41e-08	4.47e-08	HNRNPA2B1/HNRNPK/LUC7L3/NCL/PABPC1/SCAF11/SRSF5/CIRBP/HNRNPR/QKI/RBFOX1/RBM8A/SFPQ/SRSF7/HNRNPA3/CELF2/HNRNPA1/LUC7L/PRDX6/RALY/SRSF9/PNN/SAP18/HNRNPU/SF3B5/SNRPD3/TXNL4A/LSM5/SNRPB/DDX5/GEMIN4/TRA2B/CELF5/RBMX/SNRPD1/HNRNPM/LSM4/SRSF3/HSPA8/KHDRBS1/HNRNPC/ZMAT2/CLNS1A/LSM3	44
Microglia.Macrophage	GO:0006457	protein folding	35/760	164/11590	3.44e-10	8.23e-08	6.8e-08	HSP90AB1/CCT4/CCT7/GRN/HSP90B1/PDIA6/WDR83OS/CCT3/CD74/HSP90AA1/CALR/PPIG/CANX/CCT5/ERP29/HSPD1/PDIA3/FKBP8/HSPA5/PPIA/DNAJB1/DNAJB6/FKBP2/FKBP5/ST13/CSNK2A1/DNAJA1/B2M/FKBP1A/HSPA8/CLU/ARL2/PPIB/CDC37/CCT6A	35
Microglia.Macrophage	GO:0000375	RNA splicing, via transesterification reactions	44/760	240/11590	3.55e-10	8.23e-08	6.8e-08	HNRNPA2B1/HNRNPK/LUC7L3/NCL/PABPC1/SCAF11/SRSF5/CIRBP/HNRNPR/QKI/RBFOX1/RBM8A/SFPQ/SRSF7/HNRNPA3/CELF2/HNRNPA1/LUC7L/PRDX6/RALY/SRSF9/PNN/SAP18/HNRNPU/SF3B5/SNRPD3/TXNL4A/LSM5/SNRPB/DDX5/GEMIN4/TRA2B/CELF5/RBMX/SNRPD1/HNRNPM/LSM4/SRSF3/HSPA8/KHDRBS1/HNRNPC/ZMAT2/CLNS1A/LSM3	44
Microglia.Macrophage	GO:0071826	ribonucleoprotein complex subunit organization	34/760	157/11590	4.08e-10	8.86e-08	7.32e-08	EIF3F/HSP90AB1/LUC7L3/RPLP0/SCAF11/SRSF5/MRTO4/CELF2/EIF2S3/EIF5/HSP90AA1/LUC7L/RPS19/SRSF9/SNRPD3/TXNL4A/RPL13A/SNRPB/GEMIN4/RPL38/EIF2S2/EIF3H/CELF5/SNRPD1/LSM4/EIF4B/RPL23A/EIF3M/MRPL20/EIF3K/EIF3G/RPL11/CLNS1A/EIF3L	34
Microglia.Macrophage	GO:0007005	mitochondrion organization	58/760	392/11590	3.38e-09	6.91e-07	5.71e-07	BLOC1S2/CALM1/CEBPA/SQSTM1/BNIP3L/JUN/RALBP1/COA3/HSP90AA1/TSPO/UBE2D3/OXA1L/BAX/CALM3/CHCHD2/COX16/GHITM/HSPD1/NDUFA2/NDUFAF3/HIF1A/BID/PRELID1/TIMM13/DYNLT1/GABARAP/SH3GLB1/UQCRFS1/COA4/ATG3/COX19/MFF/NDUFC2/PRDX3/PARK7/COX20/RAB32/NDUFB6/CLU/CLN8/NDUFA11/NDUFA8/NDUFB5/GABARAPL2/TOMM22/NDUFB2/NDUFC1/NDUFB9/PLAUR/NDUFA6/CDC37/VDAC2/BNIP3/ARRB2/FAM162A/BCAP31/COX7A2/COX7A2L	58
Microglia.Macrophage	GO:2001242	regulation of intrinsic apoptotic signaling pathway	29/760	133/11590	6.76e-09	1.29e-06	1.07e-06	CD44/HNRNPK/TPT1/MCL1/SFPQ/TMBIM6/CD74/GRINA/UBB/BAX/ERP29/HERPUD1/NONO/HIF1A/BID/PPIA/PTTG1IP/EIF5A/DNAJA1/SOD1/PARK7/CLU/PIAS4/TXNDC12/RPL11/PLAUR/ENO1/VDAC2/BCAP31	29
Microglia.Macrophage	GO:0008380	RNA splicing	51/760	330/11590	7.06e-09	1.29e-06	1.07e-06	HNRNPA2B1/HNRNPK/LUC7L3/NCL/PABPC1/SCAF11/SRSF5/CIRBP/FUS/HNRNPR/QKI/RBFOX1/RBM8A/SFPQ/SRSF7/TMBIM6/HNRNPA3/CELF2/HNRNPA1/LSM10/LUC7L/PRDX6/RALY/SRSF9/PNN/PPIG/SAP18/HNRNPU/NONO/PRPF38B/SF3B5/SNRPD3/TXNL4A/LSM5/SNRPB/DDX5/GEMIN4/TRA2B/CELF5/RBMX/SNRPD1/HNRNPM/LSM4/SRSF3/HSPA8/KHDRBS1/HNRNPC/ZMAT2/CLNS1A/LSM3/YBX1	51
Microglia.Macrophage	GO:0015980	energy derivation by oxidation of organic compounds	39/760	219/11590	8.5e-09	1.48e-06	1.22e-06	NDUFA7/PPP1CB/LEPR/OXA1L/RHOA/CHCHD2/GHITM/NDUFA2/NDUFA4/HIF1A/BID/PRDM16/SDHD/PRELID1/CYCS/COX6A1/UQCRFS1/UQCRQ/ISCU/NDUFC2/HMGB1/PARK7/COX4I1/NDUFB6/ARL2/NDUFA8/NDUFB5/NDUFB2/COX5B/NDUFC1/COX6C/COX8A/NDUFB9/COX7B/MDH1/NDUFA6/BNIP3/COX7A2/COX7A2L	39
Microglia.Macrophage	GO:0097193	intrinsic apoptotic signaling pathway	41/760	240/11590	1.23e-08	2.03e-06	1.68e-06	CD44/HNRNPK/ITPR1/TPT1/ARL6IP5/MCL1/SFPQ/TMBIM6/E2F2/CD74/GRINA/HMOX1/UBB/BAX/ERP29/HERPUD1/NONO/HIF1A/BID/DDIT4/DDX5/PPIA/PTTG1IP/EIF5A/HINT1/DNAJA1/SOD1/PARK7/CLU/PIAS4/CASP9/TXNDC12/RPL11/CEBPB/PLAUR/ENO1/VDAC2/BNIP3/EPHA2/BCAP31/ATF4	41
Microglia.Macrophage	GO:0002183	cytoplasmic translational initiation	13/760	30/11590	1.58e-08	2.5e-06	2.06e-06	EIF3F/EIF2S3/EIF5/EIF4A1/RPL13A/EIF4A2/EIF2S2/EIF3H/EIF4B/EIF3M/EIF3K/EIF3G/EIF3L	13
Microglia.Macrophage	GO:0097190	apoptotic signaling pathway	65/760	483/11590	1.78e-08	2.68e-06	2.22e-06	BLOC1S2/CD44/HNRNPK/ITPR1/PDCD6/TPT1/GNAI2/TNFRSF12A/ARL6IP5/BNIP3L/HMGB2/JUN/MCL1/SFPQ/TMBIM6/E2F2/CD74/GRINA/HMOX1/PRKCA/RB1/UBB/BAX/ERP29/GHITM/HERPUD1/NONO/SP100/HIF1A/BID/CIB1/PDIA3/DDIT4/PRELID1/TGFB1/DDX5/PPIA/SPI1/GABARAP/PTTG1IP/EIF5A/GSTP1/RBCK1/CSNK2A1/HINT1/DNAJA1/MFF/CASP1/SOD1/PARK7/CLU/PIAS4/CASP9/TXNDC12/RPL11/CEBPB/PLAUR/ENO1/VDAC2/BNIP3/ARRB2/EPHA2/FAM162A/BCAP31/ATF4	65
Microglia.Macrophage	GO:0006091	generation of precursor metabolites and energy	51/760	342/11590	2.38e-08	3.45e-06	2.85e-06	LDHA/CEBPA/NDUFA7/PGK1/PPP1CB/LEPR/ALDOA/OXA1L/RHOA/CHCHD2/GHITM/GPI/NDUFA2/NDUFA4/PGLS/HIF1A/BID/PRDM16/SDHD/DDIT4/AKR7A2/PRELID1/AKR1B1/CYCS/COX6A1/UQCRFS1/UQCRQ/ALDH2/ISCU/NDUFC2/HMGB1/PARK7/PKM/COX4I1/NDUFB6/ARL2/NDUFA8/NDUFB5/NDUFB2/COX5B/NDUFC1/COX6C/COX8A/NDUFB9/ENO1/COX7B/MDH1/NDUFA6/BNIP3/COX7A2/COX7A2L	51
[truncated: 771 more rows]

## Sheet: Table S7
Gene ontology results for molecular functions.
[truncated: 298 more rows]
