# Supplementary material for: Unveiling cell-type-specific microRNA networks through alternative polyadenylation in glioblastoma
Source: BMC Biol. 2025 Jan 21;23:15. doi: 10.1186/s12915-024-02104-8 (PMC11752630; doi:10.1186/s12915-024-02104-8)
Supplement: Supplementary file 2 — Additional file 2: Differential alternative polyadenylation results computed with SCAPE for the cluster of neoplastic cells (Table S1), OPCs (Table S2), oligodendrocytes (Table S3), macrophages (Table S4) and endothelial cells (Table S5). Table S6. Differential APA events for genes regulating 3’ end processing of mRNAs. [file 12915_2024_2104_MOESM2_ESM.xlsx]

## Sheet: Table S1
Differential alternative polyadenylation results for the cluster of Neoplastic cells, computed with SCAPE.
	gene	pa_site	pct.1	pct.2	versus	p_val	p_val_adj	avg_logFC
ACADM:1_75763254_+	ACADM	1:75763254:+	0.0065	0.00973684	Neoplastic	0.918147	NA	0.0420968
ACADM:1_75763503_+	ACADM	1:75763503:+	0.138833	0.207105	Neoplastic	0.903394	0.973376	-0.0156532
ADSL:22_40366953_+	ADSL	22:40366953:+	0.0361667	0.0573684	Neoplastic	0.966109	0.991535	0.00831291
ADSL:22_40366617_+	ADSL	22:40366617:+	0.1075	0.162895	Neoplastic	0.965515	0.991535	-0.00758878
AGA:4_177430774_-	AGA	4:177430774:-	0.0441667	0.0440789	Neoplastic	0.959366	0.991001	-0.0090267
AGA:4_177431143_-	AGA	4:177431143:-	0.0085	0.00631579	Neoplastic	0.248047	NA	0.41097
AGA:4_177431557_-	AGA	4:177431557:-	0.0321667	0.0339474	Neoplastic	0.50603	0.825149	-0.0758564
AR:X_67730003_+	AR	X:67730003:+	0.00733333	0.0268421	Neoplastic	0.877333	0.964512	-0.0197035
AR:X_67724270_+	AR	X:67724270:+	0.0171667	0.0527632	Neoplastic	0.147691	0.52902	0.165968
AR:X_67730453_+	AR	X:67730453:+	0.0115	0.0501316	Neoplastic	0.299059	0.683608	-0.257354
ARSB:5_78777229_-	ARSB	5:78777229:-	0.0065	0.0196053	Neoplastic	0.74153	0.927229	-0.0596878
ARSB:5_78779800_-	ARSB	5:78779800:-	0.0025	0.00657895	Neoplastic	0.755443	NA	0.146362
ASL:7_66093318_+	ASL	7:66093318:+	0.0338333	0.0353947	Neoplastic	0.979992	0.996123	-0.0133806
ASL:7_66092940_+	ASL	7:66092940:+	0.114167	0.118947	Neoplastic	0.978469	0.995391	0.0087421
ATM:11_108369084_+	ATM	11:108369084:+	0.0398333	0.0521053	Neoplastic	0.0446162	0.300553	-0.210052
ATM:11_108365988_+	ATM	11:108365988:+	0.0353333	0.0375	Neoplastic	0.322693	0.703054	0.112022
ATM:11_108368280_+	ATM	11:108368280:+	0.0241667	0.0238158	Neoplastic	0.207858	0.602325	0.211522
ATP7A:X_78050378_+	ATP7A	X:78050378:+	0.0115	0.00855263	Neoplastic	0.048137	0.314219	0.406111
ATP7A:X_78046868_+	ATP7A	X:78046868:+	0.0123333	0.0159211	Neoplastic	0.159642	0.54564	-0.400511
ATP7A:X_78049936_+	ATP7A	X:78049936:+	0.01	0.0102632	Neoplastic	0.931121	0.982441	-0.06074
BLM:15_90816093_+	BLM	15:90816093:+	0.004	0.00881579	Neoplastic	0.204582	NA	-0.375971
BLM:15_90815391_+	BLM	15:90815391:+	0.0245	0.0372368	Neoplastic	0.189896	0.58292	0.16777
CA2:8_85480945_+	CA2	8:85480945:+	0.007	0.00710526	Neoplastic	0.772232	NA	0.181022
CA2:8_85481485_+	CA2	8:85481485:+	0.111	0.0715789	Neoplastic	0.645206	0.889401	0.235056
CA2:8_85481246_+	CA2	8:85481246:+	0.0158333	0.0213158	Neoplastic	0.218542	0.614428	-0.441366
CACNA1A:19_13206997_-	CACNA1A	19:13206997:-	0.0278333	0.0596053	Neoplastic	0.780091	0.937287	0.0751512
CACNA1A:19_13206475_-	CACNA1A	19:13206475:-	0.0148333	0.0377632	Neoplastic	0.784179	0.938572	-0.0917445
CDK4:12_57748269_-	CDK4	12:57748269:-	0.562	0.796842	Neoplastic	0.321415	0.702404	-0.154147
CDK4:12_57747783_-	CDK4	12:57747783:-	0.0893333	0.369868	Neoplastic	0.323689	0.703447	0.172347
CDKN2A:9_21968008_-	CDKN2A	9:21968008:-	0.108833	0.468289	Neoplastic	0.0540876	0.333034	0.0816589
CDKN2A:9_21967765_-	CDKN2A	9:21967765:-	0.0503333	0.312632	Neoplastic	0.0590933	0.348524	-0.198654
ERCC8:5_60873838_-	ERCC8	5:60873838:-	0.0181667	0.0442105	Neoplastic	0.305843	0.687784	-0.114241
ERCC8:5_60874454_-	ERCC8	5:60874454:-	0.005	0.00868421	Neoplastic	0.322123	NA	0.303564
COL1A2:7_94431215_+	COL1A2	7:94431215:+	0.00516667	0.00368421	Neoplastic	0.534695	NA	-0.217007
COL1A2:7_94430450_+	COL1A2	7:94430450:+	0.00283333	0.00236842	Neoplastic	0.939642	NA	-0.191563
COL1A2:7_94430675_+	COL1A2	7:94430675:+	0.0108333	0.00842105	Neoplastic	0.762975	0.933135	0.206098
COL4A3:2_227312900_+	COL4A3	2:227312900:+	0.00116667	0.0128947	Neoplastic	0.939344	NA	-0.013964
COL4A3:2_227314781_+	COL4A3	2:227314781:+	0.001	0.0107895	Neoplastic	0.939149	NA	0.0162688
COL5A1:9_134844536_+	COL5A1	9:134844536:+	0.0148333	0.00131579	Neoplastic	0.719048	0.918459	-0.255658
COL5A1:9_134843663_+	COL5A1	9:134843663:+	0.0135	0.00131579	Neoplastic	0.347732	0.725867	-0.366609
COL5A1:9_134842880_+	COL5A1	9:134842880:+	0.031	0.00184211	Neoplastic	0.323843	0.703447	0.371063
CP:3_149173262_-	CP	3:149173262:-	0.00866667	0.000263158	Neoplastic	0.64862	NA	0.268847
CP:3_149172506_-	CP	3:149172506:-	0.0376667	0.00171053	Neoplastic	0.923793	0.979878	-0.205575
CP:3_149172803_-	CP	3:149172803:-	0.0125	0.000394737	Neoplastic	1	NA	0.209067
CP:3_149173532_-	CP	3:149173532:-	0.009	0.000263158	Neoplastic	0.300283	NA	0.346171
CPT2:1_53214189_+	CPT2	1:53214189:+	0.0468333	0.0647368	Neoplastic	0.57631	0.858269	0.0439072
CPT2:1_53213892_+	CPT2	1:53213892:+	0.0413333	0.0603947	Neoplastic	0.576761	0.858519	-0.0468814
CST3:20_23633669_-	CST3	20:23633669:-	0.8445	0.928158	Neoplastic	0.469613	0.806964	0.0861694
SLC26A2:5_149986166_+	SLC26A2	5:149986166:+	0.0175	0.0305263	Neoplastic	0.23438	0.633807	-0.16069
SLC26A2:5_149981963_+	SLC26A2	5:149981963:+	0.00316667	0.00460526	Neoplastic	0.429848	NA	-0.0363013
SLC26A2:5_149983007_+	SLC26A2	5:149983007:+	0.03	0.0446053	Neoplastic	0.283593	0.672521	0.106555
TOR1A:9_129812994_-	TOR1A	9:129812994:-	0.0835	0.130789	Neoplastic	0.353308	0.731127	0.148355
TOR1A:9_129813592_-	TOR1A	9:129813592:-	0.0641667	0.121053	Neoplastic	0.354025	0.731463	-0.152783
EPOR:19_11377233_-	EPOR	19:11377233:-	0.00716667	0.00934211	Neoplastic	0.864638	0.959706	-0.0221959
EPOR:19_11377647_-	EPOR	19:11377647:-	0.0458333	0.0596053	Neoplastic	0.886878	0.96652	0.00579
EXT1:8_117794539_-	EXT1	8:117794539:-	0.00333333	0.00447368	Neoplastic	0.875002	NA	0.0938623
EXT1:8_117799422_-	EXT1	8:117799422:-	0.0383333	0.0557895	Neoplastic	0.857862	0.956828	-0.0228301
FANCA:16_89738493_-	FANCA	16:89738493:-	0.002	0.0213158	Neoplastic	0.809672	0.945231	0.125401
FANCA:16_89737566_-	FANCA	16:89737566:-	0.000333333	0.00657895	Neoplastic	0.45766	NA	-0.73486
FECH:18_57549541_-	FECH	18:57549541:-	0.0346667	0.0455263	Neoplastic	0.219165	0.615357	-0.0814905
FECH:18_57548334_-	FECH	18:57548334:-	0.0055	0.00539474	Neoplastic	0.245595	NA	0.408645
FXN:9_69073070_+	FXN	9:69073070:+	0.058	0.105132	Neoplastic	0.568311	0.856009	-0.353153
FXN:9_69072815_+	FXN	9:69072815:+	0.00616667	0.00631579	Neoplastic	0.600596	NA	0.48538
GALK1:17_75757936_-	GALK1	17:75757936:-	0.146	0.201184	Neoplastic	0.734224	0.924659	-0.144821
GAMT:19_1397098_-	GAMT	19:1397098:-	0.265833	0.338289	Neoplastic	0.780134	0.937287	-0.00549558
GCDH:19_12899702_+	GCDH	19:12899702:+	0.029	0.0486842	Neoplastic	0.300792	0.684846	-0.13418
GK:X_30730634_+	GK	X:30730634:+	0.00816667	0.0130263	Neoplastic	0.933108	0.982546	-0.0148093
GK:X_30728955_+	GK	X:30728955:+	0.00283333	0.00460526	Neoplastic	0.853679	NA	-0.127287
GK:X_30729711_+	GK	X:30729711:+	0.0105	0.0157895	Neoplastic	0.812121	0.945954	0.0461489
HADHA:2_26191089_-	HADHA	2:26191089:-	0.00516667	0.00328947	Neoplastic	0.0660541	NA	1.34066
HADHA:2_26190654_-	HADHA	2:26190654:-	0.0223333	0.0422368	Neoplastic	0.129475	0.502329	-0.217105
HADHA:2_26190897_-	HADHA	2:26190897:-	0.247167	0.352368	Neoplastic	0.76273	0.932945	0.0325589
HADHB:2_26290126_+	HADHB	2:26290126:+	0.111167	0.161316	Neoplastic	5.74509e-05	0.00334199	-0.298671
HADHB:2_26290459_+	HADHB	2:26290459:+	0.413333	0.440789	Neoplastic	4.91896e-05	0.00299374	0.188853
HPRT1:X_134500666_+	HPRT1	X:134500666:+	0.075	0.133684	Neoplastic	0.183067	0.573664	-0.0502141
HPRT1:X_134500423_+	HPRT1	X:134500423:+	0.00883333	0.0123684	Neoplastic	0.20458	0.600007	0.340779
ICAM1:19_10285804_+	ICAM1	19:10285804:+	0.0168333	0.00315789	Neoplastic	0.536195	0.839511	0.224698
ICAM1:19_10286610_+	ICAM1	19:10286610:+	0.038	0.0101316	Neoplastic	0.513938	0.827067	-0.0969884
IDS:X_149478816_-	IDS	X:149478816:-	0.1645	0.105921	Neoplastic	0.878643	0.964747	-0.00921572
IDS:X_149482218_-	IDS	X:149482218:-	0.0506667	0.04	Neoplastic	0.763416	0.933392	-0.461719
IDS:X_149481597_-	IDS	X:149481597:-	0.005	0.00315789	Neoplastic	0.786346	NA	-0.0887679
IDS:X_149479067_-	IDS	X:149479067:-	0.00383333	0.00618421	Neoplastic	0.116536	NA	-1.19839
IDS:X_149479482_-	IDS	X:149479482:-	0.110333	0.065	Neoplastic	0.0451127	0.302928	0.110045
IDS:X_149482524_-	IDS	X:149482524:-	0.0631667	0.0432895	Neoplastic	0.833668	0.951504	-0.113057
INSR:19_7116141_-	INSR	19:7116141:-	0.0795	0.0769737	Neoplastic	0.0362433	0.266341	0.177904
INSR:19_7112280_-	INSR	19:7112280:-	0.0335	0.0389474	Neoplastic	0.781962	0.937341	0.000986907
INSR:19_7114736_-	INSR	19:7114736:-	0.012	0.0236842	Neoplastic	0.00659862	0.102197	-0.675234
JAG1:20_10637979_-	JAG1	20:10637979:-	0.0978333	0.0664474	Neoplastic	0.596249	0.869637	0.0147499
JAG1:20_10638960_-	JAG1	20:10638960:-	0.0376667	0.0313158	Neoplastic	0.07243	0.385817	-0.236959
JAG1:20_10637691_-	JAG1	20:10637691:-	0.0243333	0.0130263	Neoplastic	0.0819931	0.413803	0.362611
KHK:2_27100728_+	KHK	2:27100728:+	0.0025	0.00526316	Neoplastic	0.678043	NA	-0.229883
KHK:2_27099963_+	KHK	2:27099963:+	0.0443333	0.0744737	Neoplastic	0.648077	0.889765	0.0695395
LPL:8_19966090_+	LPL	8:19966090:+	0.205833	0.0913158	Neoplastic	0.190511	0.583096	0.106536
LPL:8_19967242_+	LPL	8:19967242:+	0.2095	0.115263	Neoplastic	0.0140524	0.157738	-0.21065
LPL:8_19966855_+	LPL	8:19966855:+	0.1575	0.0588158	Neoplastic	0.307244	0.688732	0.203689
MTTP:4_99623992_+	MTTP	4:99623992:+	0.00883333	0.00105263	Neoplastic	0.428317	NA	-0.347338
MTTP:4_99623254_+	MTTP	4:99623254:+	0.0131667	0.00118421	Neoplastic	0.418616	0.774116	0.280335
MMUT:6_49431572_-	MMUT	6:49431572:-	0.0561667	0.0560526	Neoplastic	0.796632	0.942448	-0.0602783
MMUT:6_49431365_-	MMUT	6:49431365:-	0.0513333	0.0497368	Neoplastic	0.859436	0.957442	-0.0529444
MMUT:6_49430366_-	MMUT	6:49430366:-	0.0226667	0.0196053	Neoplastic	0.397379	0.760254	0.156152
MMUT:6_49430780_-	MMUT	6:49430780:-	0.0215	0.0213158	Neoplastic	0.994329	1	-0.0155516
NAGA:22_42058387_-	NAGA	22:42058387:-	0.0135	0.0169737	Neoplastic	0.463451	0.803275	0.212718
NAGA:22_42059764_-	NAGA	22:42059764:-	0.0358333	0.0532895	Neoplastic	0.445814	0.791851	-0.115707
NPC1:18_23531498_-	NPC1	18:23531498:-	0.0416667	0.0386842	Neoplastic	0.144579	0.524267	-0.315906
NPC1:18_23531726_-	NPC1	18:23531726:-	0.00716667	0.00368421	Neoplastic	0.155556	NA	0.46132
PEX7:6_136913928_+	PEX7	6:136913928:+	0.0561667	0.0575	Neoplastic	0.487846	0.816695	0.120476
PEX7:6_136913658_+	PEX7	6:136913658:+	0.0106667	0.0131579	Neoplastic	0.502877	0.824042	-0.215571
PGK1:X_78126249_+	PGK1	X:78126249:+	0.853167	0.806447	Neoplastic	1.21236e-07	2.20085e-05	0.298098
PGK1:X_78126843_+	PGK1	X:78126843:+	0.262333	0.208816	Neoplastic	1.3832e-07	2.46842e-05	-0.391042
PKD2:4_88077762_+	PKD2	4:88077762:+	0.0323333	0.0463158	Neoplastic	0.612549	0.87689	-0.0528241
PKD2:4_88076835_+	PKD2	4:88076835:+	0.0125	0.0168421	Neoplastic	0.621115	0.88112	0.10094
POU3F4:X_83512121_+	POU3F4	X:83512121:+	0.0175	0.0375	Neoplastic	0.945808	0.987181	0.00087265
POU3F4:X_83511167_+	POU3F4	X:83511167:+	0.016	0.0323684	Neoplastic	0.94446	0.986999	-0.000978984
PRNP:20_4700957_+	PRNP	20:4700957:+	0.0213333	0.0190789	Neoplastic	0.699806	0.910688	-0.0612263
PRNP:20_4701587_+	PRNP	20:4701587:+	0.3565	0.312237	Neoplastic	0.694712	0.909398	0.0315003
PTS:11_112233974_+	PTS	11:112233974:+	0.00816667	0.0153947	Neoplastic	0.278508	0.669304	-0.166029
PTS:11_112233797_+	PTS	11:112233797:+	0.2785	0.401316	Neoplastic	0.273193	0.665781	0.124234
PEX2:8_76981527_-	PEX2	8:76981527:-	0.00533333	0.00802632	Neoplastic	0.454375	NA	-0.301769
PEX2:8_76982085_-	PEX2	8:76982085:-	0.0465	0.0571053	Neoplastic	0.833925	0.951504	-0.0244489
PEX2:8_76982949_-	PEX2	8:76982949:-	0.199167	0.246447	Neoplastic	0.602438	0.872359	0.0160381
QDPR:4_17486427_-	QDPR	4:17486427:-	0.0618333	0.0659211	Neoplastic	0.383985	0.752605	0.646729
QDPR:4_17486530_-	QDPR	4:17486530:-	0.235833	0.3725	Neoplastic	0.793595	0.941465	-0.0628937
QDPR:4_17486854_-	QDPR	4:17486854:-	0.0575	0.105132	Neoplastic	0.681654	0.90358	-0.000163476
RB1:13_48481885_+	RB1	13:48481885:+	0.0685	0.142237	Neoplastic	0.629309	0.884866	0.0662971
RB1:13_48480589_+	RB1	13:48480589:+	0.002	0.00618421	Neoplastic	0.678453	NA	-0.327067
ATXN1:6_16302720_-	ATXN1	6:16302720:-	0.0103333	0.0075	Neoplastic	0.310734	0.691608	-0.215
ATXN1:6_16305109_-	ATXN1	6:16305109:-	0.0168333	0.0118421	Neoplastic	0.425909	0.778839	-0.121383
ATXN1:6_16301118_-	ATXN1	6:16301118:-	0.0331667	0.0177632	Neoplastic	0.220244	0.617069	0.25476
SOX9:17_72124433_+	SOX9	17:72124433:+	0.00833333	0.00368421	Neoplastic	0.581578	NA	0.292803
SOX9:17_72126386_+	SOX9	17:72126386:+	0.255833	0.135526	Neoplastic	0.811808	0.945954	0.0199936
SOX9:17_72125405_+	SOX9	17:72125405:+	0.0125	0.00947368	Neoplastic	0.169398	0.55619	-0.522296
SOX9:17_72125756_+	SOX9	17:72125756:+	0.0211667	0.00776316	Neoplastic	0.901806	0.973059	0.673882
SOX9:17_72124964_+	SOX9	17:72124964:+	0.164167	0.0856579	Neoplastic	0.65149	0.891338	0.0263781
TIMP3:22_32861193_+	TIMP3	22:32861193:+	0.081	0.0267105	Neoplastic	0.57098	0.856633	-0.0810708
TIMP3:22_32860545_+	TIMP3	22:32860545:+	0.142333	0.0598684	Neoplastic	0.120861	0.491012	-0.281343
TIMP3:22_32863020_+	TIMP3	22:32863020:+	0.238167	0.0896053	Neoplastic	0.258682	0.652843	0.182083
TIMP3:22_32860941_+	TIMP3	22:32860941:+	0.017	0.00263158	Neoplastic	0.022375	0.207221	0.861682
TIMP3:22_32859645_+	TIMP3	22:32859645:+	0.1295	0.0438158	Neoplastic	0.765359	0.933666	-0.0903918
TPM1:15_63066102_+	TPM1	15:63066102:+	0.0143333	0.0627632	Neoplastic	0.00128155	0.0326718	-1.27894
TSC1:9_132891356_-	TSC1	9:132891356:-	0.0415	0.0398684	Neoplastic	0.713726	0.915318	0.0285771
TSC1:9_132895982_-	TSC1	9:132895982:-	0.00716667	0.00723684	Neoplastic	0.743164	NA	-0.11762
TSHR:14_81145911_+	TSHR	14:81145911:+	0.000833333	0.0101316	Neoplastic	0.543274	NA	-0.325975
TSHR:14_81146289_+	TSHR	14:81146289:+	0.007	0.0576316	Neoplastic	0.962543	0.991001	0.0179
UMPS:3_124745171_+	UMPS	3:124745171:+	0.0035	0.00578947	Neoplastic	0.788524	NA	0.150327
UMPS:3_124744271_+	UMPS	3:124744271:+	0.145167	0.250789	Neoplastic	0.760036	0.931369	-0.0490915
XPA:9_97675372_-	XPA	9:97675372:-	0.061	0.0542105	Neoplastic	0.214386	0.609578	0.115857
XPA:9_97674931_-	XPA	9:97674931:-	0.0763333	0.075	Neoplastic	0.212182	0.607247	-0.096773
BLMH:17_30248846_-	BLMH	17:30248846:-	0.00483333	0.0111842	Neoplastic	0.597911	NA	0.181262
BLMH:17_30248216_-	BLMH	17:30248216:-	0.094	0.231447	Neoplastic	0.571301	0.856764	-0.0390586
TPP1:11_6612784_-	TPP1	11:6612784:-	0.172	0.120526	Neoplastic	0.115828	0.48329	0.0691738
TPP1:11_6613765_-	TPP1	11:6613765:-	0.0321667	0.0271053	Neoplastic	0.0915161	0.43438	-0.246571
TPP1:11_6614314_-	TPP1	11:6614314:-	0.00516667	0.00342105	Neoplastic	0.897914	NA	0.0803513
COL5A2:2_189033774_-	COL5A2	2:189033774:-	0.04	0.0342105	Neoplastic	0.445515	0.791851	0.583137
COL5A2:2_189032541_-	COL5A2	2:189032541:-	0.0816667	0.0923684	Neoplastic	0.291278	0.676227	-0.0542707
COL5A2:2_189032919_-	COL5A2	2:189032919:-	0.00683333	0.00855263	Neoplastic	0.813971	0.946843	0.115948
COL5A2:2_189032055_-	COL5A2	2:189032055:-	0.0055	0.0135526	Neoplastic	0.38752	0.754073	-0.884508
COL5A2:2_189033558_-	COL5A2	2:189033558:-	0.0095	0.0161842	Neoplastic	0.414378	0.772673	-0.480046
CYBB:X_37811007_+	CYBB	X:37811007:+	0.000166667	0.0138158	Neoplastic	1	NA	0.443685
CYBB:X_37812015_+	CYBB	X:37812015:+	0	0.0117105	Neoplastic	1	NA	-8.28259
GM2A:5_151270403_+	GM2A	5:151270403:+	0.00533333	0.00394737	Neoplastic	0.540321	NA	0.239155
HFE:6_26096824_+	HFE	6:26096824:+	0.005	0.0025	Neoplastic	0.565292	NA	-0.224147
HFE:6_26095483_+	HFE	6:26095483:+	0.00783333	0.00302632	Neoplastic	0.559656	NA	0.172509
PECAM1:17_64322520_-	PECAM1	17:64322520:-	0.00133333	0.0125	Neoplastic	0.194274	0.587983	-0.445075
PECAM1:17_64323069_-	PECAM1	17:64323069:-	0.0015	0.00789474	Neoplastic	0.237983	NA	0.664141
PSEN2:1_226895712_+	PSEN2	1:226895712:+	0.00466667	0.00618421	Neoplastic	0.600506	NA	-0.146806
PSEN2:1_226896090_+	PSEN2	1:226896090:+	0.0491667	0.0590789	Neoplastic	0.604262	0.873458	0.0217141
SOD1:21_31668695_+	SOD1	21:31668695:+	0.640833	0.725132	Neoplastic	0.539879	0.840583	-0.0576126
SOD1:21_31668920_+	SOD1	21:31668920:+	0.569167	0.628026	Neoplastic	0.540004	0.840583	0.0583534
STK11:19_1228420_+	STK11	19:1228420:+	0.0325	0.0265789	Neoplastic	0.345473	0.724166	0.141584
STK11:19_1228083_+	STK11	19:1228083:+	0.0615	0.0577632	Neoplastic	0.333908	0.713139	-0.0818624
BARD1:2_214726650_-	BARD1	2:214726650:-	0.0238333	0.0459211	Neoplastic	0.013148	0.151295	-0.358488
BARD1:2_214725666_-	BARD1	2:214725666:-	0.00983333	0.0138158	Neoplastic	0.525992	0.834817	0.161778
BARD1:2_214728582_-	BARD1	2:214728582:-	0.0828333	0.110658	Neoplastic	0.0365803	0.266534	0.0978026
ATRX:X_77506599_-	ATRX	X:77506599:-	0.004	0.0075	Neoplastic	0.770154	NA	-0.136053
ATRX:X_77506941_-	ATRX	X:77506941:-	0.075	0.107237	Neoplastic	0.00830563	0.116445	0.223922
ATRX:X_77505744_-	ATRX	X:77505744:-	0.0591667	0.113816	Neoplastic	0.0103187	0.132819	-0.223031
ELN:7_74069895_+	ELN	7:74069895:+	0.0433333	0.0396053	Neoplastic	0.622619	0.881715	0.160823
ELN:7_74069657_+	ELN	7:74069657:+	0.0741667	0.0821053	Neoplastic	0.619528	0.879918	-0.144424
HEXA:15_72343876_-	HEXA	15:72343876:-	0.198333	0.181053	Neoplastic	0.0370655	0.269147	-0.153197
HEXA:15_72343444_-	HEXA	15:72343444:-	0.0215	0.0134211	Neoplastic	0.0462215	0.306852	0.444782
PMS1:2_189877593_+	PMS1	2:189877593:+	0.0303333	0.0464474	Neoplastic	0.0738675	0.38985	0.155904
RFXAP:13_36829083_+	RFXAP	13:36829083:+	0.0568333	0.105132	Neoplastic	0.0257254	0.223274	-0.0993385
RFXAP:13_36828651_+	RFXAP	13:36828651:+	0.0045	0.00473684	Neoplastic	0.0388013	NA	0.806974
VHL:3_10152042_+	VHL	3:10152042:+	0.0478333	0.0696053	Neoplastic	0.0389426	0.278362	0.249789
VHL:3_10151430_+	VHL	3:10151430:+	0.00766667	0.0225	Neoplastic	0.00109857	0.0297348	-0.750497
VHL:3_10150836_+	VHL	3:10150836:+	0.0133333	0.0221053	Neoplastic	0.963767	0.991451	0.044547
VHL:3_10152357_+	VHL	3:10152357:+	0.0158333	0.0275	Neoplastic	0.816743	0.947685	-0.0117645
WRN:8_31173757_+	WRN	8:31173757:+	0.0123333	0.0175	Neoplastic	0.691537	0.907992	0.0963651
WRN:8_31175908_+	WRN	8:31175908:+	0.0095	0.0160526	Neoplastic	0.694783	0.909398	-0.107462
DCX:X_111293795_-	DCX	X:111293795:-	0.0423333	0.240526	Neoplastic	0.789089	0.9406	-0.000757616
DCX:X_111300662_-	DCX	X:111300662:-	0.01	0.0581579	Neoplastic	0.883832	0.965339	0.0352621
DCX:X_111301337_-	DCX	X:111301337:-	0.0015	0.0127632	Neoplastic	0.771473	NA	-0.461508
DCX:X_111294344_-	DCX	X:111294344:-	0.0306667	0.171053	Neoplastic	0.677877	0.901823	0.0210999
IL6R:1_154466822_+	IL6R	1:154466822:+	0.0191667	0.00644737	Neoplastic	0.00186665	0.0416023	0.544121
IL6R:1_154469437_+	IL6R	1:154469437:+	0.00833333	0.00671053	Neoplastic	0.00231052	NA	-0.767707
FCGR3A:1_161541802_-	FCGR3A	1:161541802:-	0.00733333	0.0715789	Neoplastic	1	1	0.38421
FCGR3A:1_161542675_-	FCGR3A	1:161542675:-	0	0.0103947	Neoplastic	1	NA	-8.1523
CD55:1_207360489_+	CD55	1:207360489:+	0.0015	0.0144737	Neoplastic	0.76911	NA	0.178972
CD55:1_207359760_+	CD55	1:207359760:+	0.0005	0.00671053	Neoplastic	0.780854	NA	-0.349192
SLC11A1:2_218395784_+	SLC11A1	2:218395784:+	0.000333333	0.01	Neoplastic	0.0595719	NA	-1.15688
SLC11A1:2_218395316_+	SLC11A1	2:218395316:+	0.000333333	0.0298684	Neoplastic	6.30558e-13	7.37683e-10	-3.65024
SLC11A1:2_218396882_+	SLC11A1	2:218396882:+	0.01	0.0243421	Neoplastic	8.5565e-12	4.74165e-09	1.7191
SPP1:4_87982905_+	SPP1	4:87982905:+	0.0518333	0.0878947	Neoplastic	0.227811	0.625433	0.00401495
SPP1:4_87983337_+	SPP1	4:87983337:+	0.276667	0.215263	Neoplastic	0.226191	0.62247	-0.00383403
IGFBP3:7_45912904_-	IGFBP3	7:45912904:-	0.100833	0.0128947	Neoplastic	0.485886	0.815546	-0.207407
IGFBP3:7_45912374_-	IGFBP3	7:45912374:-	0.569333	0.132368	Neoplastic	0.503936	0.824544	0.432151
IGFBP3:7_45913363_-	IGFBP3	7:45913363:-	0.0276667	0.00539474	Neoplastic	0.302258	0.685731	-1.07337
IGFBP5:2_216676012_-	IGFBP5	2:216676012:-	0.00516667	0.00736842	Neoplastic	0.0116474	NA	-3.67411
IGFBP5:2_216672232_-	IGFBP5	2:216672232:-	0.6535	0.203158	Neoplastic	0.208215	0.602325	-0.356655
IGFBP5:2_216672880_-	IGFBP5	2:216672880:-	0.0836667	0.00657895	Neoplastic	0.982331	0.996908	0.750372
IGFBP5:2_216675742_-	IGFBP5	2:216675742:-	0.113667	0.0198684	Neoplastic	1	1	-0.0593096
IGFBP5:2_216672358_-	IGFBP5	2:216672358:-	0.521333	0.0931579	Neoplastic	0.668781	0.898736	0.250532
IGFBP5:2_216675598_-	IGFBP5	2:216675598:-	0.188167	0.0161842	Neoplastic	0.985587	0.998173	0.899611
IGFBP5:2_216676606_-	IGFBP5	2:216676606:-	0.535833	0.112105	Neoplastic	0.121199	0.491012	0.046289
SERPINE1:7_101138294_+	SERPINE1	7:101138294:+	0.195	0.0284211	Neoplastic	0.0302652	0.24231	0.0802359
SERPINE1:7_101137601_+	SERPINE1	7:101137601:+	0.0185	0.00236842	Neoplastic	0.0374681	0.271135	-0.765058
CD44:11_35232387_+	CD44	11:35232387:+	0.2035	0.0265789	Neoplastic	0.719034	0.918459	-0.144889
CD44:11_35229462_+	CD44	11:35229462:+	0.172	0.0242105	Neoplastic	0.165898	0.553008	-0.135545
CD44:11_35230002_+	CD44	11:35230002:+	0.197167	0.0215789	Neoplastic	0.0608082	0.353729	0.219573
NCAM1:11_113275699_+	NCAM1	11:113275699:+	0.0161667	0.0381579	Neoplastic	0.418897	0.774116	-0.323507
NCAM1:11_113275492_+	NCAM1	11:113275492:+	0.00816667	0.00565789	Neoplastic	0.178283	NA	1.39228
NCAM1:11_113278417_+	NCAM1	11:113278417:+	0.216167	0.416447	Neoplastic	0.308223	0.689458	-0.334203
NCAM1:11_113277814_+	NCAM1	11:113277814:+	0.153833	0.263553	Neoplastic	0.422579	0.776499	-0.0190711
NCAM1:11_113276671_+	NCAM1	11:113276671:+	0.0708333	0.118816	Neoplastic	0.00369473	0.0668416	0.133449
NCAM1:11_113277022_+	NCAM1	11:113277022:+	0.0253333	0.0460526	Neoplastic	0.182678	0.573127	0.0489404
RFX2:19_5993174_-	RFX2	19:5993174:-	0.02	0.01	Neoplastic	0.248301	0.645763	-0.243357
RFX2:19_5993543_-	RFX2	19:5993543:-	0.0408333	0.0159211	Neoplastic	0.231577	0.630357	0.14915
ADH5:4_99072163_-	ADH5	4:99072163:-	0.3105	0.372763	Neoplastic	0.555902	0.849108	0.133931
ADH5:4_99070994_-	ADH5	4:99070994:-	0.103167	0.157632	Neoplastic	0.553085	0.84711	-0.112101
ADH5:4_99071291_-	ADH5	4:99071291:-	0.0168333	0.0248684	Neoplastic	0.70614	0.912515	-0.0243578
ALDH1B1:9_38397421_+	ALDH1B1	9:38397421:+	0.00866667	0.0155263	Neoplastic	0.325814	0.705242	0.22371
ALDH1B1:9_38398231_+	ALDH1B1	9:38398231:+	0.00333333	0.00671053	Neoplastic	0.905518	NA	0.0722498
ALDH1B1:9_38397943_+	ALDH1B1	9:38397943:+	0.003	0.00868421	Neoplastic	0.189862	NA	-0.452997
ALDH9A1:1_165662603_-	ALDH9A1	1:165662603:-	0.114833	0.124737	Neoplastic	0.121325	0.491131	-0.166943
ALDH9A1:1_165662235_-	ALDH9A1	1:165662235:-	0.241667	0.223553	Neoplastic	0.11874	0.487311	0.129914
ATP1A2:1_160142778_+	ATP1A2	1:160142778:+	0.0333333	0.0631579	Neoplastic	0.0702558	0.380321	-0.260059
ATP1A2:1_160143579_+	ATP1A2	1:160143579:+	0.0726667	0.101184	Neoplastic	0.0685941	0.37533	0.21772
COMT:22_19968994_+	COMT	22:19968994:+	0.669833	0.623026	Neoplastic	0.791103	0.940856	-0.0211195
COMT:22_19969939_+	COMT	22:19969939:+	0.05	0.0373684	Neoplastic	0.800755	0.942773	0.0578457
CYP27B1:12_57762839_-	CYP27B1	12:57762839:-	0.0196667	0.0780263	Neoplastic	0.566191	0.854704	0.00589756
CYP27B1:12_57762353_-	CYP27B1	12:57762353:-	0.118	0.412763	Neoplastic	0.566204	0.854704	-0.00588453
CYP51A1:7_92112172_-	CYP51A1	7:92112172:-	0.224	0.203421	Neoplastic	0.933543	0.982546	-0.012731
CYP51A1:7_92113604_-	CYP51A1	7:92113604:-	0.026	0.0257895	Neoplastic	0.759921	0.931348	-0.113126
CYP51A1:7_92113172_-	CYP51A1	7:92113172:-	0.0216667	0.0181579	Neoplastic	0.531999	0.838564	0.115842
DHFR:5_80628781_-	DHFR	5:80628781:-	0.0138333	0.0832895	Neoplastic	0.216369	0.61224	0.432015
DHFR:5_80626306_-	DHFR	5:80626306:-	0.0308333	0.193421	Neoplastic	0.772203	0.935522	0.0233572
DHFR:5_80627683_-	DHFR	5:80627683:-	0.00416667	0.0489474	Neoplastic	0.0440274	0.297348	-0.518624
DHFR:5_80626909_-	DHFR	5:80626909:-	0.0295	0.179342	Neoplastic	0.879675	0.964747	0.0246832
FKBP1A:20_1369751_-	FKBP1A	20:1369751:-	0.0805	0.0856579	Neoplastic	0.502431	0.824042	0.0611155
FKBP1A:20_1369211_-	FKBP1A	20:1369211:-	0.0221667	0.0128947	Neoplastic	0.0953268	0.442937	0.791492
GLRB:4_157171753_+	GLRB	4:157171753:+	0.00583333	0.00842105	Neoplastic	0.781829	NA	-0.0850344
GLRB:4_157171267_+	GLRB	4:157171267:+	0.0635	0.0831579	Neoplastic	0.631061	0.885335	0.0286152
GLRB:4_157172077_+	GLRB	4:157172077:+	0.0106667	0.0155263	Neoplastic	0.73811	0.926085	-0.0861048
GRIA3:X_123490347_+	GRIA3	X:123490347:+	0.0025	0.00605263	Neoplastic	0.591079	NA	0.225656
GRIA3:X_123490896_+	GRIA3	X:123490896:+	0.043	0.121447	Neoplastic	0.833798	0.951504	-0.00115856
GRIA3:X_123488970_+	GRIA3	X:123488970:+	0.0273333	0.0789474	Neoplastic	0.752672	0.929002	-0.05871
GRINA:8_143993397_+	GRINA	8:143993397:+	0.291333	0.359079	Neoplastic	0.749405	0.928361	-0.257686
GRINA:8_143993157_+	GRINA	8:143993157:+	0.00366667	0.00328947	Neoplastic	0.744591	NA	0.26502
GSTM3:1_109736963_-	GSTM3	1:109736963:-	0.270667	0.4925	Neoplastic	8.68384e-07	0.000112432	-0.280014
GSTM3:1_109736540_-	GSTM3	1:109736540:-	0.0306667	0.0540789	Neoplastic	0.0601108	0.351224	0.301139
GSTM3:1_109735694_-	GSTM3	1:109735694:-	0.0231667	0.025	Neoplastic	6.13836e-07	8.97649e-05	1.05339
HPGD:4_174490287_-	HPGD	4:174490287:-	0.000666667	0.00815789	Neoplastic	0.474757	0.810343	0.364309
HPGD:4_174491061_-	HPGD	4:174491061:-	0.0005	0.0107895	Neoplastic	0.475855	0.810343	-0.37197
IFNAR2:21_33262758_+	IFNAR2	21:33262758:+	0.0646667	0.120921	Neoplastic	0.799284	0.942773	0.0176896
IFNAR2:21_33265656_+	IFNAR2	21:33265656:+	0.0135	0.0272368	Neoplastic	0.683323	0.903655	-0.072916
IFNAR2:21_33264477_+	IFNAR2	21:33264477:+	0.0125	0.0236842	Neoplastic	0.940051	0.985444	0.0199614
IGF1R:15_98959850_+	IGF1R	15:98959850:+	0.00933333	0.00434211	Neoplastic	0.0850582	NA	-0.47309
IGF1R:15_98958721_+	IGF1R	15:98958721:+	0.00516667	0.00315789	Neoplastic	0.278328	NA	-0.9518
IGF1R:15_98964499_+	IGF1R	15:98964499:+	0.0738333	0.0202632	Neoplastic	0.0165234	0.174149	0.304957
IGF2R:6_160105473_+	IGF2R	6:160105473:+	0.00566667	0.00776316	Neoplastic	0.667777	NA	-0.15131
IGF2R:6_160106544_+	IGF2R	6:160106544:+	0.0681667	0.0830263	Neoplastic	0.637643	0.88658	0.020022
KCNJ5:11_128918032_+	KCNJ5	11:128918032:+	0.004	0.00315789	Neoplastic	0.647111	NA	-0.193907
KCNJ5:11_128919589_+	KCNJ5	11:128919589:+	0.0055	0.00342105	Neoplastic	0.637154	NA	0.160134
KCNJ2:17_70180032_+	KCNJ2	17:70180032:+	0.00916667	0.0115789	Neoplastic	0.248455	0.645763	0.232875
KCNJ2:17_70178694_+	KCNJ2	17:70178694:+	0.0055	0.01	Neoplastic	0.257966	NA	-0.323898
KITLG:12_88494970_-	KITLG	12:88494970:-	0.00316667	0.00513158	Neoplastic	0.477802	NA	0.372787
KITLG:12_88492828_-	KITLG	12:88492828:-	0.014	0.0326316	Neoplastic	0.417789	0.774045	-0.112066
NQO1:16_69709405_-	NQO1	16:69709405:-	0.00666667	0.00960526	Neoplastic	0.282394	0.67201	-0.243931
NQO1:16_69710854_-	NQO1	16:69710854:-	0.0498333	0.0614474	Neoplastic	0.273507	0.665997	0.0594447
P4HA1:10_73007228_-	P4HA1	10:73007228:-	0.26	0.102895	Neoplastic	0.978167	0.995277	-0.00256287
P4HA1:10_73007669_-	P4HA1	10:73007669:-	0.0711667	0.0255263	Neoplastic	0.98134	0.996242	0.00817641
PDHB:3_58427675_-	PDHB	3:58427675:-	0.239	0.391711	Neoplastic	0.636003	0.88648	-0.0367871
PDHB:3_58427989_-	PDHB	3:58427989:-	0.0483333	0.0785526	Neoplastic	0.640156	0.887782	0.0454118
PPIC:5_123023623_-	PPIC	5:123023623:-	0.0105	0.0110526	Neoplastic	0.961365	0.991001	-0.0220616
PPIC:5_123023389_-	PPIC	5:123023389:-	0.0793333	0.0868421	Neoplastic	0.933065	0.982546	0.00460181
PPP3CA:4_101024349_-	PPP3CA	4:101024349:-	0.0526667	0.0606579	Neoplastic	0.790879	0.940816	0.0448007
PPP3CA:4_101025339_-	PPP3CA	4:101025339:-	0.108333	0.109342	Neoplastic	0.0285368	0.233471	0.201883
PPP3CA:4_101024961_-	PPP3CA	4:101024961:-	0.055	0.0692105	Neoplastic	0.339642	0.718436	-0.0828194
PPP3CA:4_101023440_-	PPP3CA	4:101023440:-	0.0698333	0.0951316	Neoplastic	0.0219362	0.20574	-0.182101
PPP3R1:2_68179704_-	PPP3R1	2:68179704:-	0.00333333	0.00421053	Neoplastic	0.752051	NA	-0.289872
PPP3R1:2_68178858_-	PPP3R1	2:68178858:-	0.02	0.0186842	Neoplastic	0.733249	0.923947	0.178181
PTAFR:1_28147170_-	PTAFR	1:28147170:-	0.000333333	0.0126316	Neoplastic	0.416607	NA	-0.685059
PTAFR:1_28149366_-	PTAFR	1:28149366:-	0.00133333	0.0231579	Neoplastic	0.42202	0.776286	0.252485
PTGS2:1_186671838_-	PTGS2	1:186671838:-	0.0215	0.00605263	Neoplastic	0.323103	0.703054	-0.11791
PTGS2:1_186673746_-	PTGS2	1:186673746:-	0.007	0.00131579	Neoplastic	0.321288	NA	0.415332
RARA:17_40357638_+	RARA	17:40357638:+	0.0416667	0.0402632	Neoplastic	0.00546202	0.0890388	-0.35551
RARA:17_40356774_+	RARA	17:40356774:+	0.0883333	0.0606579	Neoplastic	0.00435238	0.0761233	0.235926
RPL22:1_6186231_-	RPL22	1:6186231:-	0.501833	0.689211	Neoplastic	0.0492293	0.318976	-0.752958
RPL22:1_6185062_-	RPL22	1:6185062:-	0.293333	0.286184	Neoplastic	0.00599208	0.0958824	0.265958
RPL22:1_6186603_-	RPL22	1:6186603:-	0.822667	0.8975	Neoplastic	0.224017	0.62054	-0.0749755
RPL23A:17_28724342_+	RPL23A	17:28724342:+	0.169	0.337895	Neoplastic	0.00014132	0.00684588	-0.273133
RPL23A:17_28724001_+	RPL23A	17:28724001:+	0.696667	0.842368	Neoplastic	0.00013242	0.00648486	0.217463
RPL28:19_55388412_+	RPL28	19:55388412:+	0.883667	0.941579	Neoplastic	0.502332	0.824042	0.0922274
RPL31:2_101006487_+	RPL31	2:101006487:+	0.579	0.652895	Neoplastic	0.495099	0.820876	0.0472515
RPL34:4_108630171_+	RPL34	4:108630171:+	0.00566667	0.0107895	Neoplastic	0.187745	NA	-0.34809
RPL34:4_108630423_+	RPL34	4:108630423:+	0.0968333	0.1675	Neoplastic	0.170483	0.557875	-0.285409
RPL35A:3_197955900_+	RPL35A	3:197955900:+	0.679333	0.785132	Neoplastic	0.0453118	0.303298	0.287085
RPL35A:3_197956584_+	RPL35A	3:197956584:+	0.0398333	0.0759211	Neoplastic	0.0491121	0.318412	-0.383598
RPL37:5_40827762_-	RPL37	5:40827762:-	0.0838333	0.0919737	Neoplastic	0.0437426	0.296374	0.248339
RPL37:5_40830514_-	RPL37	5:40830514:-	0.0108333	0.00657895	Neoplastic	0.139913	0.519316	1.03047
RPL37:5_40832406_-	RPL37	5:40832406:-	0.742833	0.870921	Neoplastic	0.567184	0.855212	-0.186838
RPL37:5_40825287_-	RPL37	5:40825287:-	0.0496667	0.0748684	Neoplastic	0.884715	0.965751	-0.202065
RPL37:5_40831371_-	RPL37	5:40831371:-	0.0035	0.0289474	Neoplastic	0.0544088	0.334185	-2.56333
RPL37:5_40826358_-	RPL37	5:40826358:-	0.0288333	0.0492105	Neoplastic	0.83143	0.951504	-0.297662
RPL37A:2_216501518_+	RPL37A	2:216501518:+	0.841	0.916974	Neoplastic	0.711611	0.914628	0.170694
RPL37A:2_216502449_+	RPL37A	2:216502449:+	0.0235	0.0380263	Neoplastic	0.697171	0.909639	-0.154037
REEP3:10_63621003_+	REEP3	10:63621003:+	0.0178333	0.0502632	Neoplastic	0.0054352	0.0888621	-0.485771
REEP3:10_63625107_+	REEP3	10:63625107:+	0.00183333	0.00552632	Neoplastic	0.580571	NA	-0.468103
REEP3:10_63621462_+	REEP3	10:63621462:+	0.0055	0.00868421	Neoplastic	0.443678	NA	0.415351
REEP3:10_63624569_+	REEP3	10:63624569:+	0.103333	0.165526	Neoplastic	0.0320214	0.247907	0.263761
BLOC1S2:10_100274983_-	BLOC1S2	10:100274983:-	0.0346667	0.0472368	Neoplastic	0.317725	0.698666	-0.130946
BLOC1S2:10_100274712_-	BLOC1S2	10:100274712:-	0.168	0.201711	Neoplastic	0.307744	0.688996	0.0683251
NKIRAS2:17_42025618_+	NKIRAS2	17:42025618:+	0.0855	0.145	Neoplastic	0.0622102	0.359501	-0.117357
NKIRAS2:17_42024709_+	NKIRAS2	17:42024709:+	0.119667	0.178553	Neoplastic	0.0614543	0.356699	0.0935927
ATP2B4:1_203744063_+	ATP2B4	1:203744063:+	0.107833	0.0777632	Neoplastic	0.900486	0.972524	0.0404865
ATP2B4:1_203743694_+	ATP2B4	1:203743694:+	0.00766667	0.00592105	Neoplastic	0.935474	NA	-0.137671
ZNF429:19_21538178_+	ZNF429	19:21538178:+	0.0763333	0.0913158	Neoplastic	0.517752	0.830085	-0.0291408
ZNF429:19_21538574_+	ZNF429	19:21538574:+	0.0095	0.0102632	Neoplastic	0.540923	0.841161	0.164774
SMAD5:5_136182714_+	SMAD5	5:136182714:+	0.0648333	0.0982895	Neoplastic	0.0528126	0.329699	-0.191606
SMAD5:5_136182210_+	SMAD5	5:136182210:+	0.0258333	0.0384211	Neoplastic	0.392776	0.758397	-0.14783
SMAD5:5_136179375_+	SMAD5	5:136179375:+	0.0338333	0.0378947	Neoplastic	0.0414367	0.28855	0.295649
SMAD5:5_136177935_+	SMAD5	5:136177935:+	0.0293333	0.0331579	Neoplastic	0.225354	0.622021	0.261256
STX16:20_58677719_+	STX16	20:58677719:+	0.00366667	0.00447368	Neoplastic	0.93589	NA	0.0450042
STX16:20_58679447_+	STX16	20:58679447:+	0.0775	0.100789	Neoplastic	0.85062	0.954004	-0.00759517
STX16:20_58678610_+	STX16	20:58678610:+	0.100333	0.127632	Neoplastic	0.845059	0.953347	0.00409668
C16orf87:16_46802717_-	C16orf87	16:46802717:-	0.009	0.0169737	Neoplastic	0.514294	0.827223	0.208217
C16orf87:16_46800251_-	C16orf87	16:46800251:-	0.00166667	0.00881579	Neoplastic	0.0955627	NA	-1.30823
C16orf87:16_46796687_-	C16orf87	16:46796687:-	0.0045	0.0143421	Neoplastic	0.235317	0.634319	-0.511707
C16orf87:16_46802078_-	C16orf87	16:46802078:-	0.100833	0.202105	Neoplastic	0.1282	0.501355	0.0482099
SLC35E4:22_30647374_+	SLC35E4	22:30647374:+	0.00666667	0.00631579	Neoplastic	0.135055	NA	-0.352825
SLC35E4:22_30647878_+	SLC35E4	22:30647878:+	0.0365	0.0242105	Neoplastic	0.137295	0.514623	0.108217
UBE2W:8_73788144_-	UBE2W	8:73788144:-	0.0241667	0.0292105	Neoplastic	0.746161	0.927776	0.0404332
UBE2W:8_73792374_-	UBE2W	8:73792374:-	0.0355	0.0448684	Neoplastic	0.794375	0.941465	-0.0449512
UBE2W:8_73792959_-	UBE2W	8:73792959:-	0.0416667	0.0535526	Neoplastic	0.637876	0.88658	-0.0776552
UBE2W:8_73790628_-	UBE2W	8:73790628:-	0.028	0.0317105	Neoplastic	0.548762	0.845523	0.107674
NDUFV3:21_42909100_+	NDUFV3	21:42909100:+	0.227167	0.403553	Neoplastic	0.000157996	0.00745981	-0.204004
NDUFV3:21_42912853_+	NDUFV3	21:42912853:+	0.0211667	0.0257895	Neoplastic	0.00793219	0.113322	0.57165
NDUFV3:21_42909649_+	NDUFV3	21:42909649:+	0.0473333	0.0696053	Neoplastic	0.0767034	0.398947	0.224658
NDUFV3:21_42911893_+	NDUFV3	21:42911893:+	0.00516667	0.00342105	Neoplastic	0.0824588	NA	1.36835
GALK2:15_49330718_+	GALK2	15:49330718:+	0.0155	0.0101316	Neoplastic	0.185571	0.576522	0.379628
GALK2:15_49328504_+	GALK2	15:49328504:+	0.041	0.0397368	Neoplastic	0.276753	0.6684	-0.217487
TIMM50:19_39489964_+	TIMM50	19:39489964:+	0.231667	0.444342	Neoplastic	0.0417163	0.28973	-0.227888
TIMM50:19_39493762_+	TIMM50	19:39493762:+	0.00983333	0.0202632	Neoplastic	0.497908	0.821446	-0.000384715
TIMM50:19_39490188_+	TIMM50	19:39490188:+	0.0118333	0.0103947	Neoplastic	0.114263	0.480917	1.19307
TIMM50:19_39492871_+	TIMM50	19:39492871:+	0.0138333	0.0242105	Neoplastic	0.123858	0.495178	0.276691
MED8:1_43383934_-	MED8	1:43383934:-	0.0688333	0.0644737	Neoplastic	0.0120951	0.144736	0.262359
MED8:1_43384782_-	MED8	1:43384782:-	0.149167	0.1825	Neoplastic	0.0109257	0.13778	-0.176102
ETFRF1:12_25205001_+	ETFRF1	12:25205001:+	0.310667	0.4025	Neoplastic	0.061714	0.357615	-0.652546
ETFRF1:12_25204691_+	ETFRF1	12:25204691:+	0.00566667	0.00236842	Neoplastic	0.0752458	NA	1.00534
ZNF425:7_149103289_-	ZNF425	7:149103289:-	0.00316667	0.00407895	Neoplastic	0.211278	NA	-0.505023
ZNF425:7_149102796_-	ZNF425	7:149102796:-	0.015	0.0126316	Neoplastic	0.193289	0.586589	0.156276
SPOPL:2_138570319_+	SPOPL	2:138570319:+	0.00333333	0.00368421	Neoplastic	0.826475	NA	-0.07027
SPOPL:2_138573217_+	SPOPL	2:138573217:+	0.0225	0.0203947	Neoplastic	0.155302	0.53836	0.233672
SPOPL:2_138572304_+	SPOPL	2:138572304:+	0.00433333	0.00526316	Neoplastic	0.579653	NA	-0.154842
SPOPL:2_138569428_+	SPOPL	2:138569428:+	0.006	0.00815789	Neoplastic	0.201858	NA	-0.330688
ZNF470:19_56580034_+	ZNF470	19:56580034:+	0.00266667	0.00421053	Neoplastic	0.379452	NA	-0.401732
ZNF470:19_56581672_+	ZNF470	19:56581672:+	0.0113333	0.0113158	Neoplastic	0.168129	0.55519	0.259908
ZNF470:19_56578774_+	ZNF470	19:56578774:+	0.00466667	0.00671053	Neoplastic	0.474923	NA	-0.261422
C4orf3:4_119297070_-	C4orf3	4:119297070:-	0.3895	0.320658	Neoplastic	0.427406	0.779789	0.0870181
C4orf3:4_119298510_-	C4orf3	4:119298510:-	0.600333	0.574737	Neoplastic	0.441016	0.791049	-0.0718878
C4orf3:4_119297655_-	C4orf3	4:119297655:-	0.171667	0.136974	Neoplastic	0.81099	0.945816	-0.00459021
TOMM5:9_37588428_-	TOMM5	9:37588428:-	0.4515	0.646184	Neoplastic	0.504844	0.824818	-0.0729742
TOMM5:9_37588689_-	TOMM5	9:37588689:-	0.155667	0.270132	Neoplastic	0.506542	0.825378	0.0804937
DENND6B:22_50309032_-	DENND6B	22:50309032:-	0.0065	0.00460526	Neoplastic	0.506961	NA	0.278925
DENND6B:22_50311969_-	DENND6B	22:50311969:-	0.0483333	0.0423684	Neoplastic	0.476758	0.811213	-0.0679191
ARMH4:14_58004071_-	ARMH4	14:58004071:-	0.026	0.0196053	Neoplastic	0.546466	0.843535	-0.121568
ARMH4:14_58003495_-	ARMH4	14:58003495:-	0.0115	0.00539474	Neoplastic	0.0834455	0.417188	0.546299
ARMH4:14_58004630_-	ARMH4	14:58004630:-	0.0185	0.0144737	Neoplastic	0.508787	0.826086	-0.157753
RUNX1:21_34788313_-	RUNX1	21:34788313:-	0.0483333	0.0318421	Neoplastic	0.840306	0.952763	0.0319116
RUNX1:21_34787818_-	RUNX1	21:34787818:-	0.0433333	0.0293421	Neoplastic	0.96218	0.991001	-0.0477848
RUNX1:21_34791780_-	RUNX1	21:34791780:-	0.0141667	0.00986842	Neoplastic	0.797923	0.942742	0.00980265
TTC3:21_37203092_+	TTC3	21:37203092:+	0.231833	0.396447	Neoplastic	0.801026	0.942773	0.0839941
TTC3:21_37202669_+	TTC3	21:37202669:+	0.00583333	0.00934211	Neoplastic	0.56641	NA	0.412181
TTC3:21_37201778_+	TTC3	21:37201778:+	0.001	0.005	Neoplastic	0.057611	NA	-1.33986
PPARA:22_46243743_+	PPARA	22:46243743:+	0.0153333	0.0155263	Neoplastic	0.667568	0.897919	0.049047
PPARA:22_46241898_+	PPARA	22:46241898:+	0.0296667	0.0332895	Neoplastic	0.338913	0.717632	-0.119788
PPARA:22_46236246_+	PPARA	22:46236246:+	0.00416667	0.00578947	Neoplastic	0.274462	NA	-0.461974
PPARA:22_46237506_+	PPARA	22:46237506:+	0.006	0.00328947	Neoplastic	0.0160172	NA	0.921823
AFAP1L2:10_114294837_-	AFAP1L2	10:114294837:-	0.005	0.0513158	Neoplastic	0.710236	0.914152	-0.0592299
AFAP1L2:10_114295269_-	AFAP1L2	10:114295269:-	0.00516667	0.0456579	Neoplastic	0.709708	0.91388	0.0614895
GPM6B:X_13773430_-	GPM6B	X:13773430:-	0.537667	0.643421	Neoplastic	0.278564	0.669304	0.0281368
GPM6B:X_13773996_-	GPM6B	X:13773996:-	0.827833	0.851316	Neoplastic	0.278029	0.669304	-0.0208283
PUS1:12_131943842_+	PUS1	12:131943842:+	0.041	0.0803947	Neoplastic	0.431082	0.783238	-0.0356422
PUS1:12_131944175_+	PUS1	12:131944175:+	0.00366667	0.00578947	Neoplastic	0.450479	NA	0.294056
AFTPH:2_64592370_+	AFTPH	2:64592370:+	0.0035	0.00407895	Neoplastic	0.51979	NA	-0.303512
AFTPH:2_64592104_+	AFTPH	2:64592104:+	0.0615	0.0594737	Neoplastic	0.833755	0.951504	0.0114131
AFTPH:2_64592986_+	AFTPH	2:64592986:+	0.0425	0.0398684	Neoplastic	0.998147	1	-0.00192363
ATP5MC3:2_175176277_-	ATP5MC3	2:175176277:-	0.049	0.0303947	Neoplastic	0.0886674	0.42732	0.60326
ATP5MC3:2_175178155_-	ATP5MC3	2:175178155:-	0.757	0.867105	Neoplastic	0.106599	0.467268	-0.674811
WLS:1_68098475_-	WLS	1:68098475:-	0.0578333	0.0563158	Neoplastic	0.45289	0.795674	-0.142573
DNAJB12:10_72334469_-	DNAJB12	10:72334469:-	0.0223333	0.0251316	Neoplastic	0.240768	0.638873	0.225986
DNAJB12:10_72334115_-	DNAJB12	10:72334115:-	0.00233333	0.00447368	Neoplastic	0.309189	NA	-0.508493
DNAJB12:10_72332882_-	DNAJB12	10:72332882:-	0.0156667	0.025	Neoplastic	0.242603	0.640652	-0.22115
DNAJB12:10_72335720_-	DNAJB12	10:72335720:-	0.0255	0.0328947	Neoplastic	0.77649	0.936502	0.0674025
SMC4:3_160434932_+	SMC4	3:160434932:+	0.0311667	0.112763	Neoplastic	0.48357	0.814754	0.0473515
SMC4:3_160433942_+	SMC4	3:160433942:+	0.00616667	0.0311842	Neoplastic	0.492995	0.819376	-0.158324
WNK3:X_54196452_-	WNK3	X:54196452:-	0.003	0.00605263	Neoplastic	0.969156	NA	0.0191417
WNK3:X_54192870_-	WNK3	X:54192870:-	0.0156667	0.0311842	Neoplastic	0.960285	0.991001	-0.00480692
ZNF280D:15_56630240_-	ZNF280D	15:56630240:-	0.0223333	0.0214474	Neoplastic	0.0149876	0.164208	0.256297
ZNF280D:15_56699818_-	ZNF280D	15:56699818:-	0.0055	0.00986842	Neoplastic	0.0186812	NA	-0.639353
POLR1F:7_19695475_-	POLR1F	7:19695475:-	0.0383333	0.0509211	Neoplastic	0.860487	0.957526	-0.0255697
POLR1F:7_19698121_-	POLR1F	7:19698121:-	0.008	0.00921053	Neoplastic	0.687768	0.905647	0.118314
POLR1F:7_19696744_-	POLR1F	7:19696744:-	0.00966667	0.0128947	Neoplastic	0.911062	0.975886	-0.0343796
BICD1:12_32377855_+	BICD1	12:32377855:+	0.081	0.0601316	Neoplastic	0.623789	0.882131	-0.0459465
BICD1:12_32378600_+	BICD1	12:32378600:+	0.00783333	0.00973684	Neoplastic	0.230321	0.628659	-0.815138
BICD1:12_32383624_+	BICD1	12:32383624:+	0.0356667	0.0234211	Neoplastic	0.256538	0.651493	0.1502
BICD1:12_32380427_+	BICD1	12:32380427:+	0.0113333	0.00605263	Neoplastic	0.204343	0.599646	0.373487
CSTPP1:11_47164361_+	CSTPP1	11:47164361:+	0.0108333	0.0143421	Neoplastic	0.654354	0.891338	-0.0942646
UQCR10:22_29770388_+	UQCR10	22:29770388:+	0.154667	0.202895	Neoplastic	0.932018	0.982546	0.0170545
UQCR10:22_29769947_+	UQCR10	22:29769947:+	0.719167	0.818026	Neoplastic	0.931711	0.982546	-0.0150093
RECQL5:17_75648856_-	RECQL5	17:75648856:-	0.00583333	0.00736842	Neoplastic	0.313805	NA	0.312561
RECQL5:17_75650384_-	RECQL5	17:75650384:-	0.00283333	0.00565789	Neoplastic	0.320533	NA	-0.410121
ERLIN2:8_37745892_+	ERLIN2	8:37745892:+	0.0108333	0.0215789	Neoplastic	0.0392667	0.279729	-0.598922
SNU13:22_41673955_-	SNU13	22:41673955:-	0.323167	0.431711	Neoplastic	0.802103	0.942773	-0.0348577
SNU13:22_41674819_-	SNU13	22:41674819:-	0.547167	0.679079	Neoplastic	0.801799	0.942773	0.0338564
BICD2:9_92711376_-	BICD2	9:92711376:-	0.0391667	0.0439474	Neoplastic	0.207478	0.602063	-0.12268
BICD2:9_92711867_-	BICD2	9:92711867:-	0.00766667	0.00565789	Neoplastic	0.165802	NA	0.514547
BICD2:9_92712695_-	BICD2	9:92712695:-	0.00866667	0.00921053	Neoplastic	0.798869	0.942773	0.0240678
DLGAP1:18_3496050_-	DLGAP1	18:3496050:-	0.0171667	0.0603947	Neoplastic	0.280244	0.669851	-0.379786
HNRNPD:4_82352512_-	HNRNPD	4:82352512:-	0.014	0.0334211	Neoplastic	0.228134	0.625853	0.350865
HNRNPD:4_82353349_-	HNRNPD	4:82353349:-	0.0383333	0.119737	Neoplastic	0.507736	0.825532	-0.128221
HNRNPD:4_82353862_-	HNRNPD	4:82353862:-	0.347667	0.659474	Neoplastic	0.939183	0.984828	-0.00144557
PARVB:22_44168905_+	PARVB	22:44168905:+	0.0753333	0.0468421	Neoplastic	0.439519	0.789574	-0.139104
PARVB:22_44172933_+	PARVB	22:44172933:+	0.011	0.00565789	Neoplastic	0.949006	0.988141	0.108492
PARVB:22_44169207_+	PARVB	22:44169207:+	0.0715	0.0378947	Neoplastic	0.322254	0.702778	0.110065
DYRK3:1_206649156_+	DYRK3	1:206649156:+	0.0308333	0.015	Neoplastic	0.257593	0.651872	0.186034
DYRK3:1_206653868_+	DYRK3	1:206653868:+	0.0085	0.00618421	Neoplastic	0.293403	NA	-0.374813
ALG11:13_52033527_+	ALG11	13:52033527:+	0.0288333	0.0538158	Neoplastic	0.0206705	0.198576	-0.589093
ALG11:13_52029108_+	ALG11	13:52029108:+	0.00733333	0.00657895	Neoplastic	0.0825639	NA	0.490261
ALG11:13_52032195_+	ALG11	13:52032195:+	0.0365	0.0471053	Neoplastic	0.67294	0.900735	-0.0132609
ALG11:13_52028667_+	ALG11	13:52028667:+	0.0318333	0.0288158	Neoplastic	0.000497043	0.0174529	0.50212
ALG11:13_52029585_+	ALG11	13:52029585:+	0.058	0.0790789	Neoplastic	0.591286	0.86611	-0.152547
ZNF813:19_53495782_+	ZNF813	19:53495782:+	0.00466667	0.00421053	Neoplastic	0.00442099	NA	1.14929
ZNF813:19_53494612_+	ZNF813	19:53494612:+	0.00633333	0.0148684	Neoplastic	0.237795	0.636606	-0.250595
ZNF813:19_53496241_+	ZNF813	19:53496241:+	0.00416667	0.0106579	Neoplastic	0.193459	NA	-0.381639
ZNF740:12_53189205_+	ZNF740	12:53189205:+	0.00366667	0.00460526	Neoplastic	0.746736	NA	-0.119177
ZNF740:12_53190825_+	ZNF740	12:53190825:+	0.00966667	0.0107895	Neoplastic	0.740267	0.926697	0.0565794
TMEM220:17_10715410_-	TMEM220	17:10715410:-	0.00683333	0.0164474	Neoplastic	0.495774	0.820943	-0.30587
TMEM220:17_10714087_-	TMEM220	17:10714087:-	0.00483333	0.00684211	Neoplastic	0.514365	NA	0.438451
NRARP:9_137299668_-	NRARP	9:137299668:-	0.00866667	0.0147368	Neoplastic	0.732212	0.923569	-0.0521555
NRARP:9_137300419_-	NRARP	9:137300419:-	0.003	0.00447368	Neoplastic	0.733755	NA	0.130912
CLEC2D:12_9697576_+	CLEC2D	12:9697576:+	0.0025	0.00552632	Neoplastic	0.627716	NA	-0.250608
CLEC2D:12_9695101_+	CLEC2D	12:9695101:+	0.00766667	0.00907895	Neoplastic	0.0340046	0.258508	0.647478
CLEC2D:12_9696478_+	CLEC2D	12:9696478:+	0.0135	0.03	Neoplastic	0.0967273	0.446098	-0.264441
RPS3:11_75405769_+	RPS3	11:75405769:+	0.616333	0.769605	Neoplastic	2.41723e-41	1.27255e-37	-0.430136
TRIM37:17_58982653_-	TRIM37	17:58982653:-	0.00466667	0.00276316	Neoplastic	0.0628292	NA	1.15297
CHD3:17_7912732_+	CHD3	17:7912732:+	0.0108333	0.0489474	Neoplastic	0.0429956	0.293962	-0.595327
CHD3:17_7912194_+	CHD3	17:7912194:+	0.0181667	0.0348684	Neoplastic	0.0432794	0.294719	0.590065
PRR13:12_53446610_+	PRR13	12:53446610:+	0.343	0.380263	Neoplastic	0.336342	0.715135	-0.0581835
PRR13:12_53446402_+	PRR13	12:53446402:+	0.0326667	0.0319737	Neoplastic	0.347229	0.725731	0.12956
ACTR2:2_65270097_+	ACTR2	2:65270097:+	0.0286667	0.0484211	Neoplastic	0.764961	0.933504	-0.0664253
ACTR2:2_65269847_+	ACTR2	2:65269847:+	0.00416667	0.0075	Neoplastic	0.784899	NA	-0.0218532
ACTR2:2_65269053_+	ACTR2	2:65269053:+	0.0485	0.0702632	Neoplastic	0.563081	0.852399	0.170324
ACTR2:2_65270853_+	ACTR2	2:65270853:+	0.0353333	0.0610526	Neoplastic	0.29122	0.676227	-0.0917803
ACTR2:2_65271237_+	ACTR2	2:65271237:+	0.140833	0.209605	Neoplastic	0.880559	0.964747	0.0934944
NFASC:1_205022807_+	NFASC	1:205022807:+	0.0548333	0.0597368	Neoplastic	0.371798	0.744031	-0.711572
NFASC:1_205018739_+	NFASC	1:205018739:+	0.00483333	0.00434211	Neoplastic	0.396897	NA	-0.0715026
NFASC:1_205018354_+	NFASC	1:205018354:+	0.00566667	0.00394737	Neoplastic	0.608587	NA	0.326908
NFASC:1_204977128_+	NFASC	1:204977128:+	0.0211667	0.0123684	Neoplastic	0.199812	0.594469	0.517593
YPEL2:17_59401725_+	YPEL2	17:59401725:+	0.0045	0.00934211	Neoplastic	0.707317	NA	0.108779
YPEL2:17_59397666_+	YPEL2	17:59397666:+	0.00566667	0.0135526	Neoplastic	0.703244	0.911318	-0.0815152
NFKBIZ:3_101859531_+	NFKBIZ	3:101859531:+	0.0425	0.0377632	Neoplastic	0.207348	0.602063	0.0900015
NFKBIZ:3_101860827_+	NFKBIZ	3:101860827:+	0.00383333	0.005	Neoplastic	0.247993	NA	-0.487663
PKP4:2_158681051_+	PKP4	2:158681051:+	0.0045	0.0222368	Neoplastic	0.365975	0.739606	0.30249
PKP4:2_158681420_+	PKP4	2:158681420:+	0.0225	0.123026	Neoplastic	0.34098	0.719186	-0.120406
NUMB:14_73275662_-	NUMB	14:73275662:-	0.012	0.00881579	Neoplastic	0.507346	0.825378	0.278342
NUMB:14_73275226_-	NUMB	14:73275226:-	0.0385	0.0351316	Neoplastic	0.966052	0.991535	0.007182
NUMB:14_73275982_-	NUMB	14:73275982:-	0.00316667	0.00434211	Neoplastic	0.194359	NA	-0.622144
WASHC2A:10_50133493_+	WASHC2A	10:50133493:+	0.0176667	0.0213158	Neoplastic	0.0751716	0.393986	-0.229026
WASHC2A:10_50133154_+	WASHC2A	10:50133154:+	0.00966667	0.00763158	Neoplastic	0.0855101	0.420809	0.436478
CHMP3:2_86503493_-	CHMP3	2:86503493:-	0.067	0.107105	Neoplastic	0.651732	0.891338	-0.0672251
CHMP3:2_86505557_-	CHMP3	2:86505557:-	0.190667	0.276184	Neoplastic	0.761307	0.932178	0.0207693
CHMP3:2_86504555_-	CHMP3	2:86504555:-	0.129333	0.194737	Neoplastic	0.975936	0.994518	0.00730921
SUMO1:2_202206527_-	SUMO1	2:202206527:-	0.5355	0.701184	Neoplastic	0.697971	0.90986	-0.00595197
SUMO1:2_202206185_-	SUMO1	2:202206185:-	0.1345	0.215132	Neoplastic	0.906981	0.974358	-3.464e-05
SUMO1:2_202207118_-	SUMO1	2:202207118:-	0.0055	0.00355263	Neoplastic	0.279432	NA	1.26956
SUMO2:17_75167753_-	SUMO2	17:75167753:-	0.795833	0.904474	Neoplastic	0.246564	0.644827	0.0473665
SUMO2:17_75168050_-	SUMO2	17:75168050:-	0.319667	0.544605	Neoplastic	0.247721	0.645232	-0.0611175
ZNF835:19_56661986_-	ZNF835	19:56661986:-	0.0085	0.0075	Neoplastic	0.424128	0.777667	0.199553
ZNF835:19_56662679_-	ZNF835	19:56662679:-	0.0233333	0.025	Neoplastic	0.414917	0.772673	-0.0774951
RYK:3_134157151_-	RYK	3:134157151:-	0.0608333	0.0968421	Neoplastic	0.892545	0.968925	0.00809671
RYK:3_134157628_-	RYK	3:134157628:-	0.0213333	0.0348684	Neoplastic	0.892022	0.968578	-0.0154606
IP6K2:3_48693480_-	IP6K2	3:48693480:-	0.172833	0.209211	Neoplastic	0.0313389	0.245818	0.174387
IP6K2:3_48693768_-	IP6K2	3:48693768:-	0.105167	0.167237	Neoplastic	0.0281428	0.232917	-0.217506
SEMA3B:3_50277537_+	SEMA3B	3:50277537:+	0.00366667	0.00421053	Neoplastic	0.0436868	NA	-0.987301
SEMA3B:3_50277150_+	SEMA3B	3:50277150:+	0.0608333	0.0273684	Neoplastic	0.0308971	0.244299	0.346893
ERBB3:12_56085596_+	ERBB3	12:56085596:+	0.00466667	0.0323684	Neoplastic	0.230471	0.628659	0.611555
ERBIN:5_66080491_+	ERBIN	5:66080491:+	0.0671667	0.0551316	Neoplastic	0.412088	0.772379	0.0866288
ERBIN:5_66081850_+	ERBIN	5:66081850:+	0.00666667	0.00565789	Neoplastic	0.927694	NA	0.000551553
ERBIN:5_66079933_+	ERBIN	5:66079933:+	0.006	0.00684211	Neoplastic	0.280507	NA	-0.381041
SIAH1:16_48361422_-	SIAH1	16:48361422:-	0.005	0.00907895	Neoplastic	0.899911	NA	-0.0193955
SIAH1:16_48361041_-	SIAH1	16:48361041:-	0.0241667	0.0403947	Neoplastic	0.319216	0.699629	0.117876
SIAH1:16_48360564_-	SIAH1	16:48360564:-	0.1485	0.256579	Neoplastic	0.494256	0.820177	-0.0520853
TCEAL9:X_103358445_+	TCEAL9	X:103358445:+	0.553167	0.557632	Neoplastic	0.898337	0.971661	0.0116996
TCEAL9:X_103358184_+	TCEAL9	X:103358184:+	0.0826667	0.0828947	Neoplastic	0.906988	0.974358	-0.0304287
MAPKAP1:9_125438489_-	MAPKAP1	9:125438489:-	0.0815	0.0894737	Neoplastic	0.945318	0.987181	-0.00426828
MAPKAP1:9_125437410_-	MAPKAP1	9:125437410:-	0.0858333	0.0944737	Neoplastic	0.836306	0.952172	-0.0316433
MAPKAP1:9_125521484_-	MAPKAP1	9:125521484:-	0.0145	0.0131579	Neoplastic	0.662004	0.894476	0.186146
WDR33:2_127763140_-	WDR33	2:127763140:-	0.00833333	0.0106579	Neoplastic	0.221467	0.618849	0.334564
WDR33:2_127735428_-	WDR33	2:127735428:-	0.0136667	0.02	Neoplastic	0.363128	0.73835	0.157465
ZNF473:19_50047146_+	ZNF473	19:50047146:+	0.0291667	0.0325	Neoplastic	0.530877	0.837896	0.161226
ZNF473:19_50048763_+	ZNF473	19:50048763:+	0.0115	0.0173684	Neoplastic	0.538866	0.840358	-0.193679
TCEAL8:X_103253222_-	TCEAL8	X:103253222:-	0.0283333	0.0360526	Neoplastic	0.775544	0.936325	-0.0351333
TCEAL8:X_103253598_-	TCEAL8	X:103253598:-	0.04	0.0563158	Neoplastic	0.265098	0.659551	-0.158871
TCEAL8:X_103253013_-	TCEAL8	X:103253013:-	0.393667	0.462368	Neoplastic	0.283653	0.672521	0.0639772
LRIF1:1_110947218_-	LRIF1	1:110947218:-	0.0856667	0.0510526	Neoplastic	0.566876	0.855212	-0.0510489
LRIF1:1_110947469_-	LRIF1	1:110947469:-	0.00616667	0.00302632	Neoplastic	0.596082	NA	0.248832
GOSR1:17_30526798_+	GOSR1	17:30526798:+	0.0248333	0.0314474	Neoplastic	0.937321	0.984227	0.0260967
GOSR1:17_30522568_+	GOSR1	17:30522568:+	0.303833	0.363421	Neoplastic	0.484516	0.814888	0.0256254
GOSR1:17_30524206_+	GOSR1	17:30524206:+	0.011	0.0143421	Neoplastic	0.935513	0.98333	-0.0148389
GOSR1:17_30525628_+	GOSR1	17:30525628:+	0.0116667	0.0188158	Neoplastic	0.146403	0.526923	-0.320397
SDCBP:8_58582278_+	SDCBP	8:58582278:+	0.0186667	0.0213158	Neoplastic	0.0361782	0.266341	-0.387463
SDCBP:8_58582832_+	SDCBP	8:58582832:+	0.581833	0.581579	Neoplastic	0.0290079	0.235667	0.0355605
ZNF182:X_47975536_-	ZNF182	X:47975536:-	0.0055	0.00592105	Neoplastic	0.365307	NA	0.303389
ZNF182:X_47974875_-	ZNF182	X:47974875:-	0.0131667	0.0194737	Neoplastic	0.339152	0.717632	-0.13284
ZNF37A:10_38123361_+	ZNF37A	10:38123361:+	0.0065	0.00605263	Neoplastic	0.295837	NA	0.84276
ZNF37A:10_38122189_+	ZNF37A	10:38122189:+	0.0363333	0.0655263	Neoplastic	0.954313	0.99024	-0.0730435
ZNF37A:10_38124610_+	ZNF37A	10:38124610:+	0.0075	0.0160526	Neoplastic	0.751114	0.928845	-0.237969
ZNF37A:10_38121181_+	ZNF37A	10:38121181:+	0.0278333	0.0506579	Neoplastic	0.952268	0.989775	-0.0623476
ZNF37A:10_38120425_+	ZNF37A	10:38120425:+	0.0156667	0.0218421	Neoplastic	0.0958621	0.444411	0.328096
ZNF37A:10_38123476_+	ZNF37A	10:38123476:+	0.00133333	0.0131579	Neoplastic	0.0452777	NA	-2.42249
NTRK2:9_84811286_+	NTRK2	9:84811286:+	0.3285	0.401447	Neoplastic	2.60083e-06	0.00027943	0.085655
NTRK2:9_84810908_+	NTRK2	9:84810908:+	0.105833	0.140658	Neoplastic	0.550796	0.845754	-0.123718
NTRK2:9_84815687_+	NTRK2	9:84815687:+	0.123	0.179474	Neoplastic	0.019935	0.193452	-0.191002
NTRK2:9_84812726_+	NTRK2	9:84812726:+	0.149167	0.211974	Neoplastic	0.00870227	0.120255	-0.188251
CACYBP:1_175011083_+	CACYBP	1:175011083:+	0.0181667	0.0222368	Neoplastic	0.0625168	0.359758	0.470248
CACYBP:1_175010282_+	CACYBP	1:175010282:+	0.284667	0.456579	Neoplastic	7.96198e-09	2.14953e-06	-0.283624
CACYBP:1_175010778_+	CACYBP	1:175010778:+	0.202	0.250263	Neoplastic	2.62825e-06	0.000279505	0.36744
METTL13:1_171797696_+	METTL13	1:171797696:+	0.0195	0.0297368	Neoplastic	0.169182	0.556141	-0.200927
METTL13:1_171796931_+	METTL13	1:171796931:+	0.0543333	0.0693421	Neoplastic	0.162397	0.549447	0.0897372
IFRD1:7_112476169_+	IFRD1	7:112476169:+	0.266167	0.208947	Neoplastic	0.0246056	0.217946	0.11477
IFRD1:7_112477167_+	IFRD1	7:112477167:+	0.0095	0.00802632	Neoplastic	0.798065	0.942742	-0.127892
IFRD1:7_112475710_+	IFRD1	7:112475710:+	0.086	0.0734211	Neoplastic	0.0180509	0.182748	-0.174082
BRWD1:21_39296451_-	BRWD1	21:39296451:-	0.0571667	0.104868	Neoplastic	0.206304	0.601711	0.178215
BRWD1:21_39296802_-	BRWD1	21:39296802:-	0.0106667	0.0264474	Neoplastic	0.16163	0.547907	-0.255086
BRWD1:21_39298107_-	BRWD1	21:39298107:-	0.0291667	0.0701316	Neoplastic	0.0560772	0.339331	-0.212723
TRIM13:13_50018463_+	TRIM13	13:50018463:+	0.0131667	0.0236842	Neoplastic	0.120221	0.490625	-0.299662
TRIM13:13_50015052_+	TRIM13	13:50015052:+	0.00766667	0.0115789	Neoplastic	0.670159	0.899159	-0.0263971
TRIM13:13_50014281_+	TRIM13	13:50014281:+	0.097	0.115132	Neoplastic	0.239055	0.636895	0.247371
TRPM3:9_70783861_-	TRPM3	9:70783861:-	0.00333333	0.0144737	Neoplastic	0.105446	0.465511	-1.37899
CSDE1:1_114717340_-	CSDE1	1:114717340:-	0.2955	0.410789	Neoplastic	0.0146562	0.16108	0.0727016
CSDE1:1_114716926_-	CSDE1	1:114716926:-	0.148167	0.236842	Neoplastic	0.0191982	0.188914	-0.137156
CSDE1:1_114717988_-	CSDE1	1:114717988:-	0.128667	0.196053	Neoplastic	0.740246	0.926697	-0.0181392
IRGQ:19_43585947_-	IRGQ	19:43585947:-	0.0503333	0.0868421	Neoplastic	0.300575	0.684659	-0.105427
IRGQ:19_43584939_-	IRGQ	19:43584939:-	0.00383333	0.005	Neoplastic	0.323079	NA	0.413942
TFG:3_100748750_+	TFG	3:100748750:+	0.00683333	0.00486842	Neoplastic	0.796951	NA	0.354331
TFG:3_100748943_+	TFG	3:100748943:+	0.439667	0.519474	Neoplastic	0.807053	0.944267	-0.369354
BUB3:10_123165346_+	BUB3	10:123165346:+	0.1035	0.246974	Neoplastic	0.00809591	0.115036	-0.45696
OPTN:10_13137247_+	OPTN	10:13137247:+	0.0155	0.00973684	Neoplastic	0.734843	0.924771	-0.102803
OPTN:10_13136941_+	OPTN	10:13136941:+	0.0375	0.0261842	Neoplastic	0.0422562	0.291366	-0.254821
OPTN:10_13138309_+	OPTN	10:13138309:+	0.0263333	0.0111842	Neoplastic	0.00902762	0.122332	0.47842
COA5:2_98600496_-	COA5	2:98600496:-	0.243167	0.299079	Neoplastic	0.929395	0.981711	0.0104187
COA5:2_98599416_-	COA5	2:98599416:-	0.112	0.141974	Neoplastic	0.930083	0.981936	-0.0125245
ZDHHC9:X_129805383_-	ZDHHC9	X:129805383:-	0.0856667	0.0717105	Neoplastic	0.0641282	0.363796	0.176869
ZDHHC9:X_129804960_-	ZDHHC9	X:129804960:-	0.0841667	0.0871053	Neoplastic	0.0510909	0.323863	-0.122618
ZDHHC9:X_129803331_-	ZDHHC9	X:129803331:-	0.0228333	0.0222368	Neoplastic	0.800019	0.942773	-0.0423328
CISD2:4_102889233_+	CISD2	4:102889233:+	0.0085	0.0198684	Neoplastic	0.301467	0.685164	-0.286507
CISD2:4_102887649_+	CISD2	4:102887649:+	0.0976667	0.198947	Neoplastic	0.154896	0.53754	-0.212568
CISD2:4_102888558_+	CISD2	4:102888558:+	0.0678333	0.115526	Neoplastic	0.117326	0.485688	0.11549
CISD2:4_102890808_+	CISD2	4:102890808:+	0.00633333	0.0128947	Neoplastic	0.456251	0.799216	-0.0338039
CISD2:4_102888055_+	CISD2	4:102888055:+	0.0886667	0.146447	Neoplastic	0.439276	0.789525	0.132206
CGGBP1:3_88055409_-	CGGBP1	3:88055409:-	0.0933333	0.158421	Neoplastic	0.224397	0.621262	-0.040226
CGGBP1:3_88053960_-	CGGBP1	3:88053960:-	0.002	0.00671053	Neoplastic	0.0576052	NA	-0.987641
CGGBP1:3_88052898_-	CGGBP1	3:88052898:-	0.0106667	0.0194737	Neoplastic	0.575001	0.857928	-0.0788776
CGGBP1:3_88052067_-	CGGBP1	3:88052067:-	0.0793333	0.105395	Neoplastic	0.155767	0.5384	0.352323
C4orf46:4_158669086_-	C4orf46	4:158669086:-	0.00466667	0.00697368	Neoplastic	0.0740546	NA	0.671954
C4orf46:4_158668231_-	C4orf46	4:158668231:-	0.011	0.0213158	Neoplastic	0.298775	0.683608	0.213576
C4orf46:4_158666701_-	C4orf46	4:158666701:-	0.025	0.0642105	Neoplastic	0.0421069	0.290914	-0.234396
GPX8:5_55167270_+	GPX8	5:55167270:+	0.00966667	0.00368421	Neoplastic	0.555547	NA	0.17707
GPX8:5_55167000_+	GPX8	5:55167000:+	0.00983333	0.00263158	Neoplastic	0.279001	NA	0.78424
GPX8:5_55164768_+	GPX8	5:55164768:+	0.0623333	0.0328947	Neoplastic	0.146427	0.526923	-0.232187
STEAP3:2_119263585_+	STEAP3	2:119263585:+	0.0785	0.0127632	Neoplastic	0.619406	0.879918	0.075875
STEAP3:2_119265623_+	STEAP3	2:119265623:+	0.1285	0.0238158	Neoplastic	0.61871	0.879755	-0.0618085
SLC41A3:3_126006988_-	SLC41A3	3:126006988:-	0.00316667	0.00539474	Neoplastic	0.267932	NA	-0.507194
SLC41A3:3_126006376_-	SLC41A3	3:126006376:-	0.129167	0.144474	Neoplastic	0.226036	0.622368	0.0673196
SEPTIN2:2_241354009_+	SEPTIN2	2:241354009:+	0.485833	0.677632	Neoplastic	0.208132	0.602325	-0.109713
SEPTIN2:2_241353694_+	SEPTIN2	2:241353694:+	0.0165	0.0268421	Neoplastic	0.981832	0.996502	-0.0497937
SEPTIN2:2_241352535_+	SEPTIN2	2:241352535:+	0.192	0.270263	Neoplastic	0.452466	0.795196	0.0864492
SEPTIN2:2_241352832_+	SEPTIN2	2:241352832:+	0.0183333	0.00868421	Neoplastic	0.0331043	0.254337	1.69153
NUP58:13_25340882_+	NUP58	13:25340882:+	0.0253333	0.0343421	Neoplastic	0.318168	0.698666	-0.150413
NUP58:13_25342392_+	NUP58	13:25342392:+	0.0663333	0.0772368	Neoplastic	0.311502	0.691608	0.101598
PICALM:11_85957680_-	PICALM	11:85957680:-	0.101167	0.163816	Neoplastic	0.929869	0.981808	-0.00162433
PICALM:11_85958534_-	PICALM	11:85958534:-	0.00383333	0.00710526	Neoplastic	0.749062	NA	-0.131755
PICALM:11_85957248_-	PICALM	11:85957248:-	0.0113333	0.0181579	Neoplastic	0.766159	0.933762	0.0625098
RBPMS:8_30572244_+	RBPMS	8:30572244:+	0.013	0.00973684	Neoplastic	0.402961	0.764465	-0.203942
RBPMS:8_30570849_+	RBPMS	8:30570849:+	0.0156667	0.00868421	Neoplastic	0.399564	0.761716	0.198664
ZNF121:19_9562209_-	ZNF121	19:9562209:-	0.017	0.0189474	Neoplastic	0.647091	0.889551	0.0858479
ZNF121:19_9560346_-	ZNF121	19:9560346:-	0.0673333	0.0803947	Neoplastic	0.633943	0.886235	-0.0275586
TCP1:6_159778971_-	TCP1	6:159778971:-	0.3255	0.498684	Neoplastic	0.0272368	0.229973	0.133463
TCP1:6_159778512_-	TCP1	6:159778512:-	0.0331667	0.0784211	Neoplastic	0.0306583	0.24344	-0.284772
STK16:2_219248893_+	STK16	2:219248893:+	0.127	0.141184	Neoplastic	0.0200276	0.193993	-0.145092
STK16:2_219250317_+	STK16	2:219250317:+	0.015	0.0110526	Neoplastic	0.0260863	0.224394	0.513741
ITPRIPL1:2_96328308_+	ITPRIPL1	2:96328308:+	0.0135	0.0121053	Neoplastic	0.0125768	0.147299	0.430075
CCT6A:7_56063400_+	CCT6A	7:56063400:+	0.346833	0.569079	Neoplastic	0.0292476	0.237431	-0.117673
CCT6A:7_56063967_+	CCT6A	7:56063967:+	0.202667	0.330526	Neoplastic	0.0296207	0.239352	0.135703
CLSTN1:1_9729985_-	CLSTN1	1:9729985:-	0.0435	0.0485526	Neoplastic	0.757206	0.929644	-0.087865
CLSTN1:1_9729043_-	CLSTN1	1:9729043:-	0.2415	0.248816	Neoplastic	0.752114	0.929002	0.0640331
C12orf29:12_88050135_+	C12orf29	12:88050135:+	0.0863333	0.1125	Neoplastic	0.568369	0.856009	-0.0669224
C12orf29:12_88048452_+	C12orf29	12:88048452:+	0.0586667	0.0696053	Neoplastic	0.570891	0.856633	0.0752238
LUZP2:11_25080469_+	LUZP2	11:25080469:+	0.002	0.00907895	Neoplastic	0.419794	NA	0.374958
LUZP2:11_25081396_+	LUZP2	11:25081396:+	0.0035	0.0302632	Neoplastic	0.0989095	0.451026	-0.551418
LUZP2:11_25080820_+	LUZP2	11:25080820:+	0.00133333	0.00789474	Neoplastic	1	NA	-0.125628
LUZP2:11_25082620_+	LUZP2	11:25082620:+	0.0311667	0.143421	Neoplastic	0.225955	0.622308	0.0780912
RCHY1:4_75479165_-	RCHY1	4:75479165:-	0.0206667	0.0236842	Neoplastic	0.693364	0.908628	-0.136539
RCHY1:4_75482033_-	RCHY1	4:75482033:-	0.109667	0.111579	Neoplastic	0.489568	0.817155	0.027687
RCHY1:4_75481817_-	RCHY1	4:75481817:-	0.0636667	0.0677632	Neoplastic	0.731908	0.923569	-0.0251379
TMEM230:20_5100292_-	TMEM230	20:5100292:-	0.0353333	0.0403947	Neoplastic	0.50707	0.825378	0.097253
TMEM230:20_5099869_-	TMEM230	20:5099869:-	0.606333	0.683026	Neoplastic	0.493609	0.820008	-0.0349641
PHF19:9_120869583_-	PHF19	9:120869583:-	0.0481667	0.152105	Neoplastic	1.66612e-08	4.17681e-06	-0.376916
IRAK1BP1:6_78903084_+	IRAK1BP1	6:78903084:+	0.002	0.00921053	Neoplastic	0.241651	NA	-0.378737
IRAK1BP1:6_78900942_+	IRAK1BP1	6:78900942:+	0.002	0.00526316	Neoplastic	0.245112	NA	0.428883
ZNF766:19_52292698_+	ZNF766	19:52292698:+	0.0783333	0.0756579	Neoplastic	0.957228	0.990534	0.0173375
ZNF766:19_52291656_+	ZNF766	19:52291656:+	0.077	0.0814474	Neoplastic	0.512258	0.826356	-0.140336
ZNF766:19_52291780_+	ZNF766	19:52291780:+	0.0151667	0.00592105	Neoplastic	0.164006	0.551072	1.2538
PLPPR5:1_98891255_-	PLPPR5	1:98891255:-	0.0035	0.00486842	Neoplastic	0.718183	NA	0.18992
PLPPR5:1_98892749_-	PLPPR5	1:98892749:-	0.0228333	0.0434211	Neoplastic	0.0162647	0.172171	-0.315313
PLPPR5:1_98892380_-	PLPPR5	1:98892380:-	0.0525	0.0753947	Neoplastic	0.0253978	0.22192	0.159979
TMEM201:1_9604946_+	TMEM201	1:9604946:+	0.018	0.0422368	Neoplastic	0.377455	0.74851	-0.166975
IBA57:1_228179604_+	IBA57	1:228179604:+	0.00316667	0.00421053	Neoplastic	0.667421	NA	-0.488552
IBA57:1_228178560_+	IBA57	1:228178560:+	0.016	0.0106579	Neoplastic	0.00123671	0.0319149	0.55783
IBA57:1_228180123_+	IBA57	1:228180123:+	0.00316667	0.00381579	Neoplastic	0.521284	NA	-0.322704
IBA57:1_228176373_+	IBA57	1:228176373:+	0.00933333	0.0127632	Neoplastic	0.0315141	0.246223	-0.47558
ZIK1:19_57593871_+	ZIK1	19:57593871:+	0.025	0.0335526	Neoplastic	0.196594	0.590879	0.208262
ZIK1:19_57591810_+	ZIK1	19:57591810:+	0.0256667	0.0451316	Neoplastic	0.195388	0.589085	-0.196952
MTX3:5_79979818_-	MTX3	5:79979818:-	0.0226667	0.0227632	Neoplastic	0.299649	0.683798	0.152785
MTX3:5_79976738_-	MTX3	5:79976738:-	0.0303333	0.0369737	Neoplastic	0.293994	0.678849	-0.112349
ERCC6L2:9_95968118_+	ERCC6L2	9:95968118:+	0.00383333	0.00434211	Neoplastic	0.470628	NA	0.0642455
BCAS4:20_50877159_+	BCAS4	20:50877159:+	0.029	0.0625	Neoplastic	0.99366	1	0.000337624
BCAS4:20_50876737_+	BCAS4	20:50876737:+	0.00366667	0.00815789	Neoplastic	0.988768	NA	-0.00192327
AFMID:17_78207239_+	AFMID	17:78207239:+	0.0118333	0.0217105	Neoplastic	0.440159	0.789999	0.147774
AFMID:17_78207689_+	AFMID	17:78207689:+	0.0343333	0.0718421	Neoplastic	0.425858	0.778839	-0.0535961
SPRTN:1_231355009_+	SPRTN	1:231355009:+	0.00683333	0.00986842	Neoplastic	0.14267	0.522891	0.382692
SPRTN:1_231354244_+	SPRTN	1:231354244:+	0.0173333	0.0367105	Neoplastic	0.131835	0.505679	-0.16007
HERPUD1:16_56943867_+	HERPUD1	16:56943867:+	0.413833	0.314737	Neoplastic	0.257285	0.651872	-0.0803622
HERPUD1:16_56943507_+	HERPUD1	16:56943507:+	0.00683333	0.00368421	Neoplastic	0.262071	NA	0.13177
PDLIM5:4_94668210_+	PDLIM5	4:94668210:+	0.0798333	0.104737	Neoplastic	0.742524	0.927369	-0.0273161
PDLIM5:4_94664618_+	PDLIM5	4:94664618:+	0.0103333	0.0138158	Neoplastic	0.961371	0.991001	-0.0841946
PDLIM5:4_94665411_+	PDLIM5	4:94665411:+	0.122667	0.1525	Neoplastic	0.777223	0.936611	-0.00333755
PDLIM5:4_94664186_+	PDLIM5	4:94664186:+	0.0293333	0.0331579	Neoplastic	0.346524	0.725213	0.150352
PDLIM5:4_94587271_+	PDLIM5	4:94587271:+	0.0433333	0.0580263	Neoplastic	0.875449	0.963882	-0.063224
FYTTD1:3_197783911_+	FYTTD1	3:197783911:+	0.0343333	0.0580263	Neoplastic	0.775721	0.936325	-0.0286556
FYTTD1:3_197784280_+	FYTTD1	3:197784280:+	0.0923333	0.149079	Neoplastic	0.964425	0.991535	0.00513398
FYTTD1:3_197782939_+	FYTTD1	3:197782939:+	0.0383333	0.0609211	Neoplastic	0.92382	0.979878	0.0226736
FYTTD1:3_197782048_+	FYTTD1	3:197782048:+	0.00333333	0.00526316	Neoplastic	0.858705	NA	0.0724364
DSTN:20_17607321_+	DSTN	20:17607321:+	0.236333	0.288816	Neoplastic	0.0123875	0.145934	-0.167282
DSTN:20_17608234_+	DSTN	20:17608234:+	0.402333	0.407763	Neoplastic	0.000604012	0.019543	0.173889
DSTN:20_17607978_+	DSTN	20:17607978:+	0.508333	0.545921	Neoplastic	0.23715	0.635918	-0.062093
CHCHD7:8_56217510_+	CHCHD7	8:56217510:+	0.0385	0.0460526	Neoplastic	0.525636	0.834503	-0.087258
CHCHD7:8_56218054_+	CHCHD7	8:56218054:+	0.00716667	0.00960526	Neoplastic	0.577285	0.858758	-0.164502
CHCHD7:8_56218603_+	CHCHD7	8:56218603:+	0.111833	0.120132	Neoplastic	0.379613	0.750821	0.0972685
OLA1:2_174075316_-	OLA1	2:174075316:-	0.0221667	0.0298684	Neoplastic	0.0418047	0.289962	0.338419
OLA1:2_174075017_-	OLA1	2:174075017:-	0.325167	0.475395	Neoplastic	0.0344816	0.259883	-0.0758389
NAA30:14_57409788_+	NAA30	14:57409788:+	0.0055	0.00657895	Neoplastic	0.878332	NA	0.0910308
NAA30:14_57410544_+	NAA30	14:57410544:+	0.009	0.0131579	Neoplastic	0.307157	0.688683	-0.300362
NAA30:14_57412736_+	NAA30	14:57412736:+	0.04	0.0459211	Neoplastic	0.570377	0.856549	0.0687139
NAA30:14_57412180_+	NAA30	14:57412180:+	0.0131667	0.0160526	Neoplastic	0.936941	0.984045	0.0116772
BTBD1:15_83017221_-	BTBD1	15:83017221:-	0.0111667	0.0148684	Neoplastic	0.342159	0.720539	-0.323032
BTBD1:15_83017491_-	BTBD1	15:83017491:-	0.0075	0.00815789	Neoplastic	0.729248	NA	0.00761132
BTBD1:15_83016447_-	BTBD1	15:83016447:-	0.0626667	0.0576316	Neoplastic	0.394268	0.759271	0.21447
MSL1:17_40136114_+	MSL1	17:40136114:+	0.00716667	0.0102632	Neoplastic	0.821826	0.948062	0.089937
MSL1:17_40136771_+	MSL1	17:40136771:+	0.11	0.141316	Neoplastic	0.160511	0.54741	0.168264
BIRC5:17_78225325_+	BIRC5	17:78225325:+	0.00116667	0.0488158	Neoplastic	0.0813043	0.411762	-1.11473
BIRC5:17_78225559_+	BIRC5	17:78225559:+	0.001	0.0139474	Neoplastic	0.26047	NA	0.643234
BIRC5:17_78223687_+	BIRC5	17:78223687:+	0.00266667	0.0292105	Neoplastic	0.00469091	0.07992	1.12095
BIRC5:17_78224686_+	BIRC5	17:78224686:+	0.0148333	0.1875	Neoplastic	0.079899	0.407772	-0.192319
BIRC5:17_78224245_+	BIRC5	17:78224245:+	0.002	0.0252632	Neoplastic	0.0652359	0.367703	0.844536
DNAJC21:5_34958955_+	DNAJC21	5:34958955:+	0.00966667	0.0146053	Neoplastic	0.469375	0.806964	0.158193
DNAJC21:5_34955922_+	DNAJC21	5:34955922:+	0.00833333	0.0148684	Neoplastic	0.85515	0.956333	-0.002058
DNAJC21:5_34954959_+	DNAJC21	5:34954959:+	0.02	0.0339474	Neoplastic	0.759355	0.931078	0.014353
DNAJC21:5_34955092_+	DNAJC21	5:34955092:+	0.0138333	0.0264474	Neoplastic	0.395641	0.759977	-0.185568
AKTIP:16_53492293_-	AKTIP	16:53492293:-	0.00683333	0.00802632	Neoplastic	0.889165	NA	-0.0271295
AKTIP:16_53491716_-	AKTIP	16:53491716:-	0.0958333	0.118684	Neoplastic	0.249651	0.646955	-0.169361
AKTIP:16_53491474_-	AKTIP	16:53491474:-	0.0336667	0.0302632	Neoplastic	0.243538	0.641412	0.262924
SGO1:3_20169499_-	SGO1	3:20169499:-	0.000666667	0.0190789	Neoplastic	0.817909	0.948062	-0.248925
SGO1:3_20170507_-	SGO1	3:20170507:-	0.001	0.0240789	Neoplastic	0.977463	0.995138	-0.0791051
SGO1:3_20169922_-	SGO1	3:20169922:-	0.000833333	0.0167105	Neoplastic	0.660167	0.893467	0.213209
GARIN1A:7_128686850_+	GARIN1A	7:128686850:+	0.00383333	0.00671053	Neoplastic	0.475722	NA	-0.289527
GARIN1A:7_128684590_+	GARIN1A	7:128684590:+	0.0133333	0.0168421	Neoplastic	0.457852	0.800252	0.154258
U2AF2:19_55674691_+	U2AF2	19:55674691:+	0.205833	0.285789	Neoplastic	0.362577	0.73835	0.153383
U2AF2:19_55674358_+	U2AF2	19:55674358:+	0.00233333	0.00460526	Neoplastic	0.354359	NA	-0.269963
GOSR2:17_46935294_+	GOSR2	17:46935294:+	0.00883333	0.0102632	Neoplastic	0.0398139	0.281268	0.360277
DCTD:4_182891251_-	DCTD	4:182891251:-	0.0555	0.0553947	Neoplastic	0.0522546	0.328757	-0.180813
DCTD:4_182890981_-	DCTD	4:182890981:-	0.00566667	0.00539474	Neoplastic	0.595861	NA	-0.107637
DCTD:4_182890135_-	DCTD	4:182890135:-	0.1205	0.0952632	Neoplastic	0.0528777	0.329828	0.177319
ABI1:10_26746960_-	ABI1	10:26746960:-	0.0295	0.065	Neoplastic	0.582768	0.861551	0.0451939
ABI1:10_26747833_-	ABI1	10:26747833:-	0.0468333	0.110263	Neoplastic	0.473429	0.809405	-0.0414492
ABI1:10_26748166_-	ABI1	10:26748166:-	0.007	0.0156579	Neoplastic	0.730691	0.923569	0.0729151
NHLRC3:13_39050094_+	NHLRC3	13:39050094:+	0.0335	0.0268421	Neoplastic	0.993181	1	-0.00261347
NHLRC3:13_39048132_+	NHLRC3	13:39048132:+	0.0065	0.00526316	Neoplastic	0.987304	NA	0.00768759
DISC1:1_232041109_+	DISC1	1:232041109:+	0.00933333	0.0403947	Neoplastic	0.53449	0.839267	0.247607
KNOP1:16_19706363_-	KNOP1	16:19706363:-	0.033	0.0655263	Neoplastic	0.0700181	0.379513	-0.0810972
KNOP1:16_19706892_-	KNOP1	16:19706892:-	0.0115	0.0106579	Neoplastic	0.00546292	0.0890388	0.96689
KNOP1:16_19703609_-	KNOP1	16:19703609:-	0.00383333	0.0113158	Neoplastic	0.0990265	NA	-0.648443
ZNF789:7_99482323_+	ZNF789	7:99482323:+	0.00983333	0.0130263	Neoplastic	0.21333	0.607889	0.295983
KRIT1:7_92199407_-	KRIT1	7:92199407:-	0.0133333	0.0148684	Neoplastic	0.332856	0.712182	0.149801
KRIT1:7_92200010_-	KRIT1	7:92200010:-	0.052	0.0560526	Neoplastic	0.00981501	0.129102	0.188096
KRIT1:7_92200424_-	KRIT1	7:92200424:-	0.0301667	0.0519737	Neoplastic	0.00948416	0.126065	-0.475533
SEH1L:18_12987513_+	SEH1L	18:12987513:+	0.0345	0.0721053	Neoplastic	0.256849	0.651681	-0.138748
FXR1:3_180977120_+	FXR1	3:180977120:+	0.0608333	0.0848684	Neoplastic	0.926018	0.980925	-0.000120314
FXR1:3_180976310_+	FXR1	3:180976310:+	0.00583333	0.00644737	Neoplastic	0.459046	NA	0.322143
FXR1:3_180978155_+	FXR1	3:180978155:+	0.0108333	0.0189474	Neoplastic	0.386422	0.753164	-0.246941
FXR1:3_180979568_+	FXR1	3:180979568:+	0.00316667	0.00855263	Neoplastic	0.28643	NA	-0.900905
FXR1:3_180976508_+	FXR1	3:180976508:+	0.1355	0.177763	Neoplastic	0.381901	0.752007	0.0390949
LURAP1:1_46221227_+	LURAP1	1:46221227:+	0.00416667	0.0075	Neoplastic	0.160311	NA	-0.617636
LURAP1:1_46220255_+	LURAP1	1:46220255:+	0.0123333	0.0105263	Neoplastic	0.149069	0.530518	0.443655
CCDC184:12_48185901_+	CCDC184	12:48185901:+	0.038	0.0380263	Neoplastic	0.0429239	0.293662	-0.270785
CCDC184:12_48185045_+	CCDC184	12:48185045:+	0.00716667	0.00342105	Neoplastic	0.055243	NA	0.74994
TRNP1:1_27000239_+	TRNP1	1:27000239:+	0.007	0.00473684	Neoplastic	0.624331	NA	-0.145702
TRNP1:1_27000662_+	TRNP1	1:27000662:+	0.0431667	0.0261842	Neoplastic	0.611658	0.876788	0.0344286
C2orf68:2_85606801_-	C2orf68	2:85606801:-	0.0441667	0.0532895	Neoplastic	0.00757785	0.110425	0.260882
C2orf68:2_85605271_-	C2orf68	2:85605271:-	0.0183333	0.0246053	Neoplastic	0.486633	0.815925	0.138177
C2orf68:2_85608304_-	C2orf68	2:85608304:-	0.00766667	0.0221053	Neoplastic	7.93608e-06	0.000696325	-1.00044
PTRHD1:2_24789872_-	PTRHD1	2:24789872:-	0.0205	0.0506579	Neoplastic	0.00260301	0.0523036	-0.434511
PTRHD1:2_24790277_-	PTRHD1	2:24790277:-	0.217667	0.353421	Neoplastic	0.00195368	0.0431244	0.0798261
SRRD:22_26494607_+	SRRD	22:26494607:+	0.0148333	0.0171053	Neoplastic	0.572639	0.857692	0.130313
SRRD:22_26491916_+	SRRD	22:26491916:+	0.102667	0.134211	Neoplastic	0.552987	0.84711	-0.0425365
LHX9:1_197933292_+	LHX9	1:197933292:+	0.00566667	0.00184211	Neoplastic	0.0884781	NA	-0.721884
LHX9:1_197932347_+	LHX9	1:197932347:+	0.008	0.000921053	Neoplastic	0.328456	NA	0.737158
LHX9:1_197933706_+	LHX9	1:197933706:+	0.00716667	0.00118421	Neoplastic	0.564488	NA	0.238441
DBNL:7_44061632_+	DBNL	7:44061632:+	0.138833	0.266447	Neoplastic	0.669373	0.899038	-0.0270355
DBNL:7_44061385_+	DBNL	7:44061385:+	0.0311667	0.0622368	Neoplastic	0.61029	0.876489	-0.0567316
DBNL:7_44069120_+	DBNL	7:44069120:+	0.0181667	0.0276316	Neoplastic	0.173059	0.560659	0.392518
DBNL:7_44068751_+	DBNL	7:44068751:+	0.0035	0.00855263	Neoplastic	0.780028	NA	-0.286397
CIAO2A:15_64072583_-	CIAO2A	15:64072583:-	0.189	0.251711	Neoplastic	0.744692	0.927595	-0.040938
PAK4:19_39180285_+	PAK4	19:39180285:+	0.0035	0.00868421	Neoplastic	0.0777512	NA	-0.647324
CFAP119:16_30757423_-	CFAP119	16:30757423:-	0.0345	0.0847368	Neoplastic	0.831627	0.951504	-0.0162155
LAT:16_28990777_+	LAT	16:28990777:+	0.00266667	0.00671053	Neoplastic	0.863519	NA	0.0181299
LAT:16_28990453_+	LAT	16:28990453:+	0.002	0.00526316	Neoplastic	0.857419	NA	-0.0230428
FAM13A:4_88726420_-	FAM13A	4:88726420:-	0.0601667	0.0375	Neoplastic	0.899611	0.972286	0.00338636
FAM13A:4_88727101_-	FAM13A	4:88727101:-	0.0216667	0.0135526	Neoplastic	0.779117	0.937175	-0.0681961
FAM13A:4_88727479_-	FAM13A	4:88727479:-	0.0301667	0.0173684	Neoplastic	0.988609	0.999471	0.0736642
BAG5:14_103559116_-	BAG5	14:103559116:-	0.0383333	0.0371053	Neoplastic	0.0945772	0.441829	0.316556
BAG5:14_103559514_-	BAG5	14:103559514:-	0.0396667	0.0484211	Neoplastic	0.894983	0.970384	-0.0306153
BAG5:14_103557137_-	BAG5	14:103557137:-	0.0545	0.0748684	Neoplastic	0.149658	0.53119	-0.163034
DNAJC25:9_111654340_+	DNAJC25	9:111654340:+	0.0215	0.0182895	Neoplastic	0.318034	0.698666	-0.152563
DNAJC25:9_111653529_+	DNAJC25	9:111653529:+	0.0278333	0.0197368	Neoplastic	0.314624	0.695283	0.13295
IGSF11:3_118900655_-	IGSF11	3:118900655:-	0.049	0.0872368	Neoplastic	0.00216076	0.045684	-0.177824
IGSF11:3_118902176_-	IGSF11	3:118902176:-	0.0148333	0.0161842	Neoplastic	0.00297465	0.0576307	0.584349
RFFL:17_35011495_-	RFFL	17:35011495:-	0.00633333	0.00776316	Neoplastic	0.600279	NA	-0.550863
RFFL:17_35008579_-	RFFL	17:35008579:-	0.0133333	0.00921053	Neoplastic	0.0464779	0.307971	0.327659
RFFL:17_35011748_-	RFFL	17:35011748:-	0.00483333	0.00815789	Neoplastic	0.423435	NA	-0.952912
RFFL:17_35009128_-	RFFL	17:35009128:-	0.052	0.0461842	Neoplastic	0.0499815	0.320097	-0.0188529
RFFL:17_35011361_-	RFFL	17:35011361:-	0.004	0.00828947	Neoplastic	0.323716	NA	-1.09056
SP3:2_173906494_-	SP3	2:173906494:-	0.00566667	0.00802632	Neoplastic	0.674494	NA	0.1311
SP3:2_173901751_-	SP3	2:173901751:-	0.013	0.0217105	Neoplastic	0.617537	0.879249	-0.133597
SP3:2_173908537_-	SP3	2:173908537:-	0.0878333	0.123421	Neoplastic	0.777792	0.936652	0.0124405
ZNF2:2_95184309_+	ZNF2	2:95184309:+	0.00966667	0.00789474	Neoplastic	0.102191	0.456692	0.525416
ZNF2:2_95182943_+	ZNF2	2:95182943:+	0.0118333	0.0188158	Neoplastic	0.0941115	0.440803	-0.390536
GOPC:6_117560690_-	GOPC	6:117560690:-	0.005	0.00578947	Neoplastic	0.967048	NA	-0.0647858
GOPC:6_117561689_-	GOPC	6:117561689:-	0.0136667	0.0110526	Neoplastic	0.0199036	0.193325	0.546048
GOPC:6_117560315_-	GOPC	6:117560315:-	0.0488333	0.0651316	Neoplastic	0.0562242	0.33983	-0.268323
USP1:1_62451273_+	USP1	1:62451273:+	0.00366667	0.00315789	Neoplastic	0.0323794	NA	1.00548
USP1:1_62451725_+	USP1	1:62451725:+	0.077	0.141974	Neoplastic	0.0235208	0.212581	-0.241009
KCNK2:1_215237062_+	KCNK2	1:215237062:+	0.00166667	0.015	Neoplastic	1	NA	0.0508393
KCNK2:1_215236234_+	KCNK2	1:215236234:+	0.000666667	0.00671053	Neoplastic	1	NA	-0.110253
C14orf28:14_44905788_+	C14orf28	14:44905788:+	0.005	0.00868421	Neoplastic	0.55647	NA	-0.327536
C14orf28:14_44905579_+	C14orf28	14:44905579:+	0.00416667	0.00539474	Neoplastic	0.972362	NA	0.0299093
C14orf28:14_44906913_+	C14orf28	14:44906913:+	0.0045	0.00394737	Neoplastic	0.404074	NA	0.601387
ZHX1:8_123249889_-	ZHX1	8:123249889:-	0.163833	0.208684	Neoplastic	0.831487	0.951504	-0.017301
ZHX1:8_123248764_-	ZHX1	8:123248764:-	0.0535	0.0669737	Neoplastic	0.833513	0.951504	0.0258439
OPA3:19_45527442_-	OPA3	19:45527442:-	0.0121667	0.0110526	Neoplastic	0.975121	0.994195	0.0773083
OPA3:19_45527784_-	OPA3	19:45527784:-	0.0113333	0.00802632	Neoplastic	0.11115	0.476896	0.444946
TPM1:15_63071901_+	TPM1	15:63071901:+	0.1925	0.151447	Neoplastic	0.00112352	0.030332	1.19533
TSHR:14_81108930_+	TSHR	14:81108930:+	0.00433333	0.0377632	Neoplastic	0.865213	0.959876	0.0106414
VPS13A:9_77421528_+	VPS13A	9:77421528:+	0.00666667	0.00881579	Neoplastic	0.635709	NA	0.0994314
VPS13A:9_77417352_+	VPS13A	9:77417352:+	0.0181667	0.0280263	Neoplastic	0.704345	0.911556	-0.0869572
VPS13A:9_77416146_+	VPS13A	9:77416146:+	0.0148333	0.0181579	Neoplastic	0.324806	0.704259	0.227617
POLR3H:22_41528853_-	POLR3H	22:41528853:-	0.168833	0.223816	Neoplastic	0.581817	0.861354	0.0332078
POLR3H:22_41525843_-	POLR3H	22:41525843:-	0.0153333	0.0235526	Neoplastic	0.598795	0.871419	-0.0878524
LRP8:1_53242380_-	LRP8	1:53242380:-	0.006	0.0181579	Neoplastic	0.253442	0.649268	-0.247721
LRP8:1_53246574_-	LRP8	1:53246574:-	0.00533333	0.0128947	Neoplastic	0.688943	0.906307	0.0992521
LRP8:1_53245566_-	LRP8	1:53245566:-	0.0113333	0.0263158	Neoplastic	0.475333	0.810343	0.103877
BRCC3:X_155121697_+	BRCC3	X:155121697:+	0.00683333	0.0155263	Neoplastic	0.1619	0.548472	-0.381871
BRCC3:X_155122183_+	BRCC3	X:155122183:+	0.022	0.0319737	Neoplastic	0.0415153	0.288901	0.283904
BRCC3:X_155123065_+	BRCC3	X:155123065:+	0.0275	0.05	Neoplastic	0.330362	0.709391	-0.099537
VLDLR:9_2654461_+	VLDLR	9:2654461:+	0.0803333	0.0239474	Neoplastic	1.1112e-05	0.000904957	0.4184
VLDLR:9_2656081_+	VLDLR	9:2656081:+	0.0118333	0.00644737	Neoplastic	0.100691	0.454593	-0.469012
VLDLR:9_2656918_+	VLDLR	9:2656918:+	0.0198333	0.0157895	Neoplastic	0.000392631	0.0144546	-1.04439
VLDLR:9_2656405_+	VLDLR	9:2656405:+	0.0125	0.00447368	Neoplastic	0.201831	0.596596	0.144579
NTRK2:9_84877879_+	NTRK2	9:84877879:+	0.0155	0.0143421	Neoplastic	0.689319	0.906437	0.339363
SERBP1:1_67411060_-	SERBP1	1:67411060:-	0.241333	0.287237	Neoplastic	0.192017	0.585597	0.252141
SERBP1:1_67408066_-	SERBP1	1:67408066:-	0.00533333	0.0338158	Neoplastic	0.0722786	0.385817	-1.98184
SERBP1:1_67408291_-	SERBP1	1:67408291:-	0.0356667	0.0269737	Neoplastic	0.14416	0.523581	0.889938
SERBP1:1_67411978_-	SERBP1	1:67411978:-	0.0348333	0.0272368	Neoplastic	0.127549	0.500732	0.792694
SERBP1:1_67412806_-	SERBP1	1:67412806:-	0.2125	0.306579	Neoplastic	0.00301416	0.0582315	-0.113144
SERBP1:1_67413079_-	SERBP1	1:67413079:-	0.2555	0.331184	Neoplastic	0.879984	0.964747	0.0451235
NR3C1:5_143279583_-	NR3C1	5:143279583:-	0.0143333	0.0184211	Neoplastic	0.614055	0.877853	-0.107893
NR3C1:5_143277954_-	NR3C1	5:143277954:-	0.0546667	0.0513158	Neoplastic	0.0317032	0.246896	0.326916
NR3C1:5_143280843_-	NR3C1	5:143280843:-	0.00883333	0.0114474	Neoplastic	0.582563	0.861481	-0.147681
NR3C1:5_143278233_-	NR3C1	5:143278233:-	0.006	0.00684211	Neoplastic	0.989233	NA	0.0895272
NR3C1:5_143281167_-	NR3C1	5:143281167:-	0.104333	0.132632	Neoplastic	0.0594161	0.34913	-0.102325
GCOM1:15_57716869_+	GCOM1	15:57716869:+	0.00483333	0.00368421	Neoplastic	0.91776	NA	0.236161
GCOM1:15_57715793_+	GCOM1	15:57715793:+	0.00716667	0.00934211	Neoplastic	0.149856	0.531616	-0.514685
GCOM1:15_57714907_+	GCOM1	15:57714907:+	0.0496667	0.0428947	Neoplastic	0.326242	0.705908	0.121628
GCOM1:15_57716239_+	GCOM1	15:57716239:+	0.0483333	0.0517105	Neoplastic	0.0692482	0.376998	-0.223079
GCOM1:15_57717508_+	GCOM1	15:57717508:+	0.0416667	0.0293421	Neoplastic	0.150907	0.532755	0.302668
FAHD1:16_1840178_+	FAHD1	16:1840178:+	0.00533333	0.0121053	Neoplastic	0.001623	0.0381011	-1.07419
FAHD1:16_1839522_+	FAHD1	16:1839522:+	0.00433333	0.00539474	Neoplastic	0.701762	NA	-0.189212
PODXL:7_131503930_-	PODXL	7:131503930:-	0.0075	0.00960526	Neoplastic	0.237547	0.636419	0.325709
PODXL:7_131500288_-	PODXL	7:131500288:-	0.0403333	0.0722368	Neoplastic	0.219379	0.615484	-0.0815711
FANCA:16_89798370_-	FANCA	16:89798370:-	0.00416667	0.0439474	Neoplastic	0.85197	0.954635	0.034589
PUM1:1_30931525_-	PUM1	1:30931525:-	0.0688333	0.0706579	Neoplastic	0.0124182	0.145934	0.249826
PUM1:1_30932872_-	PUM1	1:30932872:-	0.205833	0.269605	Neoplastic	0.0111225	0.13899	-0.135297
RPS19:19_41871501_+	RPS19	19:41871501:+	0.808833	0.875395	Neoplastic	0.633812	0.886235	0.0434938
RPS19:19_41872914_+	RPS19	19:41872914:+	0.0803333	0.0963158	Neoplastic	0.637818	0.88658	-0.0564363
ZSCAN26:6_28277516_+	ZSCAN26	6:28277516:+	0.0361667	0.0367105	Neoplastic	0.176169	0.565168	-0.22905
ZSCAN26:6_28278155_+	ZSCAN26	6:28278155:+	0.0631667	0.0480263	Neoplastic	0.0109532	0.137786	0.206977
ZSCAN26:6_28277945_+	ZSCAN26	6:28277945:+	0.00416667	0.00776316	Neoplastic	0.133433	NA	-1.08272
ZNF805:19_57262696_+	ZNF805	19:57262696:+	0.00683333	0.00447368	Neoplastic	0.304698	NA	0.366944
ZNF805:19_57262287_+	ZNF805	19:57262287:+	0.0451667	0.0397368	Neoplastic	0.88029	0.964747	0.0619772
ZNF805:19_57255096_+	ZNF805	19:57255096:+	0.00916667	0.00710526	Neoplastic	0.576256	0.858269	0.19473
ZNF805:19_57258732_+	ZNF805	19:57258732:+	0.0131667	0.0132895	Neoplastic	0.235436	0.634376	-0.200246
HNMT:2_137967427_+	HNMT	2:137967427:+	0.0471667	0.0394737	Neoplastic	0.00698312	0.106058	0.358077
ARF1:1_228099170_+	ARF1	1:228099170:+	0.598	0.616711	Neoplastic	0.430763	0.783189	0.134258
ARF1:1_228098245_+	ARF1	1:228098245:+	0.0543333	0.0625	Neoplastic	0.4376	0.78876	-0.173274
BAALC:8_103228339_+	BAALC	8:103228339:+	0.4375	0.482368	Neoplastic	0.0278058	0.231987	0.257294
BAALC:8_103230277_+	BAALC	8:103230277:+	0.232833	0.336184	Neoplastic	0.0768431	0.398947	-0.117512
BAALC:8_103229338_+	BAALC	8:103229338:+	0.274667	0.352632	Neoplastic	0.00479411	0.0815463	-0.0266098
TM2D2:8_38990552_-	TM2D2	8:38990552:-	0.0276667	0.0367105	Neoplastic	0.0826486	0.415268	-0.389135
TM2D2:8_38988828_-	TM2D2	8:38988828:-	0.025	0.0172368	Neoplastic	0.0150825	0.164918	0.549996
TM2D2:8_38990813_-	TM2D2	8:38990813:-	0.298333	0.307105	Neoplastic	0.933265	0.982546	-0.0213564
LIN52:14_74201223_+	LIN52	14:74201223:+	0.0203333	0.0318421	Neoplastic	0.255915	0.651166	-0.188183
LIN52:14_74200374_+	LIN52	14:74200374:+	0.0155	0.0178947	Neoplastic	0.259427	0.653939	0.210441
FBXO48:2_68459449_-	FBXO48	2:68459449:-	0.00266667	0.00552632	Neoplastic	0.48001	NA	0.246408
FBXO48:2_68464012_-	FBXO48	2:68464012:-	0.00283333	0.00789474	Neoplastic	0.477553	NA	-0.203605
MECR:1_29192954_-	MECR	1:29192954:-	0.0231667	0.0330263	Neoplastic	0.874707	0.963833	0.0224133
MECR:1_29193829_-	MECR	1:29193829:-	0.1145	0.155263	Neoplastic	0.872455	0.963154	-0.0175823
EXOC1:4_55904549_+	EXOC1	4:55904549:+	0.00283333	0.00328947	Neoplastic	0.882673	NA	0.0573613
EXOC1:4_55905006_+	EXOC1	4:55905006:+	0.0766667	0.0942105	Neoplastic	0.88028	0.964747	-0.00880075
YIPF5:5_144159803_-	YIPF5	5:144159803:-	0.107167	0.1	Neoplastic	0.569515	0.856549	0.0509353
YIPF5:5_144159308_-	YIPF5	5:144159308:-	0.119833	0.136184	Neoplastic	0.00560341	0.0906473	-0.190559
YIPF5:5_144158178_-	YIPF5	5:144158178:-	0.06	0.0421053	Neoplastic	0.0374555	0.271135	0.492511
FNBP1L:1_93554634_+	FNBP1L	1:93554634:+	0.0715	0.0842105	Neoplastic	0.417972	0.774096	0.138103
FNBP1L:1_93552647_+	FNBP1L	1:93552647:+	0.00666667	0.0101316	Neoplastic	0.393315	0.758567	-0.303214
FNBP1L:1_93553088_+	FNBP1L	1:93553088:+	0.0035	0.00447368	Neoplastic	0.755101	NA	-0.0263327
ARPC4:3_9806502_+	ARPC4	3:9806502:+	0.033	0.0317105	Neoplastic	0.264105	0.658956	0.162042
ARPC4:3_9807096_+	ARPC4	3:9807096:+	0.324667	0.365395	Neoplastic	0.254533	0.650321	-0.0273939
RPS23:5_82273344_-	RPS23	5:82273344:-	0.0198333	0.103289	Neoplastic	0.0427884	0.292934	-0.900102
RPS23:5_82276053_-	RPS23	5:82276053:-	0.919333	0.964605	Neoplastic	0.0427896	0.292934	0.895051
MBP:18_76980267_-	MBP	18:76980267:-	0.001	0.00565789	Neoplastic	0.709961	NA	-1.03054
MBP:18_76978854_-	MBP	18:76978854:-	0.0125	0.0502632	Neoplastic	0.00176137	0.0402287	-2.20846
MBP:18_77012807_-	MBP	18:77012807:-	0.0111667	0.0194737	Neoplastic	5.65831e-06	0.000531932	1.54694
MBP:18_77015180_-	MBP	18:77015180:-	0.0025	0.00473684	Neoplastic	0.034111	NA	1.2538
MBP:18_77016191_-	MBP	18:77016191:-	0.0173333	0.0436842	Neoplastic	0.0214196	0.20263	0.0338833
MBP:18_77015075_-	MBP	18:77015075:-	0.00233333	0.01	Neoplastic	0.011834	NA	-0.0511068
TAF5L:1_229599231_-	TAF5L	1:229599231:-	0.0085	0.0180263	Neoplastic	0.839041	0.952583	0.0132213
TAF5L:1_229600095_-	TAF5L	1:229600095:-	0.00233333	0.00513158	Neoplastic	0.817066	NA	-0.0364212
TPD52:8_80037075_-	TPD52	8:80037075:-	0.0421667	0.0288158	Neoplastic	0.46128	0.802477	-0.0732783
TPD52:8_80037735_-	TPD52	8:80037735:-	0.0206667	0.0155263	Neoplastic	0.455355	0.798539	-0.151708
TPD52:8_80035536_-	TPD52	8:80035536:-	0.008	0.00578947	Neoplastic	0.568832	NA	-0.145654
TPD52:8_80036607_-	TPD52	8:80036607:-	0.260667	0.188289	Neoplastic	0.223349	0.620104	0.0516639
TPD52:8_80036229_-	TPD52	8:80036229:-	0.008	0.00552632	Neoplastic	0.807319	NA	-0.0538754
C3orf70:3_185082836_-	C3orf70	3:185082836:-	0.00733333	0.0109211	Neoplastic	0.172787	0.559961	0.322273
C3orf70:3_185082044_-	C3orf70	3:185082044:-	0.0183333	0.0428947	Neoplastic	0.348463	0.726647	-0.276731
C3orf70:3_185078084_-	C3orf70	3:185078084:-	0.0596667	0.113816	Neoplastic	0.709226	0.91388	-0.161911
C3orf70:3_185079551_-	C3orf70	3:185079551:-	0.0193333	0.0313158	Neoplastic	0.0811323	0.411438	0.237663
VEGFA:6_43786466_+	VEGFA	6:43786466:+	0.672833	0.289342	Neoplastic	0.0346094	0.259943	-0.108461
VEGFA:6_43786241_+	VEGFA	6:43786241:+	0.329167	0.0917105	Neoplastic	0.0248941	0.218973	0.0901779
VEGFA:6_43785863_+	VEGFA	6:43785863:+	0.0656667	0.0142105	Neoplastic	0.212608	0.607607	0.308155
SPAG16:2_213317435_+	SPAG16	2:213317435:+	0.0145	0.0265789	Neoplastic	0.152734	0.534224	-0.269756
SPAG16:2_213317957_+	SPAG16	2:213317957:+	0.238	0.322368	Neoplastic	0.141003	0.520092	0.0760273
AMMECR1:X_110194186_-	AMMECR1	X:110194186:-	0.0123333	0.0167105	Neoplastic	0.0663744	0.370897	-0.386269
AMMECR1:X_110196428_-	AMMECR1	X:110196428:-	0.0333333	0.0306579	Neoplastic	0.0572569	0.342728	0.224874
ARFIP1:4_152911888_+	ARFIP1	4:152911888:+	0.084	0.0922368	Neoplastic	0.779201	0.937175	0.0326881
ARFIP1:4_152910250_+	ARFIP1	4:152910250:+	0.0106667	0.0143421	Neoplastic	0.290741	0.676007	-0.273348
ARFIP1:4_152910628_+	ARFIP1	4:152910628:+	0.00883333	0.00815789	Neoplastic	0.434998	0.786551	0.260371
TCAIM:3_44359784_+	TCAIM	3:44359784:+	0.0261667	0.03	Neoplastic	0.450067	0.794579	0.138459
SLC35F1:6_118316881_+	SLC35F1	6:118316881:+	0.00733333	0.0167105	Neoplastic	0.216239	0.61211	0.328149
SLC35F1:6_118317655_+	SLC35F1	6:118317655:+	0.0933333	0.250395	Neoplastic	0.190273	0.58292	-0.0739324
C6orf120:6_169704842_+	C6orf120	6:169704842:+	0.0526667	0.0467105	Neoplastic	0.0790517	0.405424	0.149789
C6orf120:6_169703420_+	C6orf120	6:169703420:+	0.00633333	0.00894737	Neoplastic	0.146008	NA	-0.523585
C6orf120:6_169703958_+	C6orf120	6:169703958:+	0.0135	0.0131579	Neoplastic	0.909324	0.974977	0.0249325
C6orf120:6_169703148_+	C6orf120	6:169703148:+	0.0136667	0.0168421	Neoplastic	0.350268	0.727986	-0.282215
KIAA1755:20_38212488_-	KIAA1755	20:38212488:-	0.000833333	0.0147368	Neoplastic	0.425325	NA	-0.349238
KIAA1755:20_38212794_-	KIAA1755	20:38212794:-	0.001	0.0109211	Neoplastic	0.426184	NA	0.372624
PLEKHG1:6_150843650_+	PLEKHG1	6:150843650:+	0.0185	0.00723684	Neoplastic	0.483637	0.814754	-0.154303
PLEKHG1:6_150840986_+	PLEKHG1	6:150840986:+	0.007	0.00197368	Neoplastic	0.516808	NA	0.370572
PCLAF:15_64364732_-	PCLAF	15:64364732:-	0.000833333	0.0380263	Neoplastic	0.0364865	0.266341	-1.19211
PCLAF:15_64365605_-	PCLAF	15:64365605:-	0.0178333	0.240921	Neoplastic	0.219999	0.616548	-0.0583763
PCLAF:15_64365128_-	PCLAF	15:64365128:-	0.00383333	0.0375	Neoplastic	0.00157452	0.0372998	1.05727
AP2B1:17_35726397_+	AP2B1	17:35726397:+	0.1335	0.2775	Neoplastic	0.178952	0.56924	-0.308456
AP2B1:17_35724075_+	AP2B1	17:35724075:+	0.0603333	0.0896053	Neoplastic	0.182299	0.57228	0.334775
AP1G1:16_71731890_-	AP1G1	16:71731890:-	0.0191667	0.0267105	Neoplastic	0.375957	0.747159	-0.220875
AP1G1:16_71731030_-	AP1G1	16:71731030:-	0.00816667	0.00868421	Neoplastic	0.708146	0.913398	0.168866
AP1G1:16_71729018_-	AP1G1	16:71729018:-	0.0551667	0.0628947	Neoplastic	0.468841	0.806737	0.063401
ARHGAP5:14_32158107_+	ARHGAP5	14:32158107:+	0.017	0.0197368	Neoplastic	0.611165	0.876788	-0.278195
ARHGAP5:14_32156144_+	ARHGAP5	14:32156144:+	0.0163333	0.0114474	Neoplastic	0.264067	0.658956	0.356197
ARHGAP5:14_32157180_+	ARHGAP5	14:32157180:+	0.00716667	0.0130263	Neoplastic	0.112988	0.478927	-0.995648
ARHGAP5:14_32159718_+	ARHGAP5	14:32159718:+	0.0171667	0.0192105	Neoplastic	0.544365	0.842637	-0.214398
ARHGAP5:14_32156739_+	ARHGAP5	14:32156739:+	0.0183333	0.0175	Neoplastic	0.962859	0.991001	-0.0240001
ARHGAP5:14_32157361_+	ARHGAP5	14:32157361:+	0.0348333	0.025	Neoplastic	0.141009	0.520092	0.416675
RPS28:19_8323314_+	RPS28	19:8323314:+	0.0996667	0.109211	Neoplastic	0.675171	0.901684	-0.0504809
RPS28:19_8322450_+	RPS28	19:8322450:+	0.845333	0.897763	Neoplastic	0.671868	0.900261	0.0402978
COX19:7_968931_-	COX19	7:968931:-	0.1415	0.150658	Neoplastic	0.288673	0.674532	-0.223523
COX19:7_966979_-	COX19	7:966979:-	0.00983333	0.0126316	Neoplastic	0.271518	0.665156	-0.47629
COX19:7_967402_-	COX19	7:967402:-	0.002	0.00986842	Neoplastic	0.0618858	NA	-2.27038
COX19:7_964864_-	COX19	7:964864:-	0.0055	0.00486842	Neoplastic	0.66077	NA	0.0132448
COX19:7_966187_-	COX19	7:966187:-	0.0605	0.0456579	Neoplastic	8.0203e-05	0.00444451	0.294816
ZNF451:6_57170228_+	ZNF451	6:57170228:+	0.0343333	0.0401316	Neoplastic	0.115889	0.48329	0.314007
SMAGP:12_51245371_-	SMAGP	12:51245371:-	0.0483333	0.0255263	Neoplastic	0.367913	0.740398	0.418676
SMAGP:12_51244871_-	SMAGP	12:51244871:-	0.0218333	0.0214474	Neoplastic	0.371932	0.744031	-0.440106
CYB5RL:1_54170446_-	CYB5RL	1:54170446:-	0.0035	0.00407895	Neoplastic	0.491548	NA	0.505198
CYB5RL:1_54172381_-	CYB5RL	1:54172381:-	0.0143333	0.0219737	Neoplastic	0.557913	0.850234	0.0848214
RAB24:5_177301222_-	RAB24	5:177301222:-	0.0143333	0.0151316	Neoplastic	0.746898	0.927901	0.0633005
RAB24:5_177301474_-	RAB24	5:177301474:-	0.216	0.243947	Neoplastic	0.744242	0.927595	-0.00729478
MSRB3:12_65463413_+	MSRB3	12:65463413:+	0.00483333	0.00263158	Neoplastic	0.516568	NA	0.234545
MSRB3:12_65464399_+	MSRB3	12:65464399:+	0.00733333	0.005	Neoplastic	0.509145	NA	-0.150864
PLAA:9_26905367_-	PLAA	9:26905367:-	0.0375	0.07	Neoplastic	0.819861	0.948062	-0.010992
PLAA:9_26903387_-	PLAA	9:26903387:-	0.00383333	0.00657895	Neoplastic	0.819876	NA	0.0731565
KLHL7:7_23175354_+	KLHL7	7:23175354:+	0.139	0.220132	Neoplastic	0.0478877	0.313727	0.116765
KLHL7:7_23176542_+	KLHL7	7:23176542:+	0.00433333	0.0117105	Neoplastic	0.179972	NA	-0.547696
KLHL7:7_23175926_+	KLHL7	7:23175926:+	0.0065	0.00960526	Neoplastic	0.301382	NA	0.306927
ERGIC1:5_172952240_+	ERGIC1	5:172952240:+	0.0201667	0.0313158	Neoplastic	0.362699	0.73835	-0.164428
ERGIC1:5_172952627_+	ERGIC1	5:172952627:+	0.214667	0.279737	Neoplastic	0.345431	0.724166	0.0622744
TRMT11:6_126039267_+	TRMT11	6:126039267:+	0.0858333	0.0968421	Neoplastic	0.416526	0.773167	-0.126755
TRMT11:6_126038928_+	TRMT11	6:126038928:+	0.0181667	0.0160526	Neoplastic	0.424175	0.777667	0.156806
MCUR1:6_13790597_-	MCUR1	6:13790597:-	0.087	0.0986842	Neoplastic	0.904528	0.973625	-0.0207949
MCUR1:6_13786691_-	MCUR1	6:13786691:-	0.03	0.0348684	Neoplastic	0.907465	0.974528	0.0326171
INF2:14_104719581_+	INF2	14:104719581:+	0.05	0.0476316	Neoplastic	0.159497	0.54564	0.339931
CRELD1:3_9945386_+	CRELD1	3:9945386:+	0.0141667	0.0165789	Neoplastic	0.00127152	0.0324947	-0.645165
CRELD1:3_9945019_+	CRELD1	3:9945019:+	0.139333	0.0943421	Neoplastic	0.000741142	0.0224145	0.133718
MRI1:19_13773547_+	MRI1	19:13773547:+	0.0128333	0.00855263	Neoplastic	0.624763	0.882252	0.124219
MRI1:19_13774258_+	MRI1	19:13774258:+	0.0771667	0.0594737	Neoplastic	0.568972	0.856377	-0.0455211
MRI1:19_13772872_+	MRI1	19:13772872:+	0.0243333	0.0171053	Neoplastic	0.774224	0.935896	0.0586488
VSTM4:10_49014351_-	VSTM4	10:49014351:-	0.00666667	0.0163158	Neoplastic	0.988306	0.999471	0.00288056
VSTM4:10_49015161_-	VSTM4	10:49015161:-	0.00516667	0.0126316	Neoplastic	0.988396	0.999471	-0.00361394
TIPRL:1_168192385_+	TIPRL	1:168192385:+	0.0165	0.0198684	Neoplastic	0.754855	0.92915	0.00211783
LIMK2:22_31277275_+	LIMK2	22:31277275:+	0.0193333	0.0461842	Neoplastic	0.260546	0.65441	-0.317821
MAF:16_79596571_-	MAF	16:79596571:-	0.0958333	0.0372368	Neoplastic	0.135004	0.511133	0.163882
MAF:16_79597966_-	MAF	16:79597966:-	0.00866667	0.00210526	Neoplastic	0.403155	NA	0.673202
MAF:16_79594384_-	MAF	16:79594384:-	0.021	0.0125	Neoplastic	0.115613	0.483242	-0.627377
TFAP2A:6_10397987_-	TFAP2A	6:10397987:-	0.0115	0.0160526	Neoplastic	0.782453	0.937358	-0.0462759
TFAP2A:6_10397033_-	TFAP2A	6:10397033:-	0.0035	0.00447368	Neoplastic	0.800339	NA	0.132535
KLF10:8_102648811_-	KLF10	8:102648811:-	0.095	0.100526	Neoplastic	0.734265	0.924659	0.0136278
KLF10:8_102649333_-	KLF10	8:102649333:-	0.00883333	0.00960526	Neoplastic	0.749948	0.928418	-0.0891896
UBE2V1:20_50081515_-	UBE2V1	20:50081515:-	0.00116667	0.00802632	Neoplastic	0.0924756	NA	-2.32777
UBE2V1:20_50081374_-	UBE2V1	20:50081374:-	0.265667	0.326053	Neoplastic	0.945714	0.987181	0.021574
UBE2V1:20_50082625_-	UBE2V1	20:50082625:-	0.163667	0.190789	Neoplastic	0.749573	0.928361	0.0530903
OAS1:12_112919891_+	OAS1	12:112919891:+	0.066	0.0771053	Neoplastic	0.136028	0.513042	0.120133
USP48:1_21728401_-	USP48	1:21728401:-	0.00566667	0.00605263	Neoplastic	0.77964	NA	-0.0823238
USP48:1_21727866_-	USP48	1:21727866:-	0.0343333	0.0334211	Neoplastic	0.777005	0.936606	0.0198086
OAS2:12_112988791_+	OAS2	12:112988791:+	0.00216667	0.00657895	Neoplastic	0.963498	NA	-0.0275665
CBFA2T2:20_33645239_+	CBFA2T2	20:33645239:+	0.00816667	0.00631579	Neoplastic	0.0507816	NA	0.594693
CBFA2T2:20_33650018_+	CBFA2T2	20:33650018:+	0.017	0.0211842	Neoplastic	0.266577	0.660576	-0.149479
CBFA2T2:20_33646787_+	CBFA2T2	20:33646787:+	0.0105	0.0131579	Neoplastic	0.605171	0.874198	-0.120393
RPAIN:17_5432811_+	RPAIN	17:5432811:+	0.447333	0.691447	Neoplastic	0.157749	0.541729	0.288892
EXTL2:1_100872404_-	EXTL2	1:100872404:-	0.0455	0.0747368	Neoplastic	0.504521	0.824818	-0.0612786
EXTL2:1_100873106_-	EXTL2	1:100873106:-	0.01	0.0169737	Neoplastic	0.633054	0.886235	-0.0941165
GPR155:2_174432258_-	GPR155	2:174432258:-	0.0303333	0.0768421	Neoplastic	0.0077877	0.112324	-0.371488
GPR155:2_174435543_-	GPR155	2:174435543:-	0.0375	0.0626316	Neoplastic	0.0210099	0.200844	0.288888
GPR155:2_174432852_-	GPR155	2:174432852:-	0.0203333	0.0369737	Neoplastic	0.236208	0.634933	0.25022
GPR155:2_174434796_-	GPR155	2:174434796:-	0.0426667	0.0817105	Neoplastic	0.372357	0.744031	0.0740145
GPR155:2_174434211_-	GPR155	2:174434211:-	0.0483333	0.105526	Neoplastic	0.293595	0.678784	-0.129064
GLUL:1_182384296_-	GLUL	1:182384296:-	0.281167	0.119211	Neoplastic	0.0868712	0.423805	0.40492
GLUL:1_182383747_-	GLUL	1:182383747:-	0.0715	0.0313158	Neoplastic	0.0364729	0.266341	-0.23263
GLUL:1_182383477_-	GLUL	1:182383477:-	0.0163333	0.00618421	Neoplastic	0.91544	0.976871	-0.173433
GLUL:1_182382901_-	GLUL	1:182382901:-	0.61	0.416316	Neoplastic	0.14153	0.521038	0.00957107
CSTF3:11_33141454_-	CSTF3	11:33141454:-	0.108	0.321316	Neoplastic	0.00669387	0.103343	-0.419425
WIPI2:7_5233803_+	WIPI2	7:5233803:+	0.017	0.0307895	Neoplastic	0.270067	0.663076	-0.279472
WIPI2:7_5231510_+	WIPI2	7:5231510:+	0.0233333	0.0209211	Neoplastic	0.394893	0.759825	0.65885
WIPI2:7_5231067_+	WIPI2	7:5231067:+	0.187333	0.259342	Neoplastic	0.385509	0.752829	0.0525114
WIPI2:7_5231652_+	WIPI2	7:5231652:+	0.158333	0.246711	Neoplastic	0.587627	0.864458	-0.103393
CSTF1:20_56404009_+	CSTF1	20:56404009:+	0.0128333	0.00486842	Neoplastic	0.122467	0.49351	1.81461
CSTF1:20_56404184_+	CSTF1	20:56404184:+	0.100333	0.148816	Neoplastic	0.115975	0.48329	-0.206387
CSTF1:20_56406351_+	CSTF1	20:56406351:+	0.0161667	0.0213158	Neoplastic	0.703751	0.911445	0.0324903
TOM1L2:17_17846856_-	TOM1L2	17:17846856:-	0.00416667	0.00671053	Neoplastic	0.516383	NA	-0.291229
TOM1L2:17_17843526_-	TOM1L2	17:17843526:-	0.0355	0.0439474	Neoplastic	0.491491	0.818556	0.138822
PPM1B:2_44231455_+	PPM1B	2:44231455:+	0.157	0.233026	Neoplastic	0.326763	0.705908	-0.01759
PPM1B:2_44230897_+	PPM1B	2:44230897:+	0.002	0.00552632	Neoplastic	0.346428	NA	-0.8653
PHF12:17_28905275_-	PHF12	17:28905275:-	0.0358333	0.0757895	Neoplastic	0.0323427	0.250027	-0.572312
PHF12:17_28905760_-	PHF12	17:28905760:-	0.0231667	0.0247368	Neoplastic	0.0947804	0.441829	0.389935
FAM229B:6_112101791_+	FAM229B	6:112101791:+	0.00716667	0.0131579	Neoplastic	0.55566	0.849108	0.107711
FAM229B:6_112102466_+	FAM229B	6:112102466:+	0.0293333	0.0361842	Neoplastic	0.00905462	0.12254	0.742917
FAM229B:6_112100900_+	FAM229B	6:112100900:+	0.254	0.404342	Neoplastic	0.664275	0.895671	0.0443438
FAM229B:6_112101134_+	FAM229B	6:112101134:+	0.0185	0.0497368	Neoplastic	0.00153594	0.0372998	-0.481248
RHOT1:17_32225711_+	RHOT1	17:32225711:+	0.0761667	0.115	Neoplastic	0.843241	0.953347	0.00939131
RHOT1:17_32225441_+	RHOT1	17:32225441:+	0.0743333	0.113421	Neoplastic	0.843265	0.953347	-0.00953943
DUSP28:2_240563989_+	DUSP28	2:240563989:+	0.0365	0.0746053	Neoplastic	0.40317	0.764723	0.11179
ACOT9:X_23702302_-	ACOT9	X:23702302:-	0.0125	0.00421053	Neoplastic	0.00385011	0.0690592	0.979296
ACOT9:X_23703688_-	ACOT9	X:23703688:-	0.0615	0.0476316	Neoplastic	0.00012581	0.00627799	-0.262522
ACOT9:X_23701078_-	ACOT9	X:23701078:-	0.0123333	0.00552632	Neoplastic	0.064638	0.365507	0.567142
ITPRIPL2:16_19116449_+	ITPRIPL2	16:19116449:+	0.0065	0.00539474	Neoplastic	0.711391	NA	-0.0120967
ITPRIPL2:16_19121624_+	ITPRIPL2	16:19121624:+	0.0216667	0.0151316	Neoplastic	0.406009	0.766725	0.197303
ITPRIPL2:16_19119590_+	ITPRIPL2	16:19119590:+	0.00583333	0.00565789	Neoplastic	0.298582	NA	-0.265082
ITPRIPL2:16_19118420_+	ITPRIPL2	16:19118420:+	0.0141667	0.00907895	Neoplastic	0.24551	0.643612	0.378697
ITPRIPL2:16_19119032_+	ITPRIPL2	16:19119032:+	0.0153333	0.0156579	Neoplastic	0.210776	0.605692	-0.320379
SMOC1:14_70032347_+	SMOC1	14:70032347:+	0.0203333	0.239079	Neoplastic	0.969211	0.992708	0.368966
SMOC1:14_70030610_+	SMOC1	14:70030610:+	0.021	0.318289	Neoplastic	0.961533	0.991001	-0.357735
SORBS1:10_95311780_-	SORBS1	10:95311780:-	0.0446667	0.0476316	Neoplastic	0.112817	0.478647	-0.12931
SORBS1:10_95312383_-	SORBS1	10:95312383:-	0.00366667	0.00289474	Neoplastic	0.502604	NA	0.336433
SORBS1:10_95312635_-	SORBS1	10:95312635:-	0.0183333	0.0136842	Neoplastic	0.227275	0.624635	0.249035
C18orf32:18_49482059_-	C18orf32	18:49482059:-	0.145667	0.234342	Neoplastic	0.00964012	0.127554	-0.159838
C18orf32:18_49481681_-	C18orf32	18:49481681:-	0.565333	0.689211	Neoplastic	0.009185	0.123538	0.093831
SRA1:5_140550110_-	SRA1	5:140550110:-	0.0228333	0.0561842	Neoplastic	0.415442	0.772673	-0.127242
SRA1:5_140550524_-	SRA1	5:140550524:-	0.214333	0.394737	Neoplastic	0.406046	0.766725	0.0754151
VPS26A:10_69172841_+	VPS26A	10:69172841:+	0.0931667	0.0993421	Neoplastic	0.0558573	0.338519	0.129933
VPS26A:10_69171690_+	VPS26A	10:69171690:+	0.0163333	0.0253947	Neoplastic	0.0236759	0.212865	-0.392799
VPS26A:10_69171351_+	VPS26A	10:69171351:+	0.00383333	0.00368421	Neoplastic	0.621471	NA	0.247093
GTF3C2:2_27325871_-	GTF3C2	2:27325871:-	0.0376667	0.0706579	Neoplastic	0.391303	0.756386	-0.0602155
GTF3C2:2_27326330_-	GTF3C2	2:27326330:-	0.0155	0.0265789	Neoplastic	0.398944	0.761568	0.137471
AGAP1:2_236124945_+	AGAP1	2:236124945:+	0.006	0.00157895	Neoplastic	0.257364	NA	2.23371
AGAP1:2_236131731_+	AGAP1	2:236131731:+	0.0576667	0.0728947	Neoplastic	0.829278	0.950726	-0.0336669
AGAP1:2_236125404_+	AGAP1	2:236125404:+	0.0518333	0.0698684	Neoplastic	0.111777	0.478032	-0.11341
AGAP1:2_236125080_+	AGAP1	2:236125080:+	0.0256667	0.0264474	Neoplastic	0.12972	0.502509	0.305434
AGAP1:2_236126511_+	AGAP1	2:236126511:+	0.00383333	0.00684211	Neoplastic	0.20869	NA	-0.507506
AGAP1:2_236126061_+	AGAP1	2:236126061:+	0.00383333	0.00328947	Neoplastic	0.462537	NA	0.507706
ARL4A:7_12690677_+	ARL4A	7:12690677:+	0.0891667	0.155263	Neoplastic	0.297375	0.68333	-0.358113
ARL4A:7_12690110_+	ARL4A	7:12690110:+	0.083	0.119211	Neoplastic	0.363867	0.738613	-0.0395496
ARL4A:7_12689849_+	ARL4A	7:12689849:+	0.0238333	0.0307895	Neoplastic	0.678015	0.901823	0.13932
ARL4A:7_12689147_+	ARL4A	7:12689147:+	0.439333	0.509211	Neoplastic	0.312928	0.69219	0.125233
FOXK1:7_4762659_+	FOXK1	7:4762659:+	0.00983333	0.00842105	Neoplastic	0.180337	0.570551	0.38979
FOXK1:7_4771413_+	FOXK1	7:4771413:+	0.189167	0.217368	Neoplastic	0.1518	0.533589	-0.0855197
PXYLP1:3_141294624_+	PXYLP1	3:141294624:+	0.0786667	0.0390789	Neoplastic	0.399046	0.761568	0.0461932
PXYLP1:3_141294300_+	PXYLP1	3:141294300:+	0.0166667	0.00881579	Neoplastic	0.410158	0.770761	-0.177514
ARL5A:2_151801016_-	ARL5A	2:151801016:-	0.0543333	0.0886842	Neoplastic	0.832078	0.951504	-0.00278117
ARL5A:2_151801529_-	ARL5A	2:151801529:-	0.0171667	0.0293421	Neoplastic	0.745232	0.927738	-0.0543959
ARL5A:2_151801880_-	ARL5A	2:151801880:-	0.0133333	0.0239474	Neoplastic	0.278002	0.669304	-0.20721
ARL5A:2_151798883_-	ARL5A	2:151798883:-	0.00116667	0.00697368	Neoplastic	0.129281	NA	-1.7664
ARL5A:2_151802636_-	ARL5A	2:151802636:-	0.405167	0.552237	Neoplastic	0.655219	0.891431	0.0307845
ARL5A:2_151803118_-	ARL5A	2:151803118:-	0.00933333	0.00776316	Neoplastic	0.191284	0.584283	0.903631
PALM2AKAP2:9_109946668_+	PALM2AKAP2	9:109946668:+	0.015	0.00973684	Neoplastic	0.700819	0.910753	0.0968795
CYFIP2:5_157395580_+	CYFIP2	5:157395580:+	0.0231667	0.0682895	Neoplastic	0.619423	0.879918	-0.0633272
CYFIP2:5_157393186_+	CYFIP2	5:157393186:+	0.0561667	0.149211	Neoplastic	0.615575	0.878713	0.0301219
USP14:18_214585_+	USP14	18:214585:+	0.033	0.0372368	Neoplastic	0.0958464	0.444411	0.327427
USP14:18_211387_+	USP14	18:211387:+	0.00916667	0.0128947	Neoplastic	0.712076	0.91479	0.0171557
USP14:18_213433_+	USP14	18:213433:+	0.00366667	0.00789474	Neoplastic	0.155576	NA	-0.582363
USP14:18_212623_+	USP14	18:212623:+	0.0513333	0.0664474	Neoplastic	0.385204	0.752766	0.14171
USP14:18_212017_+	USP14	18:212017:+	0.0911667	0.143421	Neoplastic	0.176876	0.566361	-0.239385
PDE4B:1_66374564_+	PDE4B	1:66374564:+	0.0825	0.148553	Neoplastic	0.288471	0.674359	0.0965973
PDE4B:1_66374276_+	PDE4B	1:66374276:+	0.00816667	0.0197368	Neoplastic	0.318355	0.698666	-0.289374
PHYH:10_13277811_-	PHYH	10:13277811:-	0.0761667	0.138816	Neoplastic	0.764448	0.933504	0.0672907
PHYH:10_13278054_-	PHYH	10:13278054:-	0.0318333	0.0696053	Neoplastic	0.771875	0.935522	-0.0981372
SCD5:4_82629805_-	SCD5	4:82629805:-	0.00483333	0.00421053	Neoplastic	0.380206	NA	2.36805
SCD5:4_82629554_-	SCD5	4:82629554:-	0.3495	0.6975	Neoplastic	0.447417	0.79294	0.152312
SCD5:4_82631165_-	SCD5	4:82631165:-	0.0253333	0.123289	Neoplastic	0.0598156	0.349694	-0.128927
SCD5:4_82630355_-	SCD5	4:82630355:-	0.0365	0.147895	Neoplastic	0.609572	0.875843	0.131527
SIL1:5_138946743_-	SIL1	5:138946743:-	0.006	0.00644737	Neoplastic	0.692519	NA	0.141759
SIL1:5_138946986_-	SIL1	5:138946986:-	0.154	0.193158	Neoplastic	0.67386	0.900735	-0.0101114
NPM1:5_171406713_+	NPM1	5:171406713:+	0.184	0.244737	Neoplastic	0.267255	0.661153	0.113398
NARF:17_82488239_+	NARF	17:82488239:+	0.294667	0.366184	Neoplastic	0.766576	0.933959	0.0715908
NARF:17_82490498_+	NARF	17:82490498:+	0.0105	0.0168421	Neoplastic	0.787209	0.939742	-0.144515
CDC42SE1:1_151052676_-	CDC42SE1	1:151052676:-	0.0668333	0.273947	Neoplastic	0.000942448	0.0271864	-0.842042
CDC42SE1:1_151050997_-	CDC42SE1	1:151050997:-	0.0693333	0.103158	Neoplastic	0.000994845	0.0278583	0.868722
TRIOBP:22_37774131_+	TRIOBP	22:37774131:+	0.0471667	0.0586842	Neoplastic	0.96956	0.992708	0.00608864
TRIOBP:22_37774509_+	TRIOBP	22:37774509:+	0.0415	0.0532895	Neoplastic	0.969386	0.992708	-0.00653085
TTPAL:20_44494588_+	TTPAL	20:44494588:+	0.021	0.0261842	Neoplastic	0.723595	0.919966	-0.0581528
TTPAL:20_44491051_+	TTPAL	20:44491051:+	0.0433333	0.0503947	Neoplastic	0.716517	0.916561	0.0334929
ALG13:X_111688113_+	ALG13	X:111688113:+	0.0221667	0.0315789	Neoplastic	0.0216746	0.204125	-0.329815
ALG13:X_111688779_+	ALG13	X:111688779:+	0.0768333	0.0723684	Neoplastic	0.0536336	0.332181	0.31944
EFEMP1:2_55866604_-	EFEMP1	2:55866604:-	0.385667	0.172763	Neoplastic	0.255419	0.651075	-0.0900119
EFEMP1:2_55865983_-	EFEMP1	2:55865983:-	0.123667	0.0338158	Neoplastic	0.26029	0.654342	0.119619
SRSF5:14_69771668_+	SRSF5	14:69771668:+	0.238167	0.274211	Neoplastic	0.934582	0.982842	-0.00634062
SRSF5:14_69771991_+	SRSF5	14:69771991:+	0.423333	0.475526	Neoplastic	0.934461	0.982813	0.0060023
MARK2:11_63909539_+	MARK2	11:63909539:+	0.0735	0.0988158	Neoplastic	0.591449	0.866115	-0.0568207
MARK2:11_63910997_+	MARK2	11:63910997:+	0.0318333	0.0390789	Neoplastic	0.596917	0.870009	0.0807236
NPRL3:16_86311_-	NPRL3	16:86311:-	0.00933333	0.0157895	Neoplastic	0.6437	0.889401	-0.126554
NPRL3:16_85834_-	NPRL3	16:85834:-	0.0368333	0.0546053	Neoplastic	0.624101	0.882252	0.0561037
MAP2:2_209731767_+	MAP2	2:209731767:+	0.0245	0.0601316	Neoplastic	0.478823	0.811971	0.628444
MAP2:2_209733863_+	MAP2	2:209733863:+	0.029	0.142237	Neoplastic	0.0304009	0.24231	-0.328472
MAP2:2_209734097_+	MAP2	2:209734097:+	0.1445	0.433684	Neoplastic	0.729404	0.922953	0.0297342
MAP2:2_209731289_+	MAP2	2:209731289:+	0.0306667	0.118289	Neoplastic	0.846227	0.953532	0.0142835
MAP2:2_209730497_+	MAP2	2:209730497:+	0.034	0.103816	Neoplastic	0.265703	0.659612	0.343171
CCNL2:1_1392500_-	CCNL2	1:1392500:-	0.0206667	0.0131579	Neoplastic	0.231844	0.630609	0.373144
CCNL2:1_1392352_-	CCNL2	1:1392352:-	0.0291667	0.0326316	Neoplastic	0.229544	0.62798	-0.360992
DPH2:1_43973348_+	DPH2	1:43973348:+	0.0588333	0.0996053	Neoplastic	0.0451571	0.303001	-0.0892972
DPH2:1_43972764_+	DPH2	1:43972764:+	0.00766667	0.00881579	Neoplastic	0.0558075	0.338519	0.533094
USP9X:X_41233836_+	USP9X	X:41233836:+	0.055	0.0857895	Neoplastic	0.369241	0.741934	-0.077449
USP9X:X_41233413_+	USP9X	X:41233413:+	0.00683333	0.0114474	Neoplastic	0.8194	0.948062	-0.0635269
USP9X:X_41232828_+	USP9X	X:41232828:+	0.0873333	0.126184	Neoplastic	0.307485	0.688994	0.0555479
IAH1:2_9488515_+	IAH1	2:9488515:+	0.372833	0.390658	Neoplastic	0.0135713	0.153978	-0.194974
IAH1:2_9489702_+	IAH1	2:9489702:+	0.120167	0.0905263	Neoplastic	0.0143596	0.159087	0.254424
CREBZF:11_85662363_-	CREBZF	11:85662363:-	0.00383333	0.00394737	Neoplastic	0.907039	NA	0.153285
CREBZF:11_85661058_-	CREBZF	11:85661058:-	0.0118333	0.0130263	Neoplastic	0.815345	0.947128	-0.0312023
CREBZF:11_85663731_-	CREBZF	11:85663731:-	0.0383333	0.0503947	Neoplastic	0.0224589	0.207611	-0.26758
CREBZF:11_85659702_-	CREBZF	11:85659702:-	0.0641667	0.0603947	Neoplastic	0.126961	0.499915	0.18348
CREBZF:11_85661733_-	CREBZF	11:85661733:-	0.00716667	0.00565789	Neoplastic	0.242626	NA	0.450073
PRMT5:14_22920544_-	PRMT5	14:22920544:-	0.1705	0.250526	Neoplastic	0.772986	0.935522	-0.0289576
PRMT5:14_22920760_-	PRMT5	14:22920760:-	0.0045	0.00631579	Neoplastic	0.792363	NA	0.101485
SNAPC3:9_15461608_+	SNAPC3	9:15461608:+	0.0326667	0.0342105	Neoplastic	0.10128	0.455377	0.455404
SNAPC3:9_15460204_+	SNAPC3	9:15460204:+	0.00533333	0.00815789	Neoplastic	0.770701	NA	0.00119298
SNAPC3:9_15461041_+	SNAPC3	9:15461041:+	0.0971667	0.0827632	Neoplastic	1.88602e-07	3.30965e-05	0.769479
DEDD:1_161120989_-	DEDD	1:161120989:-	0.0155	0.0181579	Neoplastic	0.824448	0.948701	-0.0509756
DEDD:1_161121673_-	DEDD	1:161121673:-	0.028	0.0309211	Neoplastic	0.738958	0.92647	0.0515123
DEDD:1_161121340_-	DEDD	1:161121340:-	0.0461667	0.0536842	Neoplastic	0.897546	0.971455	-0.0142681
ABHD18:4_128031256_+	ABHD18	4:128031256:+	0.00666667	0.0118421	Neoplastic	0.403708	0.764912	-0.850883
CDC42:1_22092397_+	CDC42	1:22092397:+	0.134333	0.131711	Neoplastic	0.0715348	0.38402	0.190121
CDC42:1_22091704_+	CDC42	1:22091704:+	0.204333	0.219211	Neoplastic	0.706401	0.912515	-0.0254246
CDC42:1_22092910_+	CDC42	1:22092910:+	0.429167	0.460395	Neoplastic	0.995376	1	-0.00360835
MDH1B:2_206737802_-	MDH1B	2:206737802:-	0.00533333	0.00631579	Neoplastic	0.944994	NA	0.0247012
MDH1B:2_206738279_-	MDH1B	2:206738279:-	0.00783333	0.00921053	Neoplastic	0.94351	0.986812	-0.0197257
GPX4:19_1106778_+	GPX4	19:1106778:+	0.755833	0.839211	Neoplastic	0.454207	0.796925	0.0426015
AFDN:6_167964267_+	AFDN	6:167964267:+	0.0005	0.00657895	Neoplastic	0.217595	NA	-2.00951
SIRPA:20_1938432_+	SIRPA	20:1938432:+	0.0643333	0.0340789	Neoplastic	0.298949	0.683608	-0.085646
SIRPA:20_1939890_+	SIRPA	20:1939890:+	0.0936667	0.0423684	Neoplastic	0.298587	0.683608	0.066275
CD68:17_7581699_+	CD68	17:7581699:+	0.0035	0.00473684	Neoplastic	0.308292	NA	-0.49134
CD68:17_7582068_+	CD68	17:7582068:+	0.139333	0.0746053	Neoplastic	0.211499	0.606976	0.034692
NSG1:4_4418631_+	NSG1	4:4418631:+	0.019	0.0848684	Neoplastic	0.171512	0.559581	-0.124222
NSG1:4_4419054_+	NSG1	4:4419054:+	0.0388333	0.131842	Neoplastic	0.857239	0.956637	0.120702
NSG1:4_4417677_+	NSG1	4:4417677:+	0.053	0.167895	Neoplastic	0.535354	0.839511	0.00747009
MLH3:14_75016375_-	MLH3	14:75016375:-	0.00316667	0.00513158	Neoplastic	0.219207	NA	-0.498314
MLH3:14_75016799_-	MLH3	14:75016799:-	0.024	0.0244737	Neoplastic	0.195025	0.58871	0.151139
SLC66A1:1_19328983_+	SLC66A1	1:19328983:+	0.0101667	0.00789474	Neoplastic	0.265537	0.659604	0.386028
SLC66A1:1_19329271_+	SLC66A1	1:19329271:+	0.054	0.0627632	Neoplastic	0.247812	0.645232	-0.228208
ACTR3B:7_152855357_+	ACTR3B	7:152855357:+	0.076	0.0877632	Neoplastic	0.312268	0.692053	0.0964813
ACTR3B:7_152854977_+	ACTR3B	7:152854977:+	0.0196667	0.0273684	Neoplastic	0.320308	0.70144	-0.156409
SCN3B:11_123629202_-	SCN3B	11:123629202:-	0.0166667	0.0251316	Neoplastic	0.887298	0.966553	-0.0735179
SCN3B:11_123629868_-	SCN3B	11:123629868:-	0.0126667	0.0176316	Neoplastic	0.890853	0.968187	0.086907
MACROH2A1:5_135334933_-	MACROH2A1	5:135334933:-	0.0835	0.224868	Neoplastic	0.174828	0.563579	-0.0867121
MACROH2A1:5_135334402_-	MACROH2A1	5:135334402:-	0.335	0.623158	Neoplastic	0.171228	0.559201	0.030712
CLDND1:3_98515504_-	CLDND1	3:98515504:-	0.351667	0.359737	Neoplastic	0.746321	0.927776	-0.0440036
CLDND1:3_98516555_-	CLDND1	3:98516555:-	0.0261667	0.0259211	Neoplastic	0.754647	0.92915	0.0793386
ZNF765:19_53411979_+	ZNF765	19:53411979:+	0.0176667	0.0240789	Neoplastic	0.0364464	0.266341	-0.299926
ZNF765:19_53410702_+	ZNF765	19:53410702:+	0.00516667	0.00315789	Neoplastic	0.0482407	NA	0.859787
TYSND1:10_70138002_-	TYSND1	10:70138002:-	0.0055	0.00421053	Neoplastic	0.305205	NA	0.384963
TYSND1:10_70139219_-	TYSND1	10:70139219:-	0.0228333	0.0248684	Neoplastic	0.27964	0.66947	-0.109181
TENT4B:16_50231799_+	TENT4B	16:50231799:+	0.0205	0.0256579	Neoplastic	0.634212	0.886235	-0.0742202
TENT4B:16_50229477_+	TENT4B	16:50229477:+	0.0301667	0.0377632	Neoplastic	0.511873	0.826356	-0.0768164
TENT4B:16_50230205_+	TENT4B	16:50230205:+	0.0135	0.0123684	Neoplastic	0.164925	0.551072	0.320791
COA3:17_42797869_-	COA3	17:42797869:-	0.117667	0.217895	Neoplastic	0.871578	0.962741	0.0135686
COA3:17_42797653_-	COA3	17:42797653:-	0.389	0.596579	Neoplastic	0.8712	0.962424	-0.0128253
YARS2:12_32747049_-	YARS2	12:32747049:-	0.0561667	0.0631579	Neoplastic	0.326542	0.705908	-0.175586
YARS2:12_32746579_-	YARS2	12:32746579:-	0.04	0.0351316	Neoplastic	0.329806	0.708612	0.198588
ZBTB8A:1_32601019_+	ZBTB8A	1:32601019:+	0.0243333	0.0418421	Neoplastic	0.623464	0.882131	-0.204707
ZBTB8A:1_32605738_+	ZBTB8A	1:32605738:+	0.0171667	0.0284211	Neoplastic	0.981334	0.996242	-0.088462
ZBTB8A:1_32605132_+	ZBTB8A	1:32605132:+	0.02	0.0169737	Neoplastic	6.95547e-05	0.0039586	0.905684
ZBTB8A:1_32601157_+	ZBTB8A	1:32601157:+	0.00283333	0.0151316	Neoplastic	0.0951826	NA	-1.62607
ASB1:2_238452230_+	ASB1	2:238452230:+	0.0341667	0.0353947	Neoplastic	0.0616122	0.357418	0.303892
ASB1:2_238446794_+	ASB1	2:238446794:+	0.0408333	0.0635526	Neoplastic	0.0596196	0.34913	-0.262463
MTMR12:5_32227013_-	MTMR12	5:32227013:-	0.0153333	0.0260526	Neoplastic	0.915211	0.976871	0.0123157
MTMR12:5_32229632_-	MTMR12	5:32229632:-	0.00383333	0.00723684	Neoplastic	0.91959	NA	-0.0394575
MINDY2:15_58854641_+	MINDY2	15:58854641:+	0.0275	0.0159211	Neoplastic	0.168166	0.55519	0.300634
MINDY2:15_58855082_+	MINDY2	15:58855082:+	0.0368333	0.0271053	Neoplastic	0.604174	0.873451	-0.1631
MINDY2:15_58861892_+	MINDY2	15:58861892:+	0.045	0.03	Neoplastic	0.493309	0.819736	0.0919342
MINDY2:15_58857500_+	MINDY2	15:58857500:+	0.033	0.0213158	Neoplastic	0.651665	0.891338	0.0885319
MINDY2:15_58860542_+	MINDY2	15:58860542:+	0.0505	0.0396053	Neoplastic	0.128884	0.501629	-0.167588
RHBDD2:7_75888900_+	RHBDD2	7:75888900:+	0.312333	0.435526	Neoplastic	0.197436	0.592252	0.0217443
RHBDD2:7_75888404_+	RHBDD2	7:75888404:+	0.00516667	0.0101316	Neoplastic	0.218963	NA	-0.382569
TMEM70:8_73982763_+	TMEM70	8:73982763:+	0.0181667	0.0390789	Neoplastic	0.141041	0.520092	-0.350948
TMEM70:8_73981809_+	TMEM70	8:73981809:+	0.2655	0.354211	Neoplastic	0.131496	0.50498	0.255424
ZXDC:3_126461433_-	ZXDC	3:126461433:-	0.00366667	0.00592105	Neoplastic	0.678324	NA	-0.248001
ZXDC:3_126461118_-	ZXDC	3:126461118:-	0.0181667	0.0218421	Neoplastic	0.290245	0.675469	0.200327
SLC29A4:7_5306872_+	SLC29A4	7:5306872:+	0.0263333	0.0307895	Neoplastic	0.0410678	0.287502	0.41769
SLC29A4:7_5304037_+	SLC29A4	7:5304037:+	0.0766667	0.135132	Neoplastic	0.0363132	0.266341	-0.277074
PTPRD:9_8314265_-	PTPRD	9:8314265:-	0.0856667	0.0996053	Neoplastic	0.179919	0.570551	-0.169841
PTPRD:9_8317280_-	PTPRD	9:8317280:-	0.02	0.0175	Neoplastic	0.247141	0.645232	0.264521
PTPRD:9_8317713_-	PTPRD	9:8317713:-	0.00466667	0.00315789	Neoplastic	0.415073	NA	0.48167
PTPRD:9_8316254_-	PTPRD	9:8316254:-	0.041	0.0390789	Neoplastic	0.204026	0.599359	0.104873
PTPRD:9_8315039_-	PTPRD	9:8315039:-	0.0025	0.00802632	Neoplastic	0.0335595	NA	-1.37623
PTPRD:9_8315687_-	PTPRD	9:8315687:-	0.0768333	0.0764474	Neoplastic	0.283587	0.672521	0.0340268
MATCAP1:16_67175621_-	MATCAP1	16:67175621:-	0.0521667	0.0401316	Neoplastic	0.000108421	0.0055148	-0.653242
MATCAP1:16_67176728_-	MATCAP1	16:67176728:-	0.0131667	0.00263158	Neoplastic	1.86e-05	0.0013695	1.2731
MATCAP1:16_67175889_-	MATCAP1	16:67175889:-	0.00766667	0.00447368	Neoplastic	0.716215	NA	-0.308691
MATCAP1:16_67176494_-	MATCAP1	16:67176494:-	0.0328333	0.0130263	Neoplastic	0.00121529	0.0315946	0.363105
GDAP1:8_74366786_+	GDAP1	8:74366786:+	0.00216667	0.0113158	Neoplastic	0.374089	NA	-0.508126
GDAP1:8_74364563_+	GDAP1	8:74364563:+	0.0206667	0.0646053	Neoplastic	0.766368	0.933815	0.0560918
GDAP1:8_74365805_+	GDAP1	8:74365805:+	0.0236667	0.0775	Neoplastic	0.800648	0.942773	-0.0127086
GDAP1:8_74366093_+	GDAP1	8:74366093:+	0.0025	0.00894737	Neoplastic	0.895718	NA	-0.108401
ABCE1:4_145128917_+	ABCE1	4:145128917:+	0.0206667	0.0213158	Neoplastic	0.536628	0.839511	0.0886489
ABCE1:4_145128023_+	ABCE1	4:145128023:+	0.052	0.0544737	Neoplastic	0.101493	0.455506	0.124379
ABCE1:4_145129126_+	ABCE1	4:145129126:+	0.076	0.0942105	Neoplastic	0.112358	0.478647	-0.155861
FAM110A:20_846260_+	FAM110A	20:846260:+	0.0101667	0.0555263	Neoplastic	0.614819	0.878342	-0.0714277
FAM110A:20_845918_+	FAM110A	20:845918:+	0.00266667	0.0144737	Neoplastic	0.626612	NA	0.201775
CYLD:16_50801919_+	CYLD	16:50801919:+	0.0163333	0.0201316	Neoplastic	0.718405	0.918083	-0.0580753
CYLD:16_50796854_+	CYLD	16:50796854:+	0.0146667	0.0188158	Neoplastic	0.354302	0.731604	-0.168287
CYLD:16_50800583_+	CYLD	16:50800583:+	0.00533333	0.00592105	Neoplastic	0.841587	NA	0.105126
CYLD:16_50798589_+	CYLD	16:50798589:+	0.0188333	0.02	Neoplastic	0.289517	0.674902	0.182636
RO60:1_193091749_+	RO60	1:193091749:+	0.116667	0.181579	Neoplastic	0.452635	0.79536	-0.104699
PGP:16_2212024_-	PGP	16:2212024:-	0.00283333	0.0184211	Neoplastic	0.106454	0.466964	-0.608166
PGP:16_2213716_-	PGP	16:2213716:-	0.108833	0.337632	Neoplastic	0.0884051	0.426921	0.106619
CEP63:3_134561745_+	CEP63	3:134561745:+	0.0643333	0.0918421	Neoplastic	0.351529	0.729597	0.0783631
CEP63:3_134565012_+	CEP63	3:134565012:+	0.00383333	0.0075	Neoplastic	0.26904	NA	-0.399173
CEP63:3_134575005_+	CEP63	3:134575005:+	0.0145	0.0231579	Neoplastic	0.655953	0.891625	-0.0719456
PREPL:2_44319682_-	PREPL	2:44319682:-	0.0115	0.0142105	Neoplastic	0.752652	0.929002	-0.266353
PREPL:2_44318161_-	PREPL	2:44318161:-	0.004	0.00289474	Neoplastic	0.835313	NA	0.513202
PREPL:2_44318791_-	PREPL	2:44318791:-	0.153667	0.182763	Neoplastic	0.209931	0.60475	-0.243519
PREPL:2_44320837_-	PREPL	2:44320837:-	0.0203333	0.0156579	Neoplastic	0.121103	0.491012	0.38916
PREPL:2_44317666_-	PREPL	2:44317666:-	0.00716667	0.00565789	Neoplastic	0.107735	NA	0.377704
PSPC1:13_19703136_-	PSPC1	13:19703136:-	0.002	0.0102632	Neoplastic	0.205367	NA	-0.7185
PSPC1:13_19702524_-	PSPC1	13:19702524:-	0.027	0.0869737	Neoplastic	0.0237102	0.212865	-0.211351
PSPC1:13_19702893_-	PSPC1	13:19702893:-	0.0468333	0.122237	Neoplastic	0.950117	0.988843	0.0531429
NSD2:4_1982190_+	NSD2	4:1982190:+	0.0135	0.0428947	Neoplastic	0.409258	0.770166	0.153306
NSD2:4_1979778_+	NSD2	4:1979778:+	0.00816667	0.0318421	Neoplastic	0.751487	0.928845	-0.0187695
CENPA:2_26794565_+	CENPA	2:26794565:+	0.00183333	0.0855263	Neoplastic	0.152403	0.533869	-0.36279
CENPA:2_26794016_+	CENPA	2:26794016:+	0.000666667	0.0261842	Neoplastic	0.155757	0.5384	0.811502
ZC2HC1C:14_75078072_+	ZC2HC1C	14:75078072:+	0.0035	0.00421053	Neoplastic	0.990012	NA	-0.00746694
ZC2HC1C:14_75079197_+	ZC2HC1C	14:75079197:+	0.0065	0.00776316	Neoplastic	0.992408	NA	0.00451072
ST3GAL5:2_85840004_-	ST3GAL5	2:85840004:-	0.00466667	0.00513158	Neoplastic	0.841318	NA	0.22221
ST3GAL5:2_85839158_-	ST3GAL5	2:85839158:-	0.166333	0.214474	Neoplastic	0.800729	0.942773	-0.0749126
SUMF2:7_56080653_+	SUMF2	7:56080653:+	0.2	0.242632	Neoplastic	0.549133	0.845523	-0.0452483
SUMF2:7_56079825_+	SUMF2	7:56079825:+	0.014	0.0184211	Neoplastic	0.480549	0.812672	-0.183351
SUMF2:7_56080205_+	SUMF2	7:56080205:+	0.0398333	0.0403947	Neoplastic	0.303642	0.686383	0.220632
GEMIN8:X_14008265_-	GEMIN8	X:14008265:-	0.0171667	0.0147368	Neoplastic	0.24722	0.645232	0.17273
GEMIN8:X_14008670_-	GEMIN8	X:14008670:-	0.0851667	0.0860526	Neoplastic	0.244899	0.643189	-0.0614618
NUPR1:16_28537365_-	NUPR1	16:28537365:-	0.503333	0.115263	Neoplastic	0.658653	0.892615	-0.634012
NUPR1:16_28535641_-	NUPR1	16:28535641:-	0.0166667	0.000921053	Neoplastic	0.647668	0.889551	0.640807
SMIM8:6_87341750_+	SMIM8	6:87341750:+	0.0206667	0.0310526	Neoplastic	0.72205	0.919838	0.158511
SMIM8:6_87340838_+	SMIM8	6:87340838:+	0.0216667	0.0369737	Neoplastic	0.669291	0.899038	-0.0418381
SMIM8:6_87342287_+	SMIM8	6:87342287:+	0.008	0.0139474	Neoplastic	0.858857	0.957326	-0.0692887
SMIM8:6_87340559_+	SMIM8	6:87340559:+	0.0365	0.0601316	Neoplastic	0.904856	0.973836	0.00981337
AGAP3:7_151123620_+	AGAP3	7:151123620:+	0.0231667	0.0651316	Neoplastic	0.345867	0.724459	-0.209744
NCBP2:3_196935417_-	NCBP2	3:196935417:-	0.255167	0.375263	Neoplastic	0.369692	0.742557	0.0551689
NCBP2:3_196936209_-	NCBP2	3:196936209:-	0.00616667	0.0121053	Neoplastic	0.364711	0.738895	-0.232653
NCBP2:3_196936462_-	NCBP2	3:196936462:-	0.0116667	0.0197368	Neoplastic	0.777911	0.936652	-0.0317799
NCBP2:3_196936848_-	NCBP2	3:196936848:-	0.0366667	0.0646053	Neoplastic	0.451038	0.794941	-0.0557413
FEZ2:2_36552566_-	FEZ2	2:36552566:-	0.0108333	0.0111842	Neoplastic	0.980927	0.996227	-0.027692
FEZ2:2_36552278_-	FEZ2	2:36552278:-	0.2425	0.256842	Neoplastic	0.972917	0.993594	0.0105561
TATDN3:1_212816641_+	TATDN3	1:212816641:+	0.038	0.0547368	Neoplastic	0.999258	1	0.0255629
TATDN3:1_212815311_+	TATDN3	1:212815311:+	0.0345	0.0440789	Neoplastic	0.388862	0.754853	0.183032
TATDN3:1_212816236_+	TATDN3	1:212816236:+	0.0065	0.0139474	Neoplastic	0.067602	0.373518	-0.540351
FRS2:12_69579173_+	FRS2	12:69579173:+	0.0213333	0.0263158	Neoplastic	0.880562	0.964747	0.0201696
FRS2:12_69579749_+	FRS2	12:69579749:+	0.0215	0.0289474	Neoplastic	0.438817	0.789076	-0.110494
FRS2:12_69576032_+	FRS2	12:69576032:+	0.00516667	0.00578947	Neoplastic	0.729865	NA	0.167239
FRS2:12_69578435_+	FRS2	12:69578435:+	0.00533333	0.00565789	Neoplastic	0.496642	NA	0.242863
CHD2:15_92949220_+	CHD2	15:92949220:+	0.0131667	0.00723684	Neoplastic	0.138099	0.515437	0.290146
ENGASE:17_79086679_+	ENGASE	17:79086679:+	0.00666667	0.00855263	Neoplastic	0.948108	NA	0.0153573
ENGASE:17_79088576_+	ENGASE	17:79088576:+	0.0216667	0.0281579	Neoplastic	0.946828	0.987452	-0.0055437
POT1:7_124823277_-	POT1	7:124823277:-	0.0455	0.035	Neoplastic	0.017518	0.179423	0.225586
POT1:7_124823889_-	POT1	7:124823889:-	0.00366667	0.00315789	Neoplastic	0.989119	NA	-0.00121381
POT1:7_124823538_-	POT1	7:124823538:-	0.0323333	0.0348684	Neoplastic	0.0171912	0.177631	-0.265605
TTC14:3_180607823_+	TTC14	3:180607823:+	0.0483333	0.0680263	Neoplastic	0.00927297	0.124376	-0.27618
TTC14:3_180608723_+	TTC14	3:180608723:+	0.0735	0.0711842	Neoplastic	0.00141227	0.0350702	0.305137
KDM5A:12_280894_-	KDM5A	12:280894:-	0.00833333	0.00907895	Neoplastic	0.412708	0.772379	0.252975
KDM5A:12_284660_-	KDM5A	12:284660:-	0.0311667	0.0409211	Neoplastic	0.356543	0.733785	-0.0968404
KDM5A:12_284350_-	KDM5A	12:284350:-	0.0328333	0.0384211	Neoplastic	0.579412	0.859849	0.0957093
KDM5A:12_280251_-	KDM5A	12:280251:-	0.0055	0.0025	Neoplastic	0.039484	NA	1.45198
KDM5A:12_283783_-	KDM5A	12:283783:-	0.0116667	0.0190789	Neoplastic	0.100663	0.454593	-0.370022
PIGY:4_88521255_-	PIGY	4:88521255:-	0.00466667	0.00407895	Neoplastic	0.550171	NA	0.107216
PIGY:4_88521013_-	PIGY	4:88521013:-	0.565	0.613947	Neoplastic	0.557591	0.850071	-0.103277
SNX21:20_45842453_+	SNX21	20:45842453:+	0.0218333	0.0144737	Neoplastic	0.781327	0.937287	-0.0202409
SNX21:20_45842867_+	SNX21	20:45842867:+	0.0236667	0.0132895	Neoplastic	0.194837	0.588312	0.2445
SNX21:20_45841715_+	SNX21	20:45841715:+	0.0738333	0.0519737	Neoplastic	0.308627	0.689777	-0.112391
RHOC:1_112701131_-	RHOC	1:112701131:-	0.588333	0.517368	Neoplastic	0.803444	0.943182	0.0702263
RHOC:1_112701356_-	RHOC	1:112701356:-	0.0148333	0.0105263	Neoplastic	0.800896	0.942773	-0.0635728
RERE:1_8354578_-	RERE	1:8354578:-	0.011	0.0176316	Neoplastic	0.297557	0.68333	-0.220928
RERE:1_8352418_-	RERE	1:8352418:-	0.094	0.123553	Neoplastic	0.283745	0.672521	0.040321
WDPCP:2_63121835_-	WDPCP	2:63121835:-	0.00383333	0.00407895	Neoplastic	0.844475	NA	0.0497906
WDPCP:2_63120665_-	WDPCP	2:63120665:-	0.016	0.0211842	Neoplastic	0.132671	0.506936	-0.264269
WDPCP:2_63121412_-	WDPCP	2:63121412:-	0.0173333	0.0163158	Neoplastic	0.125923	0.498186	0.231012
ZSWIM7:17_15977948_-	ZSWIM7	17:15977948:-	0.025	0.0385526	Neoplastic	0.358625	0.735661	0.0497563
ZSWIM7:17_15976584_-	ZSWIM7	17:15976584:-	0.0508333	0.110526	Neoplastic	0.520795	0.832165	-0.405256
ZSWIM7:17_15977723_-	ZSWIM7	17:15977723:-	0.163667	0.258026	Neoplastic	0.837181	0.952172	-0.0370335
ZSWIM7:17_15977034_-	ZSWIM7	17:15977034:-	0.0101667	0.0140789	Neoplastic	0.310076	0.691254	0.249389
GTPBP10:7_90391450_+	GTPBP10	7:90391450:+	0.00483333	0.00302632	Neoplastic	0.289215	NA	0.711782
GTPBP10:7_90385183_+	GTPBP10	7:90385183:+	0.0703333	0.0711842	Neoplastic	0.459571	0.801333	0.0440714
GTPBP10:7_90387363_+	GTPBP10	7:90387363:+	0.00466667	0.00855263	Neoplastic	0.316956	NA	-0.796226
GTPBP10:7_90385879_+	GTPBP10	7:90385879:+	0.00866667	0.00526316	Neoplastic	0.201966	NA	0.7157
GTPBP10:7_90386877_+	GTPBP10	7:90386877:+	0.00183333	0.00592105	Neoplastic	0.069537	NA	-1.60192
NECTIN2:19_44889204_+	NECTIN2	19:44889204:+	0.0303333	0.0285526	Neoplastic	0.264918	0.659551	-0.188177
SEC24B:4_109540456_+	SEC24B	4:109540456:+	0.0513333	0.0476316	Neoplastic	0.706532	0.912546	-0.0264251
SEC24B:4_109540845_+	SEC24B	4:109540845:+	0.00383333	0.00315789	Neoplastic	0.701692	NA	0.147205
STAG2:X_124101420_+	STAG2	X:124101420:+	0.0045	0.00552632	Neoplastic	0.706278	NA	0.191192
STAG2:X_124102490_+	STAG2	X:124102490:+	0.0958333	0.121974	Neoplastic	0.154756	0.537294	0.160022
STAG2:X_124100861_+	STAG2	X:124100861:+	0.0388333	0.0625	Neoplastic	0.0789578	0.405226	-0.190442
FIGNL1:7_50444502_-	FIGNL1	7:50444502:-	0.002	0.00684211	Neoplastic	0.658686	NA	-0.198068
FIGNL1:7_50444142_-	FIGNL1	7:50444142:-	0.0218333	0.0601316	Neoplastic	0.654336	0.891338	0.0265701
TPM3:1_154158628_-	TPM3	1:154158628:-	0.0115	0.0401316	Neoplastic	0.0152259	0.165271	-1.41827
SMAP1:6_70861150_+	SMAP1	6:70861150:+	0.0668333	0.0932895	Neoplastic	0.0317847	0.247194	0.335903
SMAP1:6_70861978_+	SMAP1	6:70861978:+	0.0216667	0.0517105	Neoplastic	0.0342727	0.258865	-0.43205
DIPK1C:18_74436166_-	DIPK1C	18:74436166:-	0.00916667	0.00776316	Neoplastic	0.881135	0.964747	0.010082
DIPK1C:18_74435743_-	DIPK1C	18:74435743:-	0.0315	0.0248684	Neoplastic	0.889899	0.967749	-0.00534438
ZNF557:19_7087534_+	ZNF557	19:7087534:+	0.00583333	0.00605263	Neoplastic	0.197991	NA	0.685781
ZNF557:19_7084740_+	ZNF557	19:7084740:+	0.005	0.00789474	Neoplastic	0.88542	NA	0.0944241
ZNF557:19_7086205_+	ZNF557	19:7086205:+	0.0055	0.0115789	Neoplastic	0.127374	NA	-0.315572
SLC12A2:5_128189667_+	SLC12A2	5:128189667:+	0.0596667	0.0725	Neoplastic	0.80184	0.942773	-0.0203264
SLC12A2:5_128188722_+	SLC12A2	5:128188722:+	0.0271667	0.0313158	Neoplastic	0.488519	0.816708	0.0923728
SLC12A2:5_128187038_+	SLC12A2	5:128187038:+	0.00333333	0.00565789	Neoplastic	0.498987	NA	-0.508119
SRD5A1:5_6669193_+	SRD5A1	5:6669193:+	0.031	0.0397368	Neoplastic	0.00925629	0.124311	-0.30742
SRD5A1:5_6670645_+	SRD5A1	5:6670645:+	0.0045	0.00513158	Neoplastic	0.627224	NA	-0.217798
SRD5A1:5_6674377_+	SRD5A1	5:6674377:+	0.0126667	0.0101316	Neoplastic	0.0629713	0.360885	0.418333
SRD5A1:5_6668620_+	SRD5A1	5:6668620:+	0.0315	0.0269737	Neoplastic	0.0935878	0.439905	0.199573
NET1:10_5457713_+	NET1	10:5457713:+	0.002	0.0111842	Neoplastic	0.811559	NA	-0.0888378
NET1:10_5458010_+	NET1	10:5458010:+	0.001	0.00736842	Neoplastic	0.517283	NA	-0.478862
NET1:10_5458433_+	NET1	10:5458433:+	0.00783333	0.0384211	Neoplastic	0.452313	0.795059	0.096383
DPH3:3_16260419_-	DPH3	3:16260419:-	0.104	0.128553	Neoplastic	0.849835	0.953958	-0.0061339
DPH3:3_16259563_-	DPH3	3:16259563:-	0.008	0.00973684	Neoplastic	0.985392	0.998173	-0.0188005
DPH3:3_16260049_-	DPH3	3:16260049:-	0.0103333	0.00710526	Neoplastic	0.0830349	0.416519	0.846283
DPH3:3_16258007_-	DPH3	3:16258007:-	0.0416667	0.0577632	Neoplastic	0.357645	0.734861	-0.184192
PHACTR4:1_28497619_+	PHACTR4	1:28497619:+	0.0561667	0.106579	Neoplastic	0.752146	0.929002	-0.0120453
PHACTR4:1_28499023_+	PHACTR4	1:28499023:+	0.0116667	0.0239474	Neoplastic	0.399047	0.761568	-0.161428
PHACTR4:1_28500328_+	PHACTR4	1:28500328:+	0.0245	0.0431579	Neoplastic	0.619834	0.88014	0.0820364
PHACTR4:1_28497943_+	PHACTR4	1:28497943:+	0.0035	0.00447368	Neoplastic	0.278075	NA	0.535141
RCC1:1_28538162_+	RCC1	1:28538162:+	0.00466667	0.0225	Neoplastic	0.961753	0.991001	0.013972
RCC1:1_28538990_+	RCC1	1:28538990:+	0.0261667	0.112763	Neoplastic	0.960631	0.991001	-0.00318052
NTM:11_132336343_+	NTM	11:132336343:+	0.0321667	0.0531579	Neoplastic	0.056699	0.340565	-0.25113
NTM:11_132336793_+	NTM	11:132336793:+	0.0275	0.0367105	Neoplastic	0.645148	0.889401	0.082659
NTM:11_132335281_+	NTM	11:132335281:+	0.00833333	0.0135526	Neoplastic	0.483387	0.814725	-0.26144
NTM:11_132335659_+	NTM	11:132335659:+	0.0451667	0.0559211	Neoplastic	0.055019	0.336068	0.223567
CLCC1:1_108931802_-	CLCC1	1:108931802:-	0.0421667	0.0452632	Neoplastic	0.1645	0.551072	0.149555
CLCC1:1_108929958_-	CLCC1	1:108929958:-	0.0243333	0.0332895	Neoplastic	0.224937	0.621875	-0.188302
CLCC1:1_108932288_-	CLCC1	1:108932288:-	0.0291667	0.0355263	Neoplastic	0.808074	0.944717	-0.0169706
SMIM15:5_61159637_-	SMIM15	5:61159637:-	0.00333333	0.00407895	Neoplastic	0.736484	NA	-0.199208
SMIM15:5_61159234_-	SMIM15	5:61159234:-	0.00383333	0.00907895	Neoplastic	0.102894	NA	-1.08543
SMIM15:5_61158651_-	SMIM15	5:61158651:-	0.273	0.279474	Neoplastic	0.0269658	0.228601	0.143578
TYMS:18_673483_+	TYMS	18:673483:+	0.0991667	0.345263	Neoplastic	0.32565	0.705113	-0.0585915
TYMS:18_673195_+	TYMS	18:673195:+	0.00316667	0.0239474	Neoplastic	0.333561	0.713097	0.30601
MZT1:13_72709490_-	MZT1	13:72709490:-	0.0833333	0.155921	Neoplastic	0.543827	0.842257	-0.0523122
MZT1:13_72708383_-	MZT1	13:72708383:-	0.103167	0.179211	Neoplastic	0.502856	0.824042	0.0350541
MZT1:13_72709106_-	MZT1	13:72709106:-	0.004	0.00855263	Neoplastic	0.945892	NA	0.0282702
ZNF626:19_20620077_-	ZNF626	19:20620077:-	0.0198333	0.0267105	Neoplastic	0.140784	0.520092	-0.220349
ZNF626:19_20622282_-	ZNF626	19:20622282:-	0.00716667	0.0127632	Neoplastic	0.412636	0.772379	-0.598607
ZNF626:19_20622930_-	ZNF626	19:20622930:-	0.0118333	0.0122368	Neoplastic	0.397282	0.760254	0.0417567
ZNF626:19_20620851_-	ZNF626	19:20620851:-	0.0168333	0.0207895	Neoplastic	0.513181	0.826732	-0.103911
ZNF493:19_21426860_+	ZNF493	19:21426860:+	0.005	0.00855263	Neoplastic	0.536379	NA	0.215904
ZNF493:19_21427417_+	ZNF493	19:21427417:+	0.00283333	0.00657895	Neoplastic	0.544327	NA	-0.281384
NCAM1:11_113265186_+	NCAM1	11:113265186:+	0.00616667	0.0211842	Neoplastic	0.108281	0.470725	-0.811892
NCAM1:11_113263134_+	NCAM1	11:113263134:+	0.000833333	0.00592105	Neoplastic	0.0731711	NA	-1.87816
UBTF:17_44205048_-	UBTF	17:44205048:-	0.0333333	0.0846053	Neoplastic	0.796476	0.942448	0.0193196
UBTF:17_44206614_-	UBTF	17:44206614:-	0.0765	0.198553	Neoplastic	0.30196	0.68535	-0.0901151
UBTF:17_44207136_-	UBTF	17:44207136:-	0.0216667	0.0503947	Neoplastic	0.164237	0.551072	0.186884
FAM107A:3_58564124_-	FAM107A	3:58564124:-	0.0211667	0.0127632	Neoplastic	0.307565	0.688996	-0.180279
FAM107A:3_58565483_-	FAM107A	3:58565483:-	0.0455	0.0207895	Neoplastic	0.292743	0.677873	0.10023
QSER1:11_32980258_+	QSER1	11:32980258:+	0.049	0.0830263	Neoplastic	0.166024	0.553008	-0.0557544
QSER1:11_32977031_+	QSER1	11:32977031:+	0.00383333	0.00473684	Neoplastic	0.184023	NA	0.517191
ZC3H13:13_45954487_-	ZC3H13	13:45954487:-	0.0163333	0.0244737	Neoplastic	0.650527	0.891268	0.0783554
ZC3H13:13_45955711_-	ZC3H13	13:45955711:-	0.00616667	0.0102632	Neoplastic	0.812991	NA	-0.0773713
ZC3H13:13_45956458_-	ZC3H13	13:45956458:-	0.0278333	0.0438158	Neoplastic	0.797512	0.942742	-0.0298174
SREK1:5_66183611_+	SREK1	5:66183611:+	0.00616667	0.00763158	Neoplastic	0.760856	NA	-0.125637
SREK1:5_66180677_+	SREK1	5:66180677:+	0.021	0.0211842	Neoplastic	0.235989	0.63481	0.184147
SREK1:5_66179191_+	SREK1	5:66179191:+	0.00516667	0.00684211	Neoplastic	0.448416	NA	-0.258157
SREK1:5_66180874_+	SREK1	5:66180874:+	0.0385	0.0447368	Neoplastic	0.679325	0.902538	-0.0519196
SEC31A:4_82819027_-	SEC31A	4:82819027:-	0.0238333	0.0240789	Neoplastic	0.863851	0.959136	0.0233069
SEC31A:4_82818667_-	SEC31A	4:82818667:-	0.123167	0.125132	Neoplastic	0.863034	0.958821	-0.0066113
SPPL2B:19_2354787_+	SPPL2B	19:2354787:+	0.025	0.0401316	Neoplastic	0.0285602	0.233471	-0.35284
SPPL2B:19_2353924_+	SPPL2B	19:2353924:+	0.0896667	0.0943421	Neoplastic	0.0261072	0.224394	0.25362
POMT1:9_131523317_+	POMT1	9:131523317:+	0.00533333	0.0106579	Neoplastic	0.300311	NA	-0.356368
POMT1:9_131523776_+	POMT1	9:131523776:+	0.0773333	0.104342	Neoplastic	0.271545	0.665156	0.112311
DPH5:1_100990073_-	DPH5	1:100990073:-	0.118	0.168553	Neoplastic	0.611473	0.876788	0.0370623
DPH5:1_100989631_-	DPH5	1:100989631:-	0.017	0.0275	Neoplastic	0.623899	0.882131	-0.0959172
IRF2BP2:1_234607118_-	IRF2BP2	1:234607118:-	0.01	0.00802632	Neoplastic	0.783569	0.938259	-0.0388499
IRF2BP2:1_234606776_-	IRF2BP2	1:234606776:-	0.135167	0.125789	Neoplastic	0.0293831	0.237981	-0.0988627
IRF2BP2:1_234605183_-	IRF2BP2	1:234605183:-	0.00466667	0.00302632	Neoplastic	0.860092	NA	0.342214
IRF2BP2:1_234605786_-	IRF2BP2	1:234605786:-	0.0726667	0.0630263	Neoplastic	0.210243	0.605191	-0.0762293
IRF2BP2:1_234604287_-	IRF2BP2	1:234604287:-	0.119833	0.0782895	Neoplastic	0.0206371	0.198437	0.365249
PNKD:2_218272922_+	PNKD	2:218272922:+	0.444833	0.581842	Neoplastic	0.00010627	0.00543166	0.252959
HNRNPC:14_21210962_-	HNRNPC	14:21210962:-	0.511167	0.585921	Neoplastic	0.532225	0.838564	0.0706481
HNRNPC:14_21209227_-	HNRNPC	14:21209227:-	0.0373333	0.0719737	Neoplastic	0.00723464	0.107895	-0.562735
HNRNPC:14_21210566_-	HNRNPC	14:21210566:-	0.578833	0.668158	Neoplastic	0.883154	0.965059	0.0413606
UBXN2B:8_58447600_+	UBXN2B	8:58447600:+	0.0105	0.0136842	Neoplastic	0.130918	0.504554	0.406282
UBXN2B:8_58448005_+	UBXN2B	8:58448005:+	0.0055	0.00684211	Neoplastic	0.160974	NA	0.519188
UBXN2B:8_58451497_+	UBXN2B	8:58451497:+	0.0596667	0.0982895	Neoplastic	0.540752	0.841126	0.0262311
APH1A:1_150265850_-	APH1A	1:150265850:-	0.00816667	0.00736842	Neoplastic	0.304449	NA	0.0631765
APH1A:1_150265426_-	APH1A	1:150265426:-	0.440333	0.466316	Neoplastic	0.297631	0.68333	-0.0476821
ALG9:11_111786283_-	ALG9	11:111786283:-	0.0591667	0.0786842	Neoplastic	0.292496	0.677599	0.215287
MIER1:1_66987664_+	MIER1	1:66987664:+	0.0316667	0.0331579	Neoplastic	0.273049	0.665781	0.169621
MIER1:1_66988021_+	MIER1	1:66988021:+	0.0111667	0.0157895	Neoplastic	0.248619	0.646028	-0.317311
RTL8B:X_135021304_-	RTL8B	X:135021304:-	0.0646667	0.0902632	Neoplastic	0.00804559	0.114476	0.255721
RTL8B:X_135020521_-	RTL8B	X:135020521:-	0.0113333	0.0280263	Neoplastic	0.0108454	0.137626	-0.555399
TMEM134:11_67463587_-	TMEM134	11:67463587:-	0.008	0.00552632	Neoplastic	0.0250985	NA	0.744752
TMEM134:11_67464362_-	TMEM134	11:67464362:-	0.23	0.279079	Neoplastic	0.0170318	0.177126	-0.0866851
FAM177A1:14_35081298_+	FAM177A1	14:35081298:+	0.0473333	0.0694737	Neoplastic	0.991464	0.99988	-0.0263332
FAM177A1:14_35081712_+	FAM177A1	14:35081712:+	0.107667	0.143158	Neoplastic	0.0225369	0.208091	0.0900924
FAM177A1:14_35083359_+	FAM177A1	14:35083359:+	0.0485	0.0846053	Neoplastic	0.124581	0.495215	-0.305688
KTN1:14_55684299_+	KTN1	14:55684299:+	0.0176667	0.0294737	Neoplastic	0.938058	0.984286	-0.0230024
KTN1:14_55684569_+	KTN1	14:55684569:+	0.0908333	0.1475	Neoplastic	0.9316	0.982546	0.00884323
TRAPPC6B:14_39149250_-	TRAPPC6B	14:39149250:-	0.01	0.0131579	Neoplastic	0.451638	0.794962	0.113546
TRAPPC6B:14_39149823_-	TRAPPC6B	14:39149823:-	0.0138333	0.0156579	Neoplastic	0.231376	0.630051	0.313652
TRAPPC6B:14_39147828_-	TRAPPC6B	14:39147828:-	0.0678333	0.104737	Neoplastic	0.157289	0.540979	-0.148793
HNRNPUL2:11_62714772_-	HNRNPUL2	11:62714772:-	0.068	0.11	Neoplastic	0.808598	0.94483	0.0125962
HNRNPUL2:11_62712684_-	HNRNPUL2	11:62712684:-	0.0456667	0.0755263	Neoplastic	0.830364	0.951171	-0.021248
HNRNPUL2:11_62715058_-	HNRNPUL2	11:62715058:-	0.0121667	0.02	Neoplastic	0.951842	0.989667	-0.00721015
HAP1:17_41722664_-	HAP1	17:41722664:-	0.0351667	0.0144737	Neoplastic	0.608511	0.875603	0.0595171
CUL4B:X_120524637_-	CUL4B	X:120524637:-	0.0548333	0.06	Neoplastic	0.100253	0.453809	-0.192369
CUL4B:X_120525985_-	CUL4B	X:120525985:-	0.00516667	0.00447368	Neoplastic	0.676227	NA	0.14259
CUL4B:X_120526311_-	CUL4B	X:120526311:-	0.00616667	0.00513158	Neoplastic	0.552335	NA	0.237888
CUL4B:X_120526651_-	CUL4B	X:120526651:-	0.0065	0.00394737	Neoplastic	0.122462	NA	0.677119
ALDH5A1:6_24537184_+	ALDH5A1	6:24537184:+	0.0238333	0.0343421	Neoplastic	0.622537	0.881715	0.0862053
ALDH5A1:6_24533812_+	ALDH5A1	6:24533812:+	0.0085	0.0142105	Neoplastic	0.627349	0.884133	-0.132904
NALF1:13_107170017_-	NALF1	13:107170017:-	0.015	0.0268421	Neoplastic	0.475813	0.810343	0.120658
NALF1:13_107168997_-	NALF1	13:107168997:-	0.00416667	0.00539474	Neoplastic	0.174412	NA	0.670284
NALF1:13_107168622_-	NALF1	13:107168622:-	0.0108333	0.0205263	Neoplastic	0.832183	0.951504	0.0649682
NALF1:13_107169675_-	NALF1	13:107169675:-	0.00483333	0.0157895	Neoplastic	0.0215249	0.203078	-0.716879
ZBTB38:3_141448709_+	ZBTB38	3:141448709:+	0.061	0.0382895	Neoplastic	0.549583	0.845523	0.0551401
ZBTB38:3_141446063_+	ZBTB38	3:141446063:+	0.03	0.0205263	Neoplastic	0.559565	0.850536	-0.0917634
U2SURP:3_143057635_+	U2SURP	3:143057635:+	0.0411667	0.0719737	Neoplastic	0.132692	0.506936	-0.114601
U2SURP:3_143056825_+	U2SURP	3:143056825:+	0.0498333	0.0640789	Neoplastic	0.10882	0.471983	0.306758
U2SURP:3_143060173_+	U2SURP	3:143060173:+	0.008	0.0139474	Neoplastic	0.645764	0.889401	-0.0695906
U2SURP:3_143060524_+	U2SURP	3:143060524:+	0.0146667	0.0268421	Neoplastic	0.45116	0.794962	-0.117123
ZNF629:16_30781166_-	ZNF629	16:30781166:-	0.016	0.0211842	Neoplastic	0.474603	0.810343	0.12328
ZNF629:16_30778475_-	ZNF629	16:30778475:-	0.0376667	0.0496053	Neoplastic	0.278919	0.669304	0.110887
ZNF629:16_30781506_-	ZNF629	16:30781506:-	0.0171667	0.0305263	Neoplastic	0.0734628	0.388344	-0.311085
UNC13A:19_17603846_-	UNC13A	19:17603846:-	0.00216667	0.0119737	Neoplastic	0.898462	NA	-0.107215
UNC13A:19_17601353_-	UNC13A	19:17601353:-	0.0101667	0.0490789	Neoplastic	0.886285	0.966332	0.0455249
SLC45A4:8_141210662_-	SLC45A4	8:141210662:-	0.00233333	0.00842105	Neoplastic	0.0928178	NA	-0.52491
SLC45A4:8_141207197_-	SLC45A4	8:141207197:-	0.00333333	0.00578947	Neoplastic	0.09375	NA	0.532154
MYO5B:18_49826276_-	MYO5B	18:49826276:-	0.0123333	0.00986842	Neoplastic	0.468637	0.80665	-0.134907
MYO5B:18_49822820_-	MYO5B	18:49822820:-	0.006	0.00355263	Neoplastic	0.486653	NA	0.252911
FITM2:20_44306586_-	FITM2	20:44306586:-	0.004	0.00526316	Neoplastic	0.769138	NA	-0.116263
FITM2:20_44302860_-	FITM2	20:44302860:-	0.0193333	0.0230263	Neoplastic	0.754407	0.92915	0.0323604
ZNF275:X_153352895_+	ZNF275	X:153352895:+	0.0375	0.0468421	Neoplastic	0.00878692	0.120465	-0.267052
ZNF275:X_153351554_+	ZNF275	X:153351554:+	0.0308333	0.0253947	Neoplastic	0.00954522	0.126576	0.354505
RGP1:9_35758540_+	RGP1	9:35758540:+	0.0405	0.0682895	Neoplastic	0.125488	0.497649	0.140445
RGP1:9_35757901_+	RGP1	9:35757901:+	0.0303333	0.0634211	Neoplastic	0.036391	0.266341	-0.22319
RGP1:9_35753023_+	RGP1	9:35753023:+	0.00416667	0.00539474	Neoplastic	0.181654	NA	0.513056
MEGF9:9_120602030_-	MEGF9	9:120602030:-	0.00383333	0.00671053	Neoplastic	0.794939	NA	0.0896221
MEGF9:9_120600941_-	MEGF9	9:120600941:-	0.0248333	0.0427632	Neoplastic	0.601043	0.871998	0.0492161
MEGF9:9_120604433_-	MEGF9	9:120604433:-	0.00516667	0.0119737	Neoplastic	0.311421	NA	-0.39549
MEGF9:9_120603794_-	MEGF9	9:120603794:-	0.00466667	0.0075	Neoplastic	0.773365	NA	0.149322
TMEM150C:4_82483846_-	TMEM150C	4:82483846:-	0.0111667	0.0110526	Neoplastic	0.707925	0.913398	-0.0647335
TMEM150C:4_82483216_-	TMEM150C	4:82483216:-	0.008	0.00736842	Neoplastic	0.712473	NA	0.0892935
CC2D2A:4_15601541_+	CC2D2A	4:15601541:+	0.0105	0.0168421	Neoplastic	0.423692	0.777542	0.171709
DGKG:3_186147492_-	DGKG	3:186147492:-	0.00483333	0.0109211	Neoplastic	0.170948	NA	0.47695
DGKG:3_186149282_-	DGKG	3:186149282:-	0.0165	0.0519737	Neoplastic	0.527833	0.835929	-0.076338
DGKG:3_186147221_-	DGKG	3:186147221:-	0.00366667	0.0130263	Neoplastic	0.543986	NA	-0.202427
CCDC32:15_40553116_-	CCDC32	15:40553116:-	0.0536667	0.0480263	Neoplastic	0.289547	0.674902	0.353357
TMEM120B:12_121776246_+	TMEM120B	12:121776246:+	0.0035	0.00789474	Neoplastic	0.754783	NA	-0.717405
TMEM120B:12_121782041_+	TMEM120B	12:121782041:+	0.02	0.0303947	Neoplastic	0.96961	0.992708	-0.0698979
TMEM120B:12_121778414_+	TMEM120B	12:121778414:+	0.0105	0.0103947	Neoplastic	0.00982149	0.129102	0.588604
TMEM120B:12_121777766_+	TMEM120B	12:121777766:+	0.00316667	0.00815789	Neoplastic	0.0480077	NA	-0.838592
COMMD5:8_144850204_-	COMMD5	8:144850204:-	0.0748333	0.124605	Neoplastic	0.0869376	0.423805	0.138351
COMMD5:8_144850474_-	COMMD5	8:144850474:-	0.130833	0.236842	Neoplastic	0.0846603	0.419443	-0.105257
JMJD6:17_76712836_-	JMJD6	17:76712836:-	0.00716667	0.0122368	Neoplastic	9.57044e-05	0.00504372	-1.05162
CPSF4:7_99457356_+	CPSF4	7:99457356:+	0.132667	0.215789	Neoplastic	0.905733	0.973836	0.00557488
CPSF4:7_99456897_+	CPSF4	7:99456897:+	0.00533333	0.00921053	Neoplastic	0.904277	NA	-0.0301916
GAB3:X_154676190_-	GAB3	X:154676190:-	0.00366667	0.00421053	Neoplastic	0.660451	NA	-0.104521
GAB3:X_154675263_-	GAB3	X:154675263:-	0.00566667	0.00565789	Neoplastic	0.663863	NA	0.0800616
CA10:17_51630823_-	CA10	17:51630823:-	0.0148333	0.218947	Neoplastic	0.8363	0.952172	-0.0249678
CA10:17_51630337_-	CA10	17:51630337:-	0.016	0.249211	Neoplastic	0.836227	0.952172	0.0214811
TCTN1:12_110649189_+	TCTN1	12:110649189:+	0.0483333	0.0335526	Neoplastic	0.511844	0.826356	0.179683
TAFA5:22_48750797_+	TAFA5	22:48750797:+	0.0216667	0.110658	Neoplastic	0.00263889	0.0525914	-0.316606
TAFA5:22_48751913_+	TAFA5	22:48751913:+	0.0263333	0.0918421	Neoplastic	0.00247437	0.0502946	0.314582
TAFA5:22_48751454_+	TAFA5	22:48751454:+	0.00466667	0.0205263	Neoplastic	0.956763	0.990483	-0.00963726
NKAPD1:11_112085136_+	NKAPD1	11:112085136:+	0.0153333	0.02	Neoplastic	0.8483	0.953902	0.0391799
NKAPD1:11_112084272_+	NKAPD1	11:112084272:+	0.017	0.0235526	Neoplastic	0.847107	0.953902	-0.0357593
RABEP1:17_5385800_+	RABEP1	17:5385800:+	0.0355	0.0693421	Neoplastic	0.00182058	0.0413122	0.295769
RABEP1:17_5383703_+	RABEP1	17:5383703:+	0.0231667	0.0709211	Neoplastic	0.0152922	0.165749	-0.362774
RABEP1:17_5386340_+	RABEP1	17:5386340:+	0.00266667	0.00578947	Neoplastic	0.612304	NA	0.184156
RABEP1:17_5384720_+	RABEP1	17:5384720:+	0.00766667	0.0218421	Neoplastic	0.363595	0.738613	-0.235922
PTCH1:9_95443431_-	PTCH1	9:95443431:-	0.0315	0.0581579	Neoplastic	0.990883	0.99988	-0.0128736
PTCH1:9_95444142_-	PTCH1	9:95444142:-	0.007	0.0125	Neoplastic	0.983087	0.997141	0.0236815
EARS2:16_23522032_-	EARS2	16:23522032:-	0.0161667	0.0215789	Neoplastic	0.770924	0.935522	-0.0597276
EARS2:16_23523049_-	EARS2	16:23523049:-	0.022	0.0255263	Neoplastic	0.364615	0.738895	0.14317
EARS2:16_23522596_-	EARS2	16:23522596:-	0.00516667	0.00802632	Neoplastic	0.382959	NA	-0.280228
ANKRD12:18_9285231_+	ANKRD12	18:9285231:+	0.007	0.00894737	Neoplastic	0.152894	NA	-0.460673
ANKRD12:18_9282153_+	ANKRD12	18:9282153:+	0.0153333	0.0121053	Neoplastic	0.23376	0.63273	0.24312
ANKRD12:18_9283734_+	ANKRD12	18:9283734:+	0.0261667	0.0236842	Neoplastic	0.914116	0.976871	-0.00415293
ADGRA1:10_133131404_+	ADGRA1	10:133131404:+	0.0065	0.0411842	Neoplastic	0.445953	0.791851	0.105599
ADGRA1:10_133131665_+	ADGRA1	10:133131665:+	0.00133333	0.0117105	Neoplastic	0.451425	NA	-0.357269
WBP1L:10_102816243_+	WBP1L	10:102816243:+	0.0371667	0.0507895	Neoplastic	0.169471	0.556223	0.246993
WBP1L:10_102814857_+	WBP1L	10:102814857:+	0.00233333	0.00644737	Neoplastic	0.207784	NA	-0.738262
ASRGL1:11_62392532_+	ASRGL1	11:62392532:+	0.0331667	0.2575	Neoplastic	0.18388	0.575186	0.0870308
ASRGL1:11_62393396_+	ASRGL1	11:62393396:+	0.00766667	0.0894737	Neoplastic	0.185565	0.576522	-0.23909
NDUFAF7:2_37248916_+	NDUFAF7	2:37248916:+	0.0045	0.00710526	Neoplastic	0.605518	NA	-0.288179
NDUFAF7:2_37248412_+	NDUFAF7	2:37248412:+	0.0231667	0.0351316	Neoplastic	0.0567568	0.340565	-0.279777
NDUFAF7:2_37249141_+	NDUFAF7	2:37249141:+	0.0443333	0.0489474	Neoplastic	0.0233095	0.211952	0.227395
ZNF655:7_99575498_+	ZNF655	7:99575498:+	0.059	0.0505263	Neoplastic	4.05112e-06	0.000402399	0.521381
ZNF655:7_99576437_+	ZNF655	7:99576437:+	0.0771667	0.0902632	Neoplastic	0.151966	0.533589	0.0603681
ZNF655:7_99574376_+	ZNF655	7:99574376:+	0.00366667	0.00381579	Neoplastic	0.692199	NA	0.265407
ZNF655:7_99564671_+	ZNF655	7:99564671:+	0.0305	0.0698684	Neoplastic	3.95607e-08	8.67781e-06	-0.901973
CTNND1:11_57819175_+	CTNND1	11:57819175:+	0.0361667	0.0235526	Neoplastic	0.0115312	0.140849	0.603766
CTNND1:11_57818431_+	CTNND1	11:57818431:+	0.099	0.133947	Neoplastic	0.010368	0.13329	-0.509651
SELENOP:5_42799904_-	SELENOP	5:42799904:-	0.220833	0.0685526	Neoplastic	0.0355279	0.263432	0.515519
SELENOP:5_42800151_-	SELENOP	5:42800151:-	0.00533333	0.00236842	Neoplastic	0.0285105	NA	-0.504398
MEX3A:1_156076476_-	MEX3A	1:156076476:-	0.001	0.00552632	Neoplastic	0.860303	NA	-0.24416
MEX3A:1_156073758_-	MEX3A	1:156073758:-	0.034	0.149474	Neoplastic	0.833338	0.951504	-0.053052
MEX3A:1_156074451_-	MEX3A	1:156074451:-	0.0198333	0.0822368	Neoplastic	0.46456	0.803685	0.12903
MEX3A:1_156074244_-	MEX3A	1:156074244:-	0.0035	0.0140789	Neoplastic	0.909587	0.975126	0.231689
MEX3A:1_156072048_-	MEX3A	1:156072048:-	0.025	0.113816	Neoplastic	0.670777	0.899696	-0.0509192
CCDC102B:18_69054584_+	CCDC102B	18:69054584:+	0.00433333	0.00355263	Neoplastic	0.337531	NA	0.410211
CCDC102B:18_69055151_+	CCDC102B	18:69055151:+	0.0621667	0.0627632	Neoplastic	0.835424	0.952172	-0.0180463
CCDC102B:18_69054242_+	CCDC102B	18:69054242:+	0.00683333	0.0075	Neoplastic	0.670202	NA	-0.101385
TRAPPC13:5_65664758_+	TRAPPC13	5:65664758:+	0.0233333	0.04	Neoplastic	0.570688	0.856633	-0.0761185
TRAPPC13:5_65666047_+	TRAPPC13	5:65666047:+	0.0421667	0.0659211	Neoplastic	0.565943	0.854555	0.0512859
ASIC1:12_50081830_+	ASIC1	12:50081830:+	0.00116667	0.00815789	Neoplastic	1	NA	-0.0114127
ASIC1:12_50083594_+	ASIC1	12:50083594:+	0.0248333	0.144474	Neoplastic	0.35228	0.730408	0.0623771
ASIC1:12_50082712_+	ASIC1	12:50082712:+	0.00783333	0.0622368	Neoplastic	0.324028	0.703447	-0.152183
HNRNPF:10_43386011_-	HNRNPF	10:43386011:-	0.307	0.4075	Neoplastic	0.533339	0.839028	-0.0115958
HNRNPF:10_43385705_-	HNRNPF	10:43385705:-	0.0168333	0.0276316	Neoplastic	0.395772	0.760001	-0.158887
HNRNPF:10_43386515_-	HNRNPF	10:43386515:-	0.017	0.0192105	Neoplastic	0.116681	0.485325	0.379807
HRH1:3_11260731_+	HRH1	3:11260731:+	0.0971667	0.0213158	Neoplastic	0.128384	0.501355	-0.135416
HRH1:3_11261252_+	HRH1	3:11261252:+	0.00733333	0.00105263	Neoplastic	0.416501	NA	0.458829
HRH1:3_11262279_+	HRH1	3:11262279:+	0.0248333	0.00421053	Neoplastic	0.351874	0.729877	0.247116
HRH1:3_11262783_+	HRH1	3:11262783:+	0.0263333	0.00473684	Neoplastic	0.507342	0.825378	0.177836
COPA:1_160288615_-	COPA	1:160288615:-	0.02	0.0218421	Neoplastic	0.190333	0.58292	0.270145
COPA:1_160289641_-	COPA	1:160289641:-	0.0485	0.0684211	Neoplastic	0.254022	0.649515	-0.109834
COPA:1_160289913_-	COPA	1:160289913:-	0.0261667	0.0419737	Neoplastic	0.218449	0.614428	-0.296182
COPA:1_160289281_-	COPA	1:160289281:-	0.1855	0.227763	Neoplastic	0.273762	0.665997	0.0756203
GRSF1:4_70815798_-	GRSF1	4:70815798:-	0.00883333	0.0178947	Neoplastic	0.127887	0.501124	-0.526608
GRSF1:4_70819801_-	GRSF1	4:70819801:-	0.0965	0.119079	Neoplastic	0.137614	0.515391	0.140349
GRSF1:4_70820622_-	GRSF1	4:70820622:-	0.119833	0.158553	Neoplastic	0.591898	0.866532	0.0419092
GRSF1:4_70819560_-	GRSF1	4:70819560:-	0.0668333	0.104079	Neoplastic	0.0869362	0.423805	-0.144177
CRTC1:19_18777942_+	CRTC1	19:18777942:+	0.0525	0.0622368	Neoplastic	0.220803	0.617815	-0.148428
CRTC1:19_18782308_+	CRTC1	19:18782308:+	0.018	0.0161842	Neoplastic	0.238715	0.636895	0.2796
ZNF419:19_57496032_+	ZNF419	19:57496032:+	0.005	0.00315789	Neoplastic	0.553845	NA	0.20329
ZNF419:19_57495708_+	ZNF419	19:57495708:+	0.0128333	0.00907895	Neoplastic	0.866021	0.960128	0.0588931
KIAA1217:10_24547704_+	KIAA1217	10:24547704:+	0.00733333	0.0110526	Neoplastic	0.293774	0.678784	0.133778
KIAA1217:10_24547488_+	KIAA1217	10:24547488:+	0.005	0.00947368	Neoplastic	0.294535	NA	-0.152206
CHCHD4:3_14112638_-	CHCHD4	3:14112638:-	0.00383333	0.00868421	Neoplastic	0.561762	NA	-0.209495
CHCHD4:3_14112089_-	CHCHD4	3:14112089:-	0.0585	0.110526	Neoplastic	0.541008	0.841161	0.0257332
DDX17:22_38485766_-	DDX17	22:38485766:-	0.0155	0.0126316	Neoplastic	0.365239	0.739197	0.229685
DDX17:22_38483444_-	DDX17	22:38483444:-	0.319	0.344079	Neoplastic	0.34444	0.723206	-0.137318
HTATIP2:11_20383426_+	HTATIP2	11:20383426:+	0.0025	0.00565789	Neoplastic	0.0195176	NA	-0.995641
HTATIP2:11_20383768_+	HTATIP2	11:20383768:+	0.0193333	0.0173684	Neoplastic	0.0114576	0.140275	0.234858
CKAP2:13_52476611_+	CKAP2	13:52476611:+	0.0155	0.100921	Neoplastic	0.0696524	0.377831	-0.214836
CKAP2:13_52475153_+	CKAP2	13:52475153:+	0.00366667	0.0190789	Neoplastic	0.107985	0.470455	0.537437
CKAP2:13_52476323_+	CKAP2	13:52476323:+	0.0108333	0.0619737	Neoplastic	0.251067	0.647847	0.21329
RPL31:2_101019428_+	RPL31	2:101019428:+	0.009	0.00789474	Neoplastic	0.192547	0.585777	0.440282
RPL31:2_101019723_+	RPL31	2:101019723:+	0.0648333	0.0675	Neoplastic	0.69335	0.908628	0.181422
C1orf43:1_154206739_-	C1orf43	1:154206739:-	0.555167	0.623026	Neoplastic	0.0189537	0.187388	0.0986243
PCBP2:12_53479885_+	PCBP2	12:53479885:+	0.133333	0.18	Neoplastic	0.0212006	0.2011	0.144111
PCBP2:12_53480803_+	PCBP2	12:53480803:+	0.014	0.0255263	Neoplastic	0.400016	0.762036	-0.194627
PCBP2:12_53480254_+	PCBP2	12:53480254:+	0.00566667	0.0111842	Neoplastic	0.23963	0.637155	-0.364103
PCBP2:12_53479642_+	PCBP2	12:53479642:+	0.183833	0.279868	Neoplastic	0.0869907	0.423805	-0.0668295
JKAMP:14_59505344_+	JKAMP	14:59505344:+	0.0426667	0.0525	Neoplastic	0.642105	0.88875	-0.122084
JKAMP:14_59504696_+	JKAMP	14:59504696:+	0.202667	0.225658	Neoplastic	0.793534	0.941465	0.0163738
JKAMP:14_59504138_+	JKAMP	14:59504138:+	0.0116667	0.0114474	Neoplastic	0.51044	0.826171	0.208255
HILPDA:7_128458407_+	HILPDA	7:128458407:+	0.548833	0.173553	Neoplastic	0.00783848	0.112441	0.182442
HILPDA:7_128457876_+	HILPDA	7:128457876:+	0.6545	0.222763	Neoplastic	0.00783528	0.112441	-0.178449
BET1L:11_202952_-	BET1L	11:202952:-	0.0721667	0.0606579	Neoplastic	0.46863	0.80665	0.120015
BET1L:11_204194_-	BET1L	11:204194:-	0.00366667	0.00552632	Neoplastic	0.141382	NA	-0.774501
BET1L:11_205199_-	BET1L	11:205199:-	0.0176667	0.0147368	Neoplastic	0.928322	0.981711	0.122635
FAM210A:18_13665737_-	FAM210A	18:13665737:-	0.0765	0.0528947	Neoplastic	0.632315	0.886062	0.0359419
FAM210A:18_13663387_-	FAM210A	18:13663387:-	0.0195	0.0122368	Neoplastic	0.762495	0.932874	0.07385
FAM210A:18_13664144_-	FAM210A	18:13664144:-	0.008	0.00697368	Neoplastic	0.317559	NA	-0.40001
CEP78:9_78267051_+	CEP78	9:78267051:+	0.0138333	0.0368421	Neoplastic	0.801755	0.942773	-0.00819619
SEPTIN8:5_132751792_-	SEPTIN8	5:132751792:-	0.0366667	0.0435526	Neoplastic	2.32326e-05	0.00161998	0.760613
SEPTIN8:5_132750838_-	SEPTIN8	5:132750838:-	0.0483333	0.0710526	Neoplastic	0.00135859	0.0342215	0.392956
SEPTIN8:5_132756018_-	SEPTIN8	5:132756018:-	0.0421667	0.0939474	Neoplastic	0.209798	0.604698	-0.209387
SEPTIN8:5_132758160_-	SEPTIN8	5:132758160:-	0.0671667	0.1675	Neoplastic	0.000162265	0.00755967	-0.518023
CCDC43:17_44678859_-	CCDC43	17:44678859:-	0.0651667	0.0860526	Neoplastic	0.810957	0.945816	-0.11634
CCDC43:17_44677500_-	CCDC43	17:44677500:-	0.108167	0.140789	Neoplastic	0.821444	0.948062	-0.142735
CCDC43:17_44678382_-	CCDC43	17:44678382:-	0.00916667	0.00684211	Neoplastic	0.0130919	0.15098	0.651356
ZNF506:19_19792730_-	ZNF506	19:19792730:-	0.0365	0.0423684	Neoplastic	0.682948	0.903628	0.0262618
ZNF506:19_19793189_-	ZNF506	19:19793189:-	0.0045	0.00578947	Neoplastic	0.699286	NA	-0.142535
PTMA:2_231713521_+	PTMA	2:231713521:+	0.7965	0.939079	Neoplastic	0.88321	0.965059	-0.0360967
PTMA:2_231713242_+	PTMA	2:231713242:+	0.370667	0.655789	Neoplastic	0.724932	0.920249	0.00931786
PTMA:2_231712954_+	PTMA	2:231712954:+	0.3005	0.580789	Neoplastic	0.723897	0.919966	-0.0281876
CCNK:14_99511300_+	CCNK	14:99511300:+	0.0085	0.00578947	Neoplastic	0.469863	NA	0.498812
CCNK:14_99511447_+	CCNK	14:99511447:+	0.0598333	0.0914474	Neoplastic	0.483965	0.814812	-0.528574
POM121C:7_75416801_-	POM121C	7:75416801:-	0.132	0.140658	Neoplastic	0.438555	0.789076	0.0283
POM121C:7_75417485_-	POM121C	7:75417485:-	0.015	0.0173684	Neoplastic	0.461435	0.802477	-0.15306
MTFR1L:1_25832262_+	MTFR1L	1:25832262:+	0.0173333	0.0215789	Neoplastic	0.565048	0.853816	-0.101798
MTFR1L:1_25832919_+	MTFR1L	1:25832919:+	0.212667	0.241711	Neoplastic	0.557132	0.849659	0.0137814
GPR137C:14_52636709_+	GPR137C	14:52636709:+	0.00266667	0.00947368	Neoplastic	0.205301	NA	-0.426286
GPR137C:14_52636304_+	GPR137C	14:52636304:+	0.00266667	0.00473684	Neoplastic	0.24197	NA	0.529088
GPR137C:14_52637708_+	GPR137C	14:52637708:+	0.007	0.0180263	Neoplastic	0.94452	0.986999	0.113265
LRRN3:7_111125420_+	LRRN3	7:111125420:+	0.0733333	0.211447	Neoplastic	0.536752	0.839511	-0.0396242
LRRN3:7_111124907_+	LRRN3	7:111124907:+	0.0931667	0.244737	Neoplastic	0.536313	0.839511	0.0375243
HIGD1A:3_42784303_-	HIGD1A	3:42784303:-	0.275333	0.429868	Neoplastic	0.223432	0.620104	0.130068
HIGD1A:3_42784679_-	HIGD1A	3:42784679:-	0.0106667	0.0205263	Neoplastic	0.520573	0.831984	-0.0856294
HIGD1A:3_42785129_-	HIGD1A	3:42785129:-	0.0433333	0.0877632	Neoplastic	0.239155	0.636966	-0.14233
RBIS:8_85214061_-	RBIS	8:85214061:-	0.012	0.0165789	Neoplastic	0.710506	0.914152	-0.122056
RBIS:8_85214466_-	RBIS	8:85214466:-	0.3045	0.3625	Neoplastic	0.689852	0.906796	0.042048
LRRC58:3_120327660_-	LRRC58	3:120327660:-	0.00716667	0.00315789	Neoplastic	0.0993299	NA	1.74683
LRRC58:3_120330064_-	LRRC58	3:120330064:-	0.0198333	0.0278947	Neoplastic	0.96538	0.991535	0.0467888
LRRC58:3_120324589_-	LRRC58	3:120324589:-	0.0735	0.109605	Neoplastic	0.792068	0.941168	-0.0387139
LRRC58:3_120326209_-	LRRC58	3:120326209:-	0.0658333	0.117895	Neoplastic	0.00420014	0.0740607	-0.266728
LRRC58:3_120326914_-	LRRC58	3:120326914:-	0.00483333	0.00486842	Neoplastic	0.461842	NA	0.443807
LRRC58:3_120327451_-	LRRC58	3:120327451:-	0.0981667	0.121316	Neoplastic	0.00031295	0.012341	0.263908
LRRC58:3_120327082_-	LRRC58	3:120327082:-	0.00266667	0.02	Neoplastic	0.0574838	0.343695	-2.19939
TRIM32:9_116700054_+	TRIM32	9:116700054:+	0.0106667	0.00894737	Neoplastic	0.0274587	0.23113	0.686004
TRIM32:9_116701285_+	TRIM32	9:116701285:+	0.004	0.00539474	Neoplastic	0.657508	NA	0.00477207
TRIM32:9_116700727_+	TRIM32	9:116700727:+	0.0375	0.0623684	Neoplastic	0.0318671	0.247327	-0.300802
RPL31:2_101006145_+	RPL31	2:101006145:+	0.845	0.919079	Neoplastic	0.208345	0.602325	-0.0357038
ALG13:X_111760631_+	ALG13	X:111760631:+	0.017	0.0207895	Neoplastic	0.521772	0.832475	-0.078081
XPO7:8_22006264_+	XPO7	8:22006264:+	0.0045	0.00592105	Neoplastic	0.121742	NA	0.593244
XPO7:8_22006579_+	XPO7	8:22006579:+	0.0413333	0.0825	Neoplastic	0.780558	0.937287	-0.0250942
XPO7:8_22005508_+	XPO7	8:22005508:+	0.0065	0.0152632	Neoplastic	0.437581	0.78876	-0.240146
IMMT:2_86143957_-	IMMT	2:86143957:-	0.165333	0.264605	Neoplastic	0.466249	0.805172	-0.0402786
TMEM192:4_165077982_-	TMEM192	4:165077982:-	0.00516667	0.00342105	Neoplastic	0.157802	NA	1.03011
TMEM192:4_165077134_-	TMEM192	4:165077134:-	0.0015	0.00684211	Neoplastic	0.169522	NA	-1.6108
TMEM192:4_165075298_-	TMEM192	4:165075298:-	0.00133333	0.0101316	Neoplastic	0.0952275	NA	-2.29807
TMEM192:4_165078448_-	TMEM192	4:165078448:-	0.0166667	0.0193421	Neoplastic	0.0458819	0.305174	0.292352
TMEM192:4_165078871_-	TMEM192	4:165078871:-	0.045	0.0675	Neoplastic	0.964528	0.991535	-0.118768
TMEM192:4_165075552_-	TMEM192	4:165075552:-	0.00716667	0.01	Neoplastic	0.987755	0.999239	0.0202106
SENP6:6_75718198_+	SENP6	6:75718198:+	0.0045	0.00368421	Neoplastic	0.76282	NA	0.438772
SENP6:6_75716362_+	SENP6	6:75716362:+	0.00766667	0.00684211	Neoplastic	0.136112	NA	0.380911
SENP6:6_75717136_+	SENP6	6:75717136:+	0.00883333	0.00697368	Neoplastic	0.0879472	0.425941	0.450078
SENP6:6_75715887_+	SENP6	6:75715887:+	0.0546667	0.0781579	Neoplastic	0.0108543	0.137626	-0.350095
DROSHA:5_31400526_-	DROSHA	5:31400526:-	0.00366667	0.00710526	Neoplastic	0.726924	NA	0.107946
DROSHA:5_31401255_-	DROSHA	5:31401255:-	0.0486667	0.0984211	Neoplastic	0.731769	0.923569	-0.0118429
RAP1GDS1:4_98442651_+	RAP1GDS1	4:98442651:+	0.0696667	0.146316	Neoplastic	0.322807	0.703054	-0.0835947
RAP1GDS1:4_98443839_+	RAP1GDS1	4:98443839:+	0.0278333	0.0532895	Neoplastic	0.331355	0.710847	0.131886
RC3H2:9_122849478_-	RC3H2	9:122849478:-	0.0196667	0.0315789	Neoplastic	0.452024	0.795054	0.131841
RC3H2:9_122844573_-	RC3H2	9:122844573:-	0.0486667	0.0846053	Neoplastic	0.645267	0.889401	0.00910134
KIAA0232:4_6884118_+	KIAA0232	4:6884118:+	0.00716667	0.00947368	Neoplastic	0.101287	0.455377	0.488718
KIAA0232:4_6883362_+	KIAA0232	4:6883362:+	0.0458333	0.0901316	Neoplastic	0.0811621	0.411438	-0.120947
SKA2:17_59111302_-	SKA2	17:59111302:-	0.0353333	0.0922368	Neoplastic	0.248269	0.645763	0.140277
SKA2:17_59111599_-	SKA2	17:59111599:-	0.004	0.0419737	Neoplastic	0.0837003	0.417669	-1.64438
SKA2:17_59110024_-	SKA2	17:59110024:-	0.0685	0.176184	Neoplastic	0.549124	0.845523	-0.00127897
SKA2:17_59111923_-	SKA2	17:59111923:-	0.1395	0.361184	Neoplastic	0.174199	0.563139	-0.300305
SKA2:17_59112074_-	SKA2	17:59112074:-	0.0643333	0.0835526	Neoplastic	0.159563	0.54564	0.88018
KDELR2:7_6461104_-	KDELR2	7:6461104:-	0.231	0.313421	Neoplastic	0.457557	0.800008	-0.130672
KDELR2:7_6461771_-	KDELR2	7:6461771:-	0.232333	0.283947	Neoplastic	0.804017	0.943182	-0.0104564
KDELR2:7_6462791_-	KDELR2	7:6462791:-	0.4605	0.550789	Neoplastic	0.32317	0.703054	0.0292193
PLEKHB2:2_131148845_+	PLEKHB2	2:131148845:+	0.00483333	0.00828947	Neoplastic	0.868381	NA	0.00348609
PLEKHB2:2_131149817_+	PLEKHB2	2:131149817:+	0.130667	0.229211	Neoplastic	0.395641	0.759977	-0.165547
PLEKHB2:2_131147756_+	PLEKHB2	2:131147756:+	0.124833	0.187895	Neoplastic	0.394311	0.759271	0.0911725
PLEKHB2:2_131146899_+	PLEKHB2	2:131146899:+	0.0085	0.0130263	Neoplastic	0.601761	0.872223	0.11153
TMEM170B:6_11577392_+	TMEM170B	6:11577392:+	0.00583333	0.0139474	Neoplastic	0.696136	0.909598	-0.193118
TMEM170B:6_11578760_+	TMEM170B	6:11578760:+	0.00383333	0.00618421	Neoplastic	0.323611	NA	0.351534
TMEM170B:6_11583503_+	TMEM170B	6:11583503:+	0.0198333	0.0421053	Neoplastic	0.961342	0.991001	-0.0669993
CRPPA:7_16087526_-	CRPPA	7:16087526:-	0.0045	0.00618421	Neoplastic	0.164891	NA	0.347552
CRPPA:7_16088606_-	CRPPA	7:16088606:-	0.00216667	0.00513158	Neoplastic	0.168929	NA	-0.509737
FOXRED2:22_36489048_-	FOXRED2	22:36489048:-	0.00333333	0.00671053	Neoplastic	0.94069	NA	0.0252832
FOXRED2:22_36488274_-	FOXRED2	22:36488274:-	0.0353333	0.0593421	Neoplastic	0.0630956	0.361051	0.175824
FOXRED2:22_36487203_-	FOXRED2	22:36487203:-	0.0373333	0.0776316	Neoplastic	0.163126	0.550499	-0.125636
FOXRED2:22_36488614_-	FOXRED2	22:36488614:-	0.00233333	0.00631579	Neoplastic	0.3869	NA	-0.546952
SIKE1:1_114771885_-	SIKE1	1:114771885:-	0.00583333	0.00763158	Neoplastic	0.915465	NA	-0.0567039
SIKE1:1_114773515_-	SIKE1	1:114773515:-	0.0658333	0.0719737	Neoplastic	0.00508153	0.0850611	0.210177
SIKE1:1_114769491_-	SIKE1	1:114769491:-	0.0248333	0.0318421	Neoplastic	0.929051	0.981711	-0.0392028
SIKE1:1_114774117_-	SIKE1	1:114774117:-	0.0326667	0.0531579	Neoplastic	0.0168541	0.176398	-0.387122
TTI2:8_33498733_-	TTI2	8:33498733:-	0.0173333	0.0242105	Neoplastic	0.340642	0.718917	0.147369
TTI2:8_33499030_-	TTI2	8:33499030:-	0.0438333	0.0696053	Neoplastic	0.331159	0.710715	-0.066525
PCTP:17_55777364_+	PCTP	17:55777364:+	0.0423333	0.0536842	Neoplastic	0.704854	0.911556	-0.0143593
PLPP5:8_38266997_-	PLPP5	8:38266997:-	0.0516667	0.119079	Neoplastic	0.957575	0.990793	-0.00781883
IFT43:14_76083732_+	IFT43	14:76083732:+	0.278667	0.349079	Neoplastic	0.13469	0.510309	-0.26069
SNX18:5_54546579_+	SNX18	5:54546579:+	0.0103333	0.00644737	Neoplastic	0.292366	0.677449	0.346367
SNX18:5_54543662_+	SNX18	5:54543662:+	0.0095	0.00789474	Neoplastic	0.917086	0.976871	-0.0442551
SNX18:5_54544568_+	SNX18	5:54544568:+	0.034	0.0251316	Neoplastic	0.572003	0.857068	0.0962109
SNX18:5_54545291_+	SNX18	5:54545291:+	0.00983333	0.00881579	Neoplastic	0.640854	0.887835	-0.128339
SNX18:5_54545858_+	SNX18	5:54545858:+	0.0486667	0.0418421	Neoplastic	0.443923	0.791543	-0.0887055
ZNF554:19_2835776_+	ZNF554	19:2835776:+	0.0151667	0.0130263	Neoplastic	0.634781	0.886235	0.104035
ZNF554:19_2834948_+	ZNF554	19:2834948:+	0.009	0.00842105	Neoplastic	0.9443	0.986999	-0.0229502
ZNF554:19_2835407_+	ZNF554	19:2835407:+	0.00683333	0.00710526	Neoplastic	0.634492	NA	-0.177992
EPN2:17_19335394_+	EPN2	17:19335394:+	0.023	0.0619737	Neoplastic	0.0465976	0.308182	0.14418
EPN2:17_19336690_+	EPN2	17:19336690:+	0.0643333	0.204737	Neoplastic	0.403464	0.764868	-0.215794
EPN2:17_19335144_+	EPN2	17:19335144:+	0.0175	0.0543421	Neoplastic	0.871985	0.962988	-0.12513
PSMA4:15_78549184_+	PSMA4	15:78549184:+	0.353	0.541842	Neoplastic	0.934258	0.982813	0.109621
PSMA4:15_78548968_+	PSMA4	15:78548968:+	0.121667	0.221579	Neoplastic	0.934458	0.982813	-0.114601
ACTN2:1_236762711_+	ACTN2	1:236762711:+	0.013	0.00526316	Neoplastic	0.0668322	0.371192	0.487577
ACTN2:1_236763071_+	ACTN2	1:236763071:+	0.0213333	0.0142105	Neoplastic	0.0597812	0.349687	-0.274862
GIGYF2:2_232858591_+	GIGYF2	2:232858591:+	0.0261667	0.0452632	Neoplastic	0.269252	0.662219	0.102006
GIGYF2:2_232857817_+	GIGYF2	2:232857817:+	0.0105	0.0214474	Neoplastic	0.274691	0.667024	-0.196468
PNMA8A:19_46467755_-	PNMA8A	19:46467755:-	0.00283333	0.00473684	Neoplastic	0.739577	NA	0.190417
PNMA8A:19_46466517_-	PNMA8A	19:46466517:-	0.104167	0.196579	Neoplastic	0.887354	0.966553	-0.00139886
PNMA8A:19_46466791_-	PNMA8A	19:46466791:-	0.00283333	0.00592105	Neoplastic	0.892654	NA	-0.107238
RPP30:10_90906011_+	RPP30	10:90906011:+	0.009	0.00855263	Neoplastic	0.142293	0.522411	0.320703
RPP30:10_90905679_+	RPP30	10:90905679:+	0.00433333	0.00526316	Neoplastic	0.735627	NA	-0.0365661
CARF:2_202986370_+	CARF	2:202986370:+	0.00383333	0.00526316	Neoplastic	0.586689	NA	-0.191775
CARF:2_202985029_+	CARF	2:202985029:+	0.0291667	0.0332895	Neoplastic	0.576176	0.858269	0.0453746
RUSC1:1_155331099_+	RUSC1	1:155331099:+	0.0695	0.0884211	Neoplastic	0.0518157	0.326883	0.191508
RUSC1:1_155330723_+	RUSC1	1:155330723:+	0.0111667	0.0217105	Neoplastic	0.0623272	0.359758	-0.424893
LAMA4:6_112108793_-	LAMA4	6:112108793:-	0.0045	0.00697368	Neoplastic	0.414846	NA	-0.272321
LAMA4:6_112109151_-	LAMA4	6:112109151:-	0.026	0.0322368	Neoplastic	0.394192	0.759271	0.0799563
CORO1C:12_108645128_-	CORO1C	12:108645128:-	0.0178333	0.0514474	Neoplastic	0.177105	0.566791	0.121605
CORO1C:12_108647018_-	CORO1C	12:108647018:-	0.00666667	0.0235526	Neoplastic	0.648923	0.890194	-0.177813
CORO1C:12_108646586_-	CORO1C	12:108646586:-	0.0633333	0.200526	Neoplastic	0.51725	0.829864	-0.0778468
CORO1C:12_108647315_-	CORO1C	12:108647315:-	0.00366667	0.0115789	Neoplastic	0.990442	NA	-0.00735718
PCDH19:X_100291668_-	PCDH19	X:100291668:-	0.00933333	0.0409211	Neoplastic	0.63414	0.886235	0.0669016
PCDH19:X_100295952_-	PCDH19	X:100295952:-	0.00366667	0.0190789	Neoplastic	0.642354	0.88894	-0.143314
C17orf100:17_6653190_+	C17orf100	17:6653190:+	0.058	0.0851316	Neoplastic	0.394768	0.759806	-0.0635682
C17orf100:17_6653477_+	C17orf100	17:6653477:+	0.00433333	0.00618421	Neoplastic	0.999272	NA	-0.0310212
C17orf100:17_6652767_+	C17orf100	17:6652767:+	0.00683333	0.00776316	Neoplastic	0.270526	NA	0.318591
ZNF83:19_52612893_-	ZNF83	19:52612893:-	0.0108333	0.00421053	Neoplastic	2.46842e-05	0.00168766	1.30208
ZNF83:19_52612380_-	ZNF83	19:52612380:-	0.0868333	0.0935526	Neoplastic	1.00893e-05	0.000844858	-0.157508
UBE4B:1_10181197_+	UBE4B	1:10181197:+	0.02	0.0413158	Neoplastic	0.0221647	0.206418	-0.227266
UBE4B:1_10180585_+	UBE4B	1:10180585:+	0.012	0.0155263	Neoplastic	0.024603	0.217946	0.432977
KIF13A:6_17759328_-	KIF13A	6:17759328:-	0.0176667	0.06	Neoplastic	0.00481629	0.0817915	-0.268353
NUDT19:19_32713775_+	NUDT19	19:32713775:+	0.0563333	0.0565789	Neoplastic	0.888536	0.966866	-0.0175209
NUDT19:19_32712369_+	NUDT19	19:32712369:+	0.00516667	0.00486842	Neoplastic	0.890423	NA	0.0776869
FBXO45:3_196587265_+	FBXO45	3:196587265:+	0.0216667	0.0342105	Neoplastic	0.16803	0.55519	0.20138
FBXO45:3_196584853_+	FBXO45	3:196584853:+	0.0231667	0.0527632	Neoplastic	0.00947798	0.126065	-0.390683
FBXO45:3_196589034_+	FBXO45	3:196589034:+	0.00583333	0.00710526	Neoplastic	0.134549	NA	0.533051
FBXO45:3_196586878_+	FBXO45	3:196586878:+	0.00616667	0.00815789	Neoplastic	0.424592	NA	0.422561
RNFT2:12_116852922_+	RNFT2	12:116852922:+	0.00716667	0.0313158	Neoplastic	0.715979	0.916362	0.111769
RNFT2:12_116853615_+	RNFT2	12:116853615:+	0.0108333	0.0535526	Neoplastic	0.704979	0.911556	-0.079067
ADAM10:15_58593168_-	ADAM10	15:58593168:-	0.0075	0.00671053	Neoplastic	0.261509	NA	0.212289
ADAM10:15_58597146_-	ADAM10	15:58597146:-	0.0045	0.00473684	Neoplastic	0.421448	NA	-0.0977445
ADAM10:15_58595410_-	ADAM10	15:58595410:-	0.0758333	0.0931579	Neoplastic	0.359475	0.736258	-0.219128
TMEM87A:15_42257863_-	TMEM87A	15:42257863:-	0.00333333	0.00644737	Neoplastic	0.794812	NA	-0.119401
TMEM87A:15_42258475_-	TMEM87A	15:42258475:-	0.00916667	0.015	Neoplastic	0.777223	0.936611	0.0595754
SLC35E2B:1_1664311_-	SLC35E2B	1:1664311:-	0.003	0.00434211	Neoplastic	0.479905	NA	0.267583
SLC35E2B:1_1662637_-	SLC35E2B	1:1662637:-	0.00266667	0.00552632	Neoplastic	0.478143	NA	-0.253782
NAV2:11_20121597_+	NAV2	11:20121597:+	0.03	0.0255263	Neoplastic	0.894328	0.970061	-0.00733146
NAV2:11_20119797_+	NAV2	11:20119797:+	0.00916667	0.00578947	Neoplastic	0.351506	NA	0.429373
NAV2:11_20118555_+	NAV2	11:20118555:+	0.0145	0.0134211	Neoplastic	0.405341	0.766529	-0.150577
LYN:8_56010544_+	LYN	8:56010544:+	0.0208333	0.0219737	Neoplastic	0.955794	0.990483	-0.0667935
LYN:8_56011364_+	LYN	8:56011364:+	0.0325	0.0356579	Neoplastic	0.963688	0.991451	0.0505919
CNRIP1:2_68284192_-	CNRIP1	2:68284192:-	0.00916667	0.0184211	Neoplastic	0.470041	0.80716	0.271556
UBE2K:4_39782752_+	UBE2K	4:39782752:+	0.0405	0.0586842	Neoplastic	0.67572	0.901823	0.0612043
UBE2K:4_39779647_+	UBE2K	4:39779647:+	0.0156667	0.0273684	Neoplastic	0.465663	0.804688	-0.206435
UBE2K:4_39778594_+	UBE2K	4:39778594:+	0.165833	0.240789	Neoplastic	0.637926	0.88658	-0.023799
UBE2K:4_39779980_+	UBE2K	4:39779980:+	0.0446667	0.0632895	Neoplastic	0.443998	0.791543	0.0946007
SCIN:7_12653600_+	SCIN	7:12653600:+	0.000333333	0.0105263	Neoplastic	0.178009	NA	-1.04756
SCIN:7_12653042_+	SCIN	7:12653042:+	0.001	0.00921053	Neoplastic	0.178154	NA	0.673417
STK32A:5_147386104_+	STK32A	5:147386104:+	0.0025	0.00815789	Neoplastic	0.612053	NA	-0.264368
STK32A:5_147387832_+	STK32A	5:147387832:+	0.016	0.0409211	Neoplastic	0.57138	0.856764	0.0710764
NFAT5:16_69697466_+	NFAT5	16:69697466:+	0.016	0.0110526	Neoplastic	0.306037	0.687784	0.313752
NFAT5:16_69704649_+	NFAT5	16:69704649:+	0.0718333	0.0642105	Neoplastic	0.613016	0.877079	-0.0523867
ECE1:1_21218622_-	ECE1	1:21218622:-	0.0246667	0.0125	Neoplastic	0.82687	0.949931	-0.0309213
ECE1:1_21219540_-	ECE1	1:21219540:-	0.0198333	0.0109211	Neoplastic	0.820639	0.948062	-0.150213
ECE1:1_21217254_-	ECE1	1:21217254:-	0.101333	0.0489474	Neoplastic	0.794218	0.941465	0.0768153
TBC1D14:4_7033094_+	TBC1D14	4:7033094:+	0.0765	0.142105	Neoplastic	0.594084	0.868576	0.0341644
TBC1D14:4_7030664_+	TBC1D14	4:7030664:+	0.00533333	0.0119737	Neoplastic	0.606818	0.874685	-0.146034
FANCI:15_89316551_+	FANCI	15:89316551:+	0.000666667	0.00828947	Neoplastic	0.928094	NA	-0.33424
FANCI:15_89317109_+	FANCI	15:89317109:+	0.00566667	0.0481579	Neoplastic	0.876622	0.964467	0.104368
ARHGEF7:13_111295175_+	ARHGEF7	13:111295175:+	0.0015	0.0135526	Neoplastic	0.0242739	NA	-1.67491
ARHGEF7:13_111293411_+	ARHGEF7	13:111293411:+	0.0175	0.0594737	Neoplastic	0.141947	0.521906	-0.253191
METTL15:11_28332886_+	METTL15	11:28332886:+	0.05	0.0326316	Neoplastic	2.10849e-05	0.00150002	0.384822
METTL15:11_28333499_+	METTL15	11:28333499:+	0.0218333	0.0272368	Neoplastic	0.00360301	0.0659186	-0.487217
METTL15:11_28331544_+	METTL15	11:28331544:+	0.00366667	0.00592105	Neoplastic	0.0327329	NA	-0.840522
THUMPD3:3_9386657_+	THUMPD3	3:9386657:+	0.00866667	0.00789474	Neoplastic	0.389927	0.75525	0.44039
THUMPD3:3_9384825_+	THUMPD3	3:9384825:+	0.056	0.0672368	Neoplastic	0.232261	0.631254	0.102072
THUMPD3:3_9385687_+	THUMPD3	3:9385687:+	0.0371667	0.0548684	Neoplastic	0.12965	0.502509	-0.247086
SEZ6L2:16_29871176_-	SEZ6L2	16:29871176:-	0.0516667	0.0803947	Neoplastic	0.0644599	0.364891	-0.223899
SEZ6L2:16_29871509_-	SEZ6L2	16:29871509:-	0.0736667	0.0835526	Neoplastic	0.0636593	0.362696	0.208342
PDLIM3:4_185501492_-	PDLIM3	4:185501492:-	0.0185	0.00934211	Neoplastic	0.14276	0.522891	-0.422022
PDLIM3:4_185501771_-	PDLIM3	4:185501771:-	0.2145	0.0902632	Neoplastic	0.122322	0.493458	0.163046
DEPDC1:1_68474155_-	DEPDC1	1:68474155:-	0.000666667	0.0184211	Neoplastic	0.279176	0.669304	-0.543032
DEPDC1:1_68475523_-	DEPDC1	1:68475523:-	0.00116667	0.0157895	Neoplastic	0.279189	0.669304	0.449095
CHEK1:11_125676251_+	CHEK1	11:125676251:+	0.00533333	0.0322368	Neoplastic	0.289126	0.674902	0.241649
FOSB:19_45474602_+	FOSB	19:45474602:+	0.006	0.00684211	Neoplastic	0.558335	NA	-0.235508
FOSB:19_45475178_+	FOSB	19:45475178:+	0.0945	0.0840789	Neoplastic	0.532324	0.838564	0.0887551
CTSC:11_88326106_-	CTSC	11:88326106:-	0.0235	0.0539474	Neoplastic	0.019445	0.190304	0.26782
IRAK4:12_43788073_+	IRAK4	12:43788073:+	0.0126667	0.0134211	Neoplastic	0.88592	0.966316	0.0142375
IRAK4:12_43789510_+	IRAK4	12:43789510:+	0.0126667	0.0135526	Neoplastic	0.885897	0.966316	-0.0140987
TENT2:5_79686631_+	TENT2	5:79686631:+	0.0606667	0.0505263	Neoplastic	0.517418	0.829966	-0.058409
TENT2:5_79686262_+	TENT2	5:79686262:+	0.032	0.0271053	Neoplastic	0.706313	0.912515	-0.0633056
TENT2:5_79685434_+	TENT2	5:79685434:+	0.00716667	0.00276316	Neoplastic	0.0580212	NA	1.06285
CNTLN:9_17302030_+	CNTLN	9:17302030:+	0.00133333	0.00539474	Neoplastic	0.484212	NA	-0.429724
CNTLN:9_17298907_+	CNTLN	9:17298907:+	0.00283333	0.00434211	Neoplastic	0.0614806	NA	0.967544
CNTLN:9_17299213_+	CNTLN	9:17299213:+	0.0123333	0.0369737	Neoplastic	0.618216	0.879621	-0.0513935
FANCL:2_58159264_-	FANCL	2:58159264:-	0.112167	0.164737	Neoplastic	0.546759	0.843738	0.0251059
FANCL:2_58159606_-	FANCL	2:58159606:-	0.00316667	0.00592105	Neoplastic	0.575981	NA	-0.230708
LIN54:4_82925003_-	LIN54	4:82925003:-	0.00266667	0.00710526	Neoplastic	0.14731	NA	-0.539364
LIN54:4_82925750_-	LIN54	4:82925750:-	0.015	0.0243421	Neoplastic	0.136314	0.513042	0.151555
WDR26:1_224389157_-	WDR26	1:224389157:-	0.051	0.0756579	Neoplastic	0.332415	0.711672	-0.0733782
WDR26:1_224387870_-	WDR26	1:224387870:-	0.0146667	0.0227632	Neoplastic	0.322238	0.702778	-0.144528
WDR26:1_224385431_-	WDR26	1:224385431:-	0.0165	0.0226316	Neoplastic	0.938238	0.984286	0.0535894
WDR26:1_224385161_-	WDR26	1:224385161:-	0.0586667	0.0739474	Neoplastic	0.462794	0.802761	0.160167
WDR26:1_224386999_-	WDR26	1:224386999:-	0.00566667	0.00434211	Neoplastic	0.119317	NA	0.838949
GDI2:10_5765250_-	GDI2	10:5765250:-	0.284333	0.471974	Neoplastic	0.413268	0.772421	0.046215
GDI2:10_5765907_-	GDI2	10:5765907:-	0.00766667	0.0189474	Neoplastic	0.437642	0.78876	-0.218369
ADCYAP1R1:7_31111462_+	ADCYAP1R1	7:31111462:+	0.0566667	0.0968421	Neoplastic	0.563957	0.852754	-0.0291525
ADCYAP1R1:7_31109122_+	ADCYAP1R1	7:31109122:+	0.00616667	0.00828947	Neoplastic	0.568107	NA	0.0663336
ANGPT2:8_6501957_-	ANGPT2	8:6501957:-	0.0025	0.00421053	Neoplastic	0.351592	NA	-0.678632
ANGPT2:8_6502695_-	ANGPT2	8:6502695:-	0.0148333	0.01	Neoplastic	0.0178015	0.181096	0.384447
ANGPT2:8_6502281_-	ANGPT2	8:6502281:-	0.002	0.00434211	Neoplastic	0.28636	NA	-0.598987
ANGPT2:8_6499842_-	ANGPT2	8:6499842:-	0.00283333	0.00657895	Neoplastic	0.129206	NA	-0.834623
ANGPT2:8_6501579_-	ANGPT2	8:6501579:-	0.008	0.00986842	Neoplastic	0.875222	0.963833	-0.0376303
ADD1:4_2930049_+	ADD1	4:2930049:+	0.188	0.206974	Neoplastic	0.275938	0.668378	0.0632151
HCCS:X_11123055_+	HCCS	X:11123055:+	0.0355	0.0397368	Neoplastic	0.143654	0.523186	0.210946
HCCS:X_11121874_+	HCCS	X:11121874:+	0.0781667	0.109079	Neoplastic	0.135869	0.513042	-0.133278
CPS1:2_210679092_+	CPS1	2:210679092:+	0.00366667	0.04	Neoplastic	1	1	0.0379547
CPS1:2_210678156_+	CPS1	2:210678156:+	0	0.00723684	Neoplastic	1	NA	-9.67486
DDX3Y:Y_12918257_+	DDX3Y	Y:12918257:+	0.0288333	0.0146053	Neoplastic	0.526778	0.835089	0.098376
DDX3Y:Y_12918545_+	DDX3Y	Y:12918545:+	0.0161667	0.0110526	Neoplastic	0.285713	0.672924	-0.349544
DDX3Y:Y_12920462_+	DDX3Y	Y:12920462:+	0.0518333	0.0265789	Neoplastic	0.599796	0.871436	0.0586798
PHKA1:X_72578851_-	PHKA1	X:72578851:-	0.0286667	0.0165789	Neoplastic	0.151139	0.532755	0.337702
PHKA1:X_72580602_-	PHKA1	X:72580602:-	0.0211667	0.0196053	Neoplastic	0.152507	0.533979	-0.348064
SH3BP2:4_2834270_+	SH3BP2	4:2834270:+	0.0613333	0.0335526	Neoplastic	0.536091	0.839511	-0.108449
SH3BP2:4_2840220_+	SH3BP2	4:2840220:+	0.012	0.005	Neoplastic	0.692608	0.908493	0.214604
SH3BP2:4_2837024_+	SH3BP2	4:2837024:+	0.0505	0.0231579	Neoplastic	0.824368	0.948701	0.124087
MTO1:6_73507930_+	MTO1	6:73507930:+	0.0055	0.00578947	Neoplastic	0.547044	NA	-0.264219
MTO1:6_73501062_+	MTO1	6:73501062:+	0.0536667	0.0427632	Neoplastic	0.333913	0.713139	0.09871
MTO1:6_73501404_+	MTO1	6:73501404:+	0.00666667	0.00486842	Neoplastic	0.631345	NA	0.20919
MTO1:6_73502489_+	MTO1	6:73502489:+	0.00583333	0.00657895	Neoplastic	0.17693	NA	-0.44375
ADM:11_10307070_+	ADM	11:10307070:+	0.012	0.00618421	Neoplastic	0.00825362	0.11618	-0.868519
ADM:11_10307372_+	ADM	11:10307372:+	0.64	0.167895	Neoplastic	0.0123437	0.145934	0.951043
NRGN:11_124747184_+	NRGN	11:124747184:+	0.0685	0.160658	Neoplastic	0.140354	0.519617	-0.0927275
NRGN:11_124746752_+	NRGN	11:124746752:+	0.00533333	0.00671053	Neoplastic	0.141385	NA	0.387351
VCAN:5_83580641_+	VCAN	5:83580641:+	0.00883333	0.0523684	Neoplastic	0.744966	0.927595	0.138996
VCAN:5_83581865_+	VCAN	5:83581865:+	0.0178333	0.133816	Neoplastic	0.017574	0.179554	-0.341754
VCAN:5_83581307_+	VCAN	5:83581307:+	0.167667	0.517237	Neoplastic	0.000603055	0.019543	0.208513
VCAN:5_83582288_+	VCAN	5:83582288:+	0.0753333	0.368684	Neoplastic	0.0196897	0.192134	-0.209409
THTPA:14_23559240_+	THTPA	14:23559240:+	0.003	0.00947368	Neoplastic	0.450233	NA	-0.301525
THTPA:14_23559555_+	THTPA	14:23559555:+	0.0886667	0.210263	Neoplastic	0.430076	0.782359	0.0203366
CADM3:1_159201988_+	CADM3	1:159201988:+	0.0143333	0.0311842	Neoplastic	0.637566	0.88658	-0.129198
CADM3:1_159203185_+	CADM3	1:159203185:+	0.0123333	0.0211842	Neoplastic	0.5998	0.871436	0.320485
CADM3:1_159201214_+	CADM3	1:159201214:+	0.00466667	0.0105263	Neoplastic	0.658532	NA	-0.169
PIGG:4_539529_+	PIGG	4:539529:+	0.0473333	0.0486842	Neoplastic	0.0789421	0.405226	0.10786
PIGG:4_540187_+	PIGG	4:540187:+	0.00383333	0.00657895	Neoplastic	0.101002	NA	-0.602549
CENPL:1_173799560_-	CENPL	1:173799560:-	0.00866667	0.0342105	Neoplastic	0.756835	0.929513	0.0383697
CENPL:1_173799911_-	CENPL	1:173799911:-	0.003	0.0138158	Neoplastic	0.758435	NA	-0.0943419
CSK:15_74803179_+	CSK	15:74803179:+	0.0286667	0.0551316	Neoplastic	0.260242	0.654342	0.30426
CSK:15_74802882_+	CSK	15:74802882:+	0.0095	0.0282895	Neoplastic	0.26888	0.661609	-0.400865
CNBP:3_129170265_-	CNBP	3:129170265:-	0.0586667	0.104342	Neoplastic	0.0335279	0.256408	-0.519587
CNBP:3_129170006_-	CNBP	3:129170006:-	0.064	0.0606579	Neoplastic	0.191239	0.584283	0.450688
CNBP:3_129169554_-	CNBP	3:129169554:-	0.741333	0.801316	Neoplastic	0.433787	0.78612	0.0347676
CD59:11_33708842_-	CD59	11:33708842:-	0.272667	0.261316	Neoplastic	0.327496	0.706889	-0.0714103
CD59:11_33708666_-	CD59	11:33708666:-	0.0663333	0.0401316	Neoplastic	0.150327	0.532568	0.415089
CD59:11_33705296_-	CD59	11:33705296:-	0.0368333	0.0211842	Neoplastic	0.0236352	0.212696	0.553445
CD59:11_33709440_-	CD59	11:33709440:-	0.108833	0.105395	Neoplastic	0.0190263	0.187397	-0.149958
CD59:11_33709998_-	CD59	11:33709998:-	0.199	0.164079	Neoplastic	0.399604	0.761716	0.125881
AUTS2:7_70792897_+	AUTS2	7:70792897:+	0.0236667	0.0339474	Neoplastic	0.589407	0.864929	0.0718255
AUTS2:7_70792456_+	AUTS2	7:70792456:+	0.0306667	0.0468421	Neoplastic	0.586619	0.864329	-0.0560171
GPBP1:5_57264676_+	GPBP1	5:57264676:+	0.00433333	0.00842105	Neoplastic	0.156533	NA	-0.559611
LRRC8A:9_128918010_+	LRRC8A	9:128918010:+	0.0958333	0.110658	Neoplastic	0.723713	0.919966	0.0177168
LRRC8A:9_128917050_+	LRRC8A	9:128917050:+	0.0326667	0.0385526	Neoplastic	0.724401	0.920249	-0.0317335
PHTF2:7_77922880_+	PHTF2	7:77922880:+	0.00366667	0.00552632	Neoplastic	0.233588	NA	0.541339
CDCA7L:7_21901675_-	CDCA7L	7:21901675:-	0.0105	0.0227632	Neoplastic	0.124258	0.495215	0.254542
CDCA7L:7_21900919_-	CDCA7L	7:21900919:-	0.114167	0.240658	Neoplastic	0.118077	0.486487	-0.105216
ZNF84:12_133063296_+	ZNF84	12:133063296:+	0.0653333	0.0710526	Neoplastic	0.645174	0.889401	-0.0865228
ZNF84:12_133061361_+	ZNF84	12:133061361:+	0.005	0.005	Neoplastic	0.875006	NA	0.0172349
ZNF84:12_133059578_+	ZNF84	12:133059578:+	0.076	0.0735526	Neoplastic	0.658414	0.892522	0.0973362
ATP5MJ:14_103912490_-	ATP5MJ	14:103912490:-	0.508833	0.664868	Neoplastic	0.696565	0.909639	0.0652569
ATP5MJ:14_103912299_-	ATP5MJ	14:103912299:-	0.315167	0.482895	Neoplastic	0.696878	0.909639	-0.0663741
TSEN15:1_184074188_+	TSEN15	1:184074188:+	0.0728333	0.125132	Neoplastic	0.004151	0.0735423	0.29149
TSEN15:1_184073324_+	TSEN15	1:184073324:+	0.00583333	0.0173684	Neoplastic	0.19535	0.589085	-0.432178
ERLEC1:2_53818186_+	ERLEC1	2:53818186:+	0.0361667	0.0430263	Neoplastic	0.99034	0.99974	0.00037558
ERLEC1:2_53818797_+	ERLEC1	2:53818797:+	0.111	0.130526	Neoplastic	0.992371	1	-0.000240726
YPEL5:2_30160079_+	YPEL5	2:30160079:+	0.00883333	0.0148684	Neoplastic	0.00102027	0.0282695	-1.01247
YPEL5:2_30159536_+	YPEL5	2:30159536:+	0.168333	0.130921	Neoplastic	0.000327073	0.0127546	0.194715
YPEL5:2_30160511_+	YPEL5	2:30160511:+	0.133	0.125	Neoplastic	0.0976705	0.448679	-0.150316
YPEL5:2_30159154_+	YPEL5	2:30159154:+	0.00716667	0.00618421	Neoplastic	0.822836	NA	-0.0561234
YPEL5:2_30158884_+	YPEL5	2:30158884:+	0.00383333	0.00565789	Neoplastic	0.189623	NA	-0.845142
SPRYD7:13_49914672_-	SPRYD7	13:49914672:-	0.0675	0.0586842	Neoplastic	0.130833	0.504554	0.119866
SPRYD7:13_49914350_-	SPRYD7	13:49914350:-	0.0501667	0.0532895	Neoplastic	0.144901	0.524693	-0.198627
SPRYD7:13_49912728_-	SPRYD7	13:49912728:-	0.013	0.0109211	Neoplastic	0.404901	0.766213	0.204946
SPRYD7:13_49914951_-	SPRYD7	13:49914951:-	0.038	0.0368421	Neoplastic	0.758754	0.930676	-0.0642282
APC:5_112845096_+	APC	5:112845096:+	0.0553333	0.0761842	Neoplastic	0.264854	0.659551	0.7323
APC:5_112844934_+	APC	5:112844934:+	0.0045	0.0248684	Neoplastic	0.11782	0.486487	-1.18224
APC:5_112846122_+	APC	5:112846122:+	0.0095	0.0236842	Neoplastic	0.498993	0.822294	-0.0485562
LIFR:5_38476573_-	LIFR	5:38476573:-	0.0436667	0.0252632	Neoplastic	0.553958	0.847765	0.0955469
LIFR:5_38477962_-	LIFR	5:38477962:-	0.0118333	0.00473684	Neoplastic	0.0965078	0.445507	0.536499
LIFR:5_38479822_-	LIFR	5:38479822:-	0.0123333	0.0117105	Neoplastic	0.0141629	0.15792	-0.705418
LIFR:5_38474983_-	LIFR	5:38474983:-	0.139167	0.0911842	Neoplastic	0.803316	0.943182	0.00517922
BEX4:X_103216755_+	BEX4	X:103216755:+	0.0165	0.0327632	Neoplastic	0.530451	0.837862	-0.120496
BEX4:X_103217178_+	BEX4	X:103217178:+	0.430667	0.590921	Neoplastic	0.527007	0.835089	0.0163676
ATXN3:14_92058563_-	ATXN3	14:92058563:-	0.00466667	0.00486842	Neoplastic	0.916898	NA	0.0293016
ATXN3:14_92064128_-	ATXN3	14:92064128:-	0.029	0.0290789	Neoplastic	0.61647	0.878984	0.088119
ATXN3:14_92060312_-	ATXN3	14:92060312:-	0.00833333	0.00855263	Neoplastic	0.985159	0.998173	0.0166637
ATXN3:14_92060789_-	ATXN3	14:92060789:-	0.018	0.0151316	Neoplastic	0.141375	0.520656	0.305162
ATXN3:14_92063597_-	ATXN3	14:92063597:-	0.013	0.0184211	Neoplastic	0.0280605	0.232917	-0.450523
TMEM14B:6_10756966_+	TMEM14B	6:10756966:+	0.364667	0.592368	Neoplastic	0.104039	0.461663	-0.0774072
TMEM14B:6_10756660_+	TMEM14B	6:10756660:+	0.0426667	0.0771053	Neoplastic	0.11147	0.477491	0.174285
ATL1:14_50632649_+	ATL1	14:50632649:+	0.043	0.0871053	Neoplastic	0.812024	0.945954	0.0121911
ATL1:14_50632424_+	ATL1	14:50632424:+	0.00433333	0.00763158	Neoplastic	0.774401	NA	0.169956
ATL1:14_50633009_+	ATL1	14:50633009:+	0.015	0.0319737	Neoplastic	0.646465	0.889441	-0.0627675
HIVEP3:1_41510235_-	HIVEP3	1:41510235:-	0.0075	0.00657895	Neoplastic	0.931525	NA	-0.00890387
HIVEP3:1_41506923_-	HIVEP3	1:41506923:-	0.0325	0.0259211	Neoplastic	0.318999	0.699626	0.100502
HIVEP3:1_41506374_-	HIVEP3	1:41506374:-	0.0186667	0.0181579	Neoplastic	0.354779	0.732157	-0.152653
HIVEP3:1_41506635_-	HIVEP3	1:41506635:-	0.0208333	0.0181579	Neoplastic	0.731666	0.923569	0.0169261
SALL1:16_51136685_-	SALL1	16:51136685:-	0.0155	0.0186842	Neoplastic	0.10345	0.46032	-0.288515
SALL1:16_51135992_-	SALL1	16:51135992:-	0.117	0.108026	Neoplastic	0.0928554	0.437438	0.0795215
CLCN5:X_50094210_+	CLCN5	X:50094210:+	0.00333333	0.00618421	Neoplastic	0.530443	NA	0.193095
CLCN5:X_50099223_+	CLCN5	X:50099223:+	0.00433333	0.0101316	Neoplastic	0.52825	NA	-0.13712
PAK3:X_111227356_+	PAK3	X:111227356:+	0.00233333	0.0294737	Neoplastic	0.25799	0.652191	-0.526667
PAK3:X_111220903_+	PAK3	X:111220903:+	0.0155	0.103289	Neoplastic	0.219762	0.616048	0.16863
LEPROTL1:8_30138215_+	LEPROTL1	8:30138215:+	0.0125	0.0140789	Neoplastic	0.000992742	0.0278583	1.0388
KCTD6:3_58501982_+	KCTD6	3:58501982:+	0.00683333	0.00342105	Neoplastic	0.320275	NA	0.321895
KCTD6:3_58502342_+	KCTD6	3:58502342:+	0.134833	0.102632	Neoplastic	0.309372	0.690613	-0.231867
PSIP1:9_15464594_-	PSIP1	9:15464594:-	0.0466667	0.095	Neoplastic	0.149506	0.53109	0.15112
PSIP1:9_15464090_-	PSIP1	9:15464090:-	0.114667	0.236053	Neoplastic	0.145195	0.524693	-0.0649882
PSIP1:9_15465161_-	PSIP1	9:15465161:-	0.0035	0.00868421	Neoplastic	0.88362	NA	-0.0807865
DIS3:13_72753724_-	DIS3	13:72753724:-	0.0116667	0.0134211	Neoplastic	0.844699	0.953347	0.0915704
DIS3:13_72757414_-	DIS3	13:72757414:-	0.0151667	0.0211842	Neoplastic	0.285032	0.672591	-0.167264
DIS3:13_72757522_-	DIS3	13:72757522:-	0.0113333	0.00565789	Neoplastic	0.238938	0.636895	1.21208
DIS3:13_72759016_-	DIS3	13:72759016:-	0.0535	0.0590789	Neoplastic	0.6022	0.872314	0.16509
DIS3:13_72754399_-	DIS3	13:72754399:-	0.00283333	0.0102632	Neoplastic	0.237872	NA	-1.39958
DIS3:13_72755443_-	DIS3	13:72755443:-	0.00283333	0.00671053	Neoplastic	0.140181	NA	-0.925908
SPARCL1:4_87473575_-	SPARCL1	4:87473575:-	0.00283333	0.00526316	Neoplastic	0.0412717	NA	-1.12841
SPARCL1:4_87473354_-	SPARCL1	4:87473354:-	0.737167	0.4425	Neoplastic	0.0488114	0.317048	1.10875
SMARCAD1:4_94291269_+	SMARCAD1	4:94291269:+	0.0183333	0.0447368	Neoplastic	0.257671	0.651872	-0.149712
SMARCAD1:4_94290792_+	SMARCAD1	4:94290792:+	0.0155	0.0310526	Neoplastic	0.26091	0.654701	0.177866
SLC39A14:8_22420036_+	SLC39A14	8:22420036:+	0.02	0.00236842	Neoplastic	0.480227	0.812519	-0.394809
SLC39A14:8_22422656_+	SLC39A14	8:22422656:+	0.292333	0.0546053	Neoplastic	0.530411	0.837862	-0.330914
SLC39A14:8_22421756_+	SLC39A14	8:22421756:+	0.0123333	0.000921053	Neoplastic	0.251707	NA	0.364685
MAPKBP1:15_41827171_+	MAPKBP1	15:41827171:+	0.0055	0.00618421	Neoplastic	0.622958	NA	0.117065
MAPKBP1:15_41827833_+	MAPKBP1	15:41827833:+	0.0085	0.0107895	Neoplastic	0.623335	0.882131	-0.0789046
ARHGEF3:3_56727429_-	ARHGEF3	3:56727429:-	0.0723333	0.0703947	Neoplastic	0.843993	0.953347	-0.302714
ARHGEF3:3_56729006_-	ARHGEF3	3:56729006:-	0.00433333	0.00302632	Neoplastic	0.454776	NA	0.110858
PLP1:X_103791058_+	PLP1	X:103791058:+	0.0208333	0.147237	Neoplastic	0.994535	1	0.0887578
PLP1:X_103792579_+	PLP1	X:103792579:+	0.0621667	0.305	Neoplastic	0.560852	0.851231	0.106172
PLP1:X_103792138_+	PLP1	X:103792138:+	0.00716667	0.0786842	Neoplastic	0.116827	0.485617	-0.349144
SMARCA4:19_11062042_+	SMARCA4	19:11062042:+	0.0521667	0.137895	Neoplastic	0.673541	0.900735	0.0629112
SMARCA4:19_11062258_+	SMARCA4	19:11062258:+	0.0561667	0.163553	Neoplastic	0.672451	0.900564	-0.0599333
MARK3:14_103503304_+	MARK3	14:103503304:+	0.077	0.104605	Neoplastic	0.0356688	0.264265	0.172539
MARK3:14_103503808_+	MARK3	14:103503808:+	0.0721667	0.121579	Neoplastic	0.0355019	0.263432	-0.168578
ROBO2:3_77646303_+	ROBO2	3:77646303:+	0.00216667	0.00526316	Neoplastic	0.150253	NA	-0.663157
ROBO2:3_77649939_+	ROBO2	3:77649939:+	0.0045	0.00460526	Neoplastic	0.408196	NA	0.52229
ROBO2:3_77647464_+	ROBO2	3:77647464:+	0.0206667	0.0278947	Neoplastic	0.946561	0.987353	0.0178737
ENTPD4:8_23429182_-	ENTPD4	8:23429182:-	0.0213333	0.0481579	Neoplastic	0.589264	0.864929	-0.0434154
ENTPD4:8_23432395_-	ENTPD4	8:23432395:-	0.0075	0.0163158	Neoplastic	0.991052	0.99988	0.0357684
ENTPD4:8_23432620_-	ENTPD4	8:23432620:-	0.00816667	0.015	Neoplastic	0.882726	0.964971	0.201248
KRBOX4:X_46474603_+	KRBOX4	X:46474603:+	0.0323333	0.0325	Neoplastic	0.872489	0.963154	0.00539765
KRBOX4:X_46474162_+	KRBOX4	X:46474162:+	0.0365	0.0377632	Neoplastic	0.747508	0.928197	-0.0327259
KRBOX4:X_46473575_+	KRBOX4	X:46473575:+	0.0255	0.0247368	Neoplastic	0.825338	0.949068	0.0403506
GASK1A:3_43057041_+	GASK1A	3:43057041:+	0.0118333	0.00276316	Neoplastic	0.289939	NA	0.720933
GASK1A:3_43056708_+	GASK1A	3:43056708:+	0.017	0.00605263	Neoplastic	0.344098	0.723206	0.179717
GASK1A:3_43057689_+	GASK1A	3:43057689:+	0.00433333	0.00447368	Neoplastic	0.0428444	NA	-1.44191
TLE5:19_3053154_-	TLE5	19:3053154:-	0.2815	0.420526	Neoplastic	0.293753	0.678784	-0.13446
TLE5:19_3052943_-	TLE5	19:3052943:-	0.269333	0.363289	Neoplastic	0.294003	0.678849	0.136108
PLEKHB1:11_73661927_+	PLEKHB1	11:73661927:+	0.0025	0.00855263	Neoplastic	0.0387248	NA	-0.861981
PLEKHB1:11_73662791_+	PLEKHB1	11:73662791:+	0.195667	0.310921	Neoplastic	0.0293529	0.237919	0.0390729
ELMOD1:11_107665939_+	ELMOD1	11:107665939:+	0.0205	0.00460526	Neoplastic	0.942873	0.986536	0.0236346
ELMOD1:11_107666767_+	ELMOD1	11:107666767:+	0.0323333	0.00789474	Neoplastic	0.937951	0.984286	-0.0153079
SHC1:1_154962304_-	SHC1	1:154962304:-	0.128833	0.0663158	Neoplastic	0.373247	0.744552	0.0350929
SHC1:1_154963348_-	SHC1	1:154963348:-	0.0296667	0.0153947	Neoplastic	0.38601	0.752829	-0.130016
CRYZ:1_74705497_-	CRYZ	1:74705497:-	0.128333	0.107632	Neoplastic	0.479299	0.812255	-0.0378128
CRYZ:1_74705787_-	CRYZ	1:74705787:-	0.00633333	0.00447368	Neoplastic	0.496895	NA	0.214335
GAP43:3_115721414_+	GAP43	3:115721414:+	0.641333	0.506447	Neoplastic	0.731657	0.923569	-0.0176688
GAP43:3_115721027_+	GAP43	3:115721027:+	0.5955	0.461842	Neoplastic	0.731697	0.923569	0.0179157
MYO9B:19_17213285_+	MYO9B	19:17213285:+	0.0778333	0.0811842	Neoplastic	0.010479	0.134445	-0.231352
MYO9B:19_17212632_+	MYO9B	19:17212632:+	0.0418333	0.0290789	Neoplastic	0.0115535	0.140958	0.337611
COL13A1:10_69958913_+	COL13A1	10:69958913:+	0.0136667	0.000263158	Neoplastic	0.303097	0.686273	0.752535
COL13A1:10_69959129_+	COL13A1	10:69959129:+	0.0106667	0.000394737	Neoplastic	0.304375	NA	-0.618888
RFC5:12_118031693_+	RFC5	12:118031693:+	0.0103333	0.0307895	Neoplastic	0.0882578	0.42666	-0.321501
RFC5:12_118032197_+	RFC5	12:118032197:+	0.05	0.105789	Neoplastic	0.0812571	0.411721	0.100397
ERAP2:5_96917890_+	ERAP2	5:96917890:+	0.0201667	0.00776316	Neoplastic	0.936453	0.983827	0.0128031
ERAP2:5_96919699_+	ERAP2	5:96919699:+	0.00833333	0.00355263	Neoplastic	0.948591	NA	-0.0267096
VWA5A:11_124146077_+	VWA5A	11:124146077:+	0.00666667	0.00644737	Neoplastic	0.758302	NA	-0.341862
VWA5A:11_124146878_+	VWA5A	11:124146878:+	0.0381667	0.02	Neoplastic	0.0101966	0.13173	0.520293
YAP1:11_102233424_+	YAP1	11:102233424:+	0.0221667	0.00618421	Neoplastic	0.164842	0.551072	0.223425
YAP1:11_102230553_+	YAP1	11:102230553:+	0.008	0.00342105	Neoplastic	0.181262	NA	-0.443284
MLF1:3_158605667_+	MLF1	3:158605667:+	0.00866667	0.00934211	Neoplastic	0.819799	0.948062	0.0676504
MLF1:3_158606441_+	MLF1	3:158606441:+	0.102167	0.104211	Neoplastic	0.0032022	0.060962	0.22529
MLF1:3_158605379_+	MLF1	3:158605379:+	0.105333	0.133289	Neoplastic	0.00117393	0.0312919	-0.176907
MYO1B:2_191425211_+	MYO1B	2:191425211:+	0.0173333	0.0186842	Neoplastic	0.801684	0.942773	-0.0956291
MYO1B:2_191424104_+	MYO1B	2:191424104:+	0.0035	0.00289474	Neoplastic	0.820634	NA	0.185782
APOLD1:12_12791465_+	APOLD1	12:12791465:+	0.0306667	0.0371053	Neoplastic	0.695619	0.909598	-0.0302848
APOLD1:12_12791105_+	APOLD1	12:12791105:+	0.007	0.00697368	Neoplastic	0.731756	NA	0.130681
SMARCC2:12_56163009_-	SMARCC2	12:56163009:-	0.00916667	0.0130263	Neoplastic	0.200695	0.595321	0.446619
SMARCC2:12_56162383_-	SMARCC2	12:56162383:-	0.0203333	0.0432895	Neoplastic	0.348263	0.726543	-0.168529
SMARCC2:12_56163373_-	SMARCC2	12:56163373:-	0.127	0.235526	Neoplastic	0.969703	0.992708	0.00432568
SRP9:1_225790446_+	SRP9	1:225790446:+	0.6555	0.743026	Neoplastic	0.811627	0.945954	-0.0321859
SRP9:1_225790247_+	SRP9	1:225790247:+	0.0105	0.00986842	Neoplastic	0.509707	0.826171	0.461088
SRP9:1_225789815_+	SRP9	1:225789815:+	0.0328333	0.0452632	Neoplastic	0.9569	0.990483	0.00877446
ITPRID2:2_181930489_+	ITPRID2	2:181930489:+	0.0113333	0.00631579	Neoplastic	0.365424	0.739197	0.0579223
ITPRID2:2_181930702_+	ITPRID2	2:181930702:+	0.108	0.0760526	Neoplastic	0.35869	0.735661	-0.0483517
HAUS2:15_42567117_+	HAUS2	15:42567117:+	0.01	0.00881579	Neoplastic	0.164118	0.551072	0.650509
HAUS2:15_42569971_+	HAUS2	15:42569971:+	0.0173333	0.0282895	Neoplastic	0.345182	0.724107	-0.195218
HAUS2:15_42567010_+	HAUS2	15:42567010:+	0.00266667	0.0101316	Neoplastic	0.115604	NA	-1.44402
HAUS2:15_42568917_+	HAUS2	15:42568917:+	0.0075	0.00644737	Neoplastic	0.0210805	NA	0.696255
HAUS2:15_42567865_+	HAUS2	15:42567865:+	0.0146667	0.0210526	Neoplastic	0.906823	0.974358	-0.0540249
THAP5:7_108562570_-	THAP5	7:108562570:-	0.0343333	0.0390789	Neoplastic	0.392559	0.758257	-0.0966476
THAP5:7_108562246_-	THAP5	7:108562246:-	0.0946667	0.0984211	Neoplastic	0.556029	0.849108	0.0344178
THAP5:7_108564056_-	THAP5	7:108564056:-	0.006	0.00552632	Neoplastic	0.708524	NA	0.18936
ZNF195:11_3358687_-	ZNF195	11:3358687:-	0.0055	0.015	Neoplastic	0.0819599	0.413803	-0.511029
ZNF195:11_3358435_-	ZNF195	11:3358435:-	0.0443333	0.0935526	Neoplastic	0.0853863	0.420698	-0.139969
ZNF195:11_3357958_-	ZNF195	11:3357958:-	0.003	0.00973684	Neoplastic	0.356995	NA	-0.705028
CALU:7_128770050_+	CALU	7:128770050:+	0.1	0.140789	Neoplastic	0.0222894	0.206922	-0.376979
CALU:7_128769555_+	CALU	7:128769555:+	0.0766667	0.0947368	Neoplastic	0.781524	0.937287	-0.145088
CALU:7_128773339_+	CALU	7:128773339:+	0.0106667	0.0260526	Neoplastic	0.355266	0.732588	-0.995352
CALU:7_128771472_+	CALU	7:128771472:+	0.213	0.25	Neoplastic	0.555749	0.849108	-0.0678215
CALU:7_128770554_+	CALU	7:128770554:+	0.361833	0.394737	Neoplastic	4.6631e-05	0.00288811	0.0874961
CLGN:4_140388772_-	CLGN	4:140388772:-	0.00583333	0.0303947	Neoplastic	0.159284	0.545575	0.317207
CLGN:4_140388466_-	CLGN	4:140388466:-	0.00116667	0.0142105	Neoplastic	0.211144	NA	-0.917212
EIF4E:4_98879333_-	EIF4E	4:98879333:-	0.0546667	0.0856579	Neoplastic	0.121239	0.491012	0.352655
EIF4E:4_98880393_-	EIF4E	4:98880393:-	0.0188333	0.0494737	Neoplastic	0.28938	0.674902	-0.387066
EIF4E:4_98880224_-	EIF4E	4:98880224:-	0.0343333	0.06	Neoplastic	0.872501	0.963154	0.279044
EIF4E:4_98880006_-	EIF4E	4:98880006:-	0.205833	0.386974	Neoplastic	0.120945	0.491012	-0.0806574
HMGB2:4_173331707_-	HMGB2	4:173331707:-	0.317833	0.4875	Neoplastic	0.9615	0.991001	0.0704702
HMGB2:4_173332059_-	HMGB2	4:173332059:-	0.0175	0.0961842	Neoplastic	0.960489	0.991001	-0.0798143
STYX:14_52771292_+	STYX	14:52771292:+	0.012	0.0115789	Neoplastic	0.667036	0.897919	0.0913121
STYX:14_52772058_+	STYX	14:52772058:+	0.00416667	0.00328947	Neoplastic	0.381207	NA	0.336534
STYX:14_52774928_+	STYX	14:52774928:+	0.0205	0.0223684	Neoplastic	0.353814	0.731457	-0.108078
C14orf93:14_22986934_-	C14orf93	14:22986934:-	0.00466667	0.0161842	Neoplastic	0.0538809	0.332734	-0.554225
C14orf93:14_22987189_-	C14orf93	14:22987189:-	0.0158333	0.0285526	Neoplastic	0.0477577	0.313673	0.334477
PLAC8:4_83094577_-	PLAC8	4:83094577:-	0	0.00710526	Neoplastic	0.893187	NA	-5.92173
PLAC8:4_83090710_-	PLAC8	4:83090710:-	0.00133333	0.0210526	Neoplastic	0.893115	0.969045	3.50899
AHCYL2:7_129430195_+	AHCYL2	7:129430195:+	0.0278333	0.0276316	Neoplastic	0.90845	0.974878	0.0186046
AHCYL2:7_129427238_+	AHCYL2	7:129427238:+	0.00733333	0.0075	Neoplastic	0.911391	NA	-0.0360291
ELOVL6:4_110051316_-	ELOVL6	4:110051316:-	0.0141667	0.02	Neoplastic	0.397057	0.760254	0.130684
ELOVL6:4_110045871_-	ELOVL6	4:110045871:-	0.0145	0.0305263	Neoplastic	0.207511	0.602063	-0.43134
ELOVL6:4_110050948_-	ELOVL6	4:110050948:-	0.00316667	0.00605263	Neoplastic	0.486919	NA	-0.325457
ELOVL6:4_110049408_-	ELOVL6	4:110049408:-	0.0293333	0.0428947	Neoplastic	0.131438	0.50498	0.111498
PSMB5:14_23026075_-	PSMB5	14:23026075:-	0.0065	0.00657895	Neoplastic	0.629864	NA	0.424489
PSMB5:14_23025873_-	PSMB5	14:23025873:-	0.585667	0.780658	Neoplastic	0.644144	0.889401	-0.450051
CCDC149:4_24808210_-	CCDC149	4:24808210:-	0.0246667	0.0181579	Neoplastic	0.786418	0.939076	-0.0240762
CCDC149:4_24806131_-	CCDC149	4:24806131:-	0.00583333	0.00394737	Neoplastic	0.790585	NA	0.0888249
PACRGL:4_20729487_+	PACRGL	4:20729487:+	0.0045	0.00657895	Neoplastic	0.617429	NA	-0.166204
PACRGL:4_20727525_+	PACRGL	4:20727525:+	0.007	0.0101316	Neoplastic	0.64602	0.889401	-0.140431
PACRGL:4_20728344_+	PACRGL	4:20728344:+	0.0458333	0.0581579	Neoplastic	0.513962	0.827067	0.078786
IFT22:7_101314355_-	IFT22	7:101314355:-	0.0101667	0.00578947	Neoplastic	0.786473	0.939076	0.896778
IFT22:7_101314800_-	IFT22	7:101314800:-	0.281333	0.336974	Neoplastic	2.6966e-05	0.00182003	-0.120183
IFT22:7_101313406_-	IFT22	7:101313406:-	0.00816667	0.00828947	Neoplastic	0.973749	0.993657	0.242017
IFT22:7_101313864_-	IFT22	7:101313864:-	0.0238333	0.0234211	Neoplastic	0.152318	0.533869	0.222011
IFT22:7_101310931_-	IFT22	7:101310931:-	0.0131667	0.00802632	Neoplastic	0.0136266	0.154274	0.955732
IFT22:7_101312596_-	IFT22	7:101312596:-	0.007	0.00460526	Neoplastic	0.193139	NA	0.723087
RTCA:1_100291747_+	RTCA	1:100291747:+	0.134833	0.1525	Neoplastic	0.0124185	0.145934	0.208492
RTCA:1_100292749_+	RTCA	1:100292749:+	0.0491667	0.0789474	Neoplastic	0.0133736	0.152723	-0.282022
ZNF286A:17_15719110_+	ZNF286A	17:15719110:+	0.0883333	0.164079	Neoplastic	0.488597	0.816708	0.0428212
ZNF286A:17_15720775_+	ZNF286A	17:15720775:+	0.0376667	0.0806579	Neoplastic	0.499969	0.822772	-0.0824422
DMRT2:9_1057523_+	DMRT2	9:1057523:+	0.000333333	0.0168421	Neoplastic	0.521635	NA	-0.579421
TMEM201:1_9614847_+	TMEM201	1:9614847:+	0.0103333	0.0192105	Neoplastic	0.383559	0.752605	0.20794
STMP1:7_135676394_+	STMP1	7:135676394:+	0.0941667	0.131184	Neoplastic	0.326378	0.705908	-0.132421
STMP1:7_135674513_+	STMP1	7:135674513:+	0.329667	0.395	Neoplastic	0.751471	0.928845	0.0304937
STMP1:7_135675143_+	STMP1	7:135675143:+	0.419833	0.483816	Neoplastic	0.858781	0.957326	0.0256924
GFAP:17_44909946_-	GFAP	17:44909946:-	0.00633333	0.00171053	Neoplastic	0.441977	NA	0.200779
GFAP:17_44909694_-	GFAP	17:44909694:-	0.179167	0.111579	Neoplastic	0.497824	0.821446	-0.370213
ATG10:5_82254518_+	ATG10	5:82254518:+	0.0323333	0.0480263	Neoplastic	0.109505	0.473504	-0.140879
ATG10:5_82255382_+	ATG10	5:82255382:+	0.00366667	0.00342105	Neoplastic	0.184288	NA	0.587621
ATG10:5_82254797_+	ATG10	5:82254797:+	0.00816667	0.00960526	Neoplastic	0.351227	0.729258	0.234599
SAP30L:5_154461040_+	SAP30L	5:154461040:+	0.016	0.0186842	Neoplastic	0.00835148	0.116757	0.583246
SAP30L:5_154456166_+	SAP30L	5:154456166:+	0.0246667	0.0585526	Neoplastic	0.00735843	0.109141	-0.429992
RFESD:5_95656315_+	RFESD	5:95656315:+	0.0225	0.0190789	Neoplastic	0.747062	0.927901	0.03361
RFESD:5_95657134_+	RFESD	5:95657134:+	0.00483333	0.00460526	Neoplastic	0.75908	NA	-0.0960664
USP46:4_52591003_-	USP46	4:52591003:-	0.00216667	0.00631579	Neoplastic	0.259169	NA	-0.585798
USP46:4_52595710_-	USP46	4:52595710:-	0.0126667	0.0288158	Neoplastic	0.447845	0.79303	-0.158233
USP46:4_52594198_-	USP46	4:52594198:-	0.0135	0.0209211	Neoplastic	0.127262	0.500078	0.294511
AP3M2:8_42169172_+	AP3M2	8:42169172:+	0.00333333	0.00644737	Neoplastic	0.169011	NA	-0.672147
AP3M2:8_42170323_+	AP3M2	8:42170323:+	0.00316667	0.005	Neoplastic	0.42319	NA	-0.360886
AP3M2:8_42171169_+	AP3M2	8:42171169:+	0.028	0.0335526	Neoplastic	0.699551	0.910688	0.0336802
AP3M2:8_42169459_+	AP3M2	8:42169459:+	0.0213333	0.0239474	Neoplastic	0.358251	0.735431	0.134002
SLC6A6:3_14487419_+	SLC6A6	3:14487419:+	0.006	0.00289474	Neoplastic	0.705974	NA	-0.278775
SLC6A6:3_14489334_+	SLC6A6	3:14489334:+	0.114667	0.0564474	Neoplastic	0.00720097	0.107895	-0.265177
SLC6A6:3_14448120_+	SLC6A6	3:14448120:+	0.0253333	0.0075	Neoplastic	0.0129328	0.150086	0.834557
[truncated: 11,385 more rows]

## Sheet: Table S2
Differential alternative polyadenylation results for the cluster of OPCs, computed with SCAPE.
	gene	pa_site	pct.1	pct.2	versus	p_val	p_val_adj	avg_logFC
ACADM:1_75763254_+	ACADM	1:75763254:+	0.0104057	0.00631367	OPC	0.79109	0.935204	-0.109532
ACADM:1_75763503_+	ACADM	1:75763503:+	0.224702	0.131583	OPC	0.771646	0.926864	0.0431211
ADSL:22_40366953_+	ADSL	22:40366953:+	0.0634897	0.0332903	OPC	0.604399	0.85439	0.0986422
ADSL:22_40366617_+	ADSL	22:40366617:+	0.173729	0.104893	OPC	0.600664	0.85266	-0.0888552
AGA:4_177430774_-	AGA	4:177430774:-	0.0464485	0.0418998	OPC	0.136157	0.49431	0.152337
AGA:4_177431143_-	AGA	4:177431143:-	0.00633389	0.00817908	OPC	0.274128	0.650758	-0.365882
AGA:4_177431557_-	AGA	4:177431557:-	0.0322727	0.0340077	OPC	0.352116	0.720699	-0.101552
AR:X_67730003_+	AR	X:67730003:+	0.0303122	0.00674415	OPC	0.91802	0.982999	0.00745634
AR:X_67724270_+	AR	X:67724270:+	0.0598703	0.0153537	OPC	0.276111	0.652671	-0.135803
AR:X_67730453_+	AR	X:67730453:+	0.0564017	0.0109054	OPC	0.320105	0.697907	0.16762
ARSB:5_78777229_-	ARSB	5:78777229:-	0.0197557	0.00817908	OPC	0.620654	0.863984	0.0749417
ARSB:5_78779800_-	ARSB	5:78779800:-	0.00648469	0.00315684	OPC	0.638411	0.870041	-0.179203
ASL:7_66093318_+	ASL	7:66093318:+	0.0378525	0.0317119	OPC	0.554031	0.832688	0.098274
ASL:7_66092940_+	ASL	7:66092940:+	0.122757	0.111207	OPC	0.54466	0.827067	-0.0572844
ATM:11_108369084_+	ATM	11:108369084:+	0.0521792	0.0414694	OPC	0.062319	0.344558	0.209317
ATM:11_108365988_+	ATM	11:108365988:+	0.0366461	0.0364471	OPC	0.21772	0.596423	-0.147764
ATM:11_108368280_+	ATM	11:108368280:+	0.0239783	0.0239633	OPC	0.386522	0.746738	-0.151455
ATP7A:X_78050378_+	ATP7A	X:78050378:+	0.00904841	0.0106185	OPC	0.0752865	0.377995	-0.387105
ATP7A:X_78046868_+	ATP7A	X:78046868:+	0.0167396	0.0120534	OPC	0.143355	0.503299	0.345237
ATP7A:X_78049936_+	ATP7A	X:78049936:+	0.0108581	0.00947051	OPC	0.931833	0.98621	-0.00157668
BLM:15_90816093_+	BLM	15:90816093:+	0.00995325	0.00358732	OPC	0.146129	0.506409	0.465805
BLM:15_90815391_+	BLM	15:90815391:+	0.0407178	0.0229588	OPC	0.133288	0.490413	-0.215604
CA2:8_85480945_+	CA2	8:85480945:+	0.00346856	0.010475	OPC	0.577554	0.842606	-0.301308
CA2:8_85481485_+	CA2	8:85481485:+	0.058513	0.117951	OPC	0.511121	0.8109	-0.132276
CA2:8_85481246_+	CA2	8:85481246:+	0.0135726	0.0239633	OPC	0.227881	0.606849	0.374244
CACNA1A:19_13206997_-	CACNA1A	19:13206997:-	0.0659026	0.0262591	OPC	0.673866	0.885468	-0.0982395
CACNA1A:19_13206475_-	CACNA1A	19:13206475:-	0.0420751	0.0139188	OPC	0.678125	0.886903	0.119416
CDK4:12_57748269_-	CDK4	12:57748269:-	0.876791	0.518582	OPC	0.490149	0.800516	0.152115
CDK4:12_57747783_-	CDK4	12:57747783:-	0.421505	0.0792079	OPC	0.49241	0.801273	-0.172169
CDKN2A:9_21968008_-	CDKN2A	9:21968008:-	0.519982	0.109628	OPC	0.0184198	0.190105	-0.0816372
CDKN2A:9_21967765_-	CDKN2A	9:21967765:-	0.354848	0.0466351	OPC	0.0194632	0.195938	0.18233
ERCC8:5_60873838_-	ERCC8	5:60873838:-	0.048409	0.0177931	OPC	0.115791	0.45865	0.180566
ERCC8:5_60874454_-	ERCC8	5:60874454:-	0.0088976	0.00530923	OPC	0.128228	0.482031	-0.458233
COL1A2:7_94431215_+	COL1A2	7:94431215:+	0.00346856	0.00516573	OPC	0.408343	0.760402	0.382281
COL1A2:7_94430450_+	COL1A2	7:94430450:+	0.00271452	0.00243937	OPC	0.431056	NA	0.777036
COL1A2:7_94430675_+	COL1A2	7:94430675:+	0.00799276	0.0109054	OPC	0.145486	0.505224	-0.36185
COL4A3:2_227312900_+	COL4A3	2:227312900:+	0.0147791	0.00100445	OPC	0.947404	0.99102	0.0153042
COL4A3:2_227314781_+	COL4A3	2:227314781:+	0.0123662	0.000860956	OPC	0.947478	0.99102	-0.0178362
COL5A1:9_134844536_+	COL5A1	9:134844536:+	0.00105565	0.0132013	OPC	1	1	-0.00334877
COL5A1:9_134843663_+	COL5A1	9:134843663:+	0.00135726	0.0117664	OPC	0.191328	0.567306	0.50153
COL5A1:9_134842880_+	COL5A1	9:134842880:+	0.00180968	0.0269766	OPC	0.365387	0.730468	-0.302999
CP:3_149173262_-	CP	3:149173262:-	0.000301614	0.00746162	OPC	0.376491	0.738987	0.233868
CP:3_149172506_-	CP	3:149172506:-	0.00135726	0.0330033	OPC	0.483531	0.79897	0.0424949
CP:3_149172803_-	CP	3:149172803:-	0.000301614	0.0109054	OPC	1	1	-0.271584
CP:3_149173532_-	CP	3:149173532:-	0.000301614	0.0077486	OPC	0.345039	0.71595	0.129732
CPT2:1_53214189_+	CPT2	1:53214189:+	0.0684663	0.0457741	OPC	0.321803	0.698947	-0.0815518
CPT2:1_53213892_+	CPT2	1:53213892:+	0.0651485	0.0394605	OPC	0.322555	0.699317	0.0882352
CST3:20_23633669_-	CST3	20:23633669:-	0.939828	0.845028	OPC	0.117673	0.462185	-0.16524
SLC26A2:5_149986166_+	SLC26A2	5:149986166:+	0.0315186	0.0183671	OPC	0.215862	0.594147	0.176903
SLC26A2:5_149981963_+	SLC26A2	5:149981963:+	0.00482582	0.00315684	OPC	0.549566	NA	0.0829451
SLC26A2:5_149983007_+	SLC26A2	5:149983007:+	0.045242	0.0314249	OPC	0.213783	0.591697	-0.129434
TOR1A:9_129812994_-	TOR1A	9:129812994:-	0.141909	0.0794949	OPC	0.703261	0.896371	-0.0558383
TOR1A:9_129813592_-	TOR1A	9:129813592:-	0.126527	0.0668676	OPC	0.7036	0.896499	0.0572968
EPOR:19_11377233_-	EPOR	19:11377233:-	0.00980244	0.00703114	OPC	0.988506	1	-0.0136117
EPOR:19_11377647_-	EPOR	19:11377647:-	0.0631881	0.0443392	OPC	0.998419	1	0.00487108
EXT1:8_117794539_-	EXT1	8:117794539:-	0.00467501	0.00330033	OPC	0.461816	NA	-0.324585
EXT1:8_117799422_-	EXT1	8:117799422:-	0.062434	0.0344382	OPC	0.422982	0.770564	0.0468744
FANCA:16_89738493_-	FANCA	16:89738493:-	0.0230734	0.00301334	OPC	0.14391	0.503986	-0.438876
FANCA:16_89737566_-	FANCA	16:89737566:-	0.00693711	0.000860956	OPC	0.520663	NA	-0.391246
FECH:18_57549541_-	FECH	18:57549541:-	0.047655	0.0341512	OPC	0.147323	0.508566	0.0919046
FECH:18_57548334_-	FECH	18:57548334:-	0.00527824	0.00559621	OPC	0.175005	0.549542	-0.473191
FXN:9_69073070_+	FXN	9:69073070:+	0.112954	0.0571101	OPC	0.868377	0.963921	0.240477
FXN:9_69072815_+	FXN	9:69072815:+	0.00708792	0.00545272	OPC	0.891245	0.971082	-0.331448
GALK1:17_75757936_-	GALK1	17:75757936:-	0.215352	0.140192	OPC	0.924906	0.98488	0.105237
GAMT:19_1397098_-	GAMT	19:1397098:-	0.369326	0.246377	OPC	0.565591	0.837323	-0.0176878
GCDH:19_12899702_+	GCDH	19:12899702:+	0.053838	0.0268331	OPC	0.213652	0.59158	0.152765
GK:X_30730634_+	GK	X:30730634:+	0.0131202	0.00875305	OPC	0.57281	0.840575	0.148208
GK:X_30728955_+	GK	X:30728955:+	0.00422259	0.00344382	OPC	0.768077	NA	-0.150861
GK:X_30729711_+	GK	X:30729711:+	0.0152315	0.0117664	OPC	0.715909	0.9017	-0.0565048
HADHA:2_26191089_-	HADHA	2:26191089:-	0.00316694	0.00502224	OPC	0.0378148	NA	-1.56097
HADHA:2_26190654_-	HADHA	2:26190654:-	0.0458453	0.0216674	OPC	0.0558231	0.329552	0.262369
HADHA:2_26190897_-	HADHA	2:26190897:-	0.372644	0.242503	OPC	0.554589	0.832887	-0.0408654
HADHB:2_26290126_+	HADHB	2:26290126:+	0.171618	0.108337	OPC	0.000653705	0.0236119	0.252272
HADHB:2_26290459_+	HADHB	2:26290459:+	0.471271	0.388148	OPC	0.000594094	0.0220884	-0.165755
HPRT1:X_134500666_+	HPRT1	X:134500666:+	0.128035	0.0885349	OPC	0.249608	0.627632	0.0699625
HPRT1:X_134500423_+	HPRT1	X:134500423:+	0.0113105	0.0103315	OPC	0.279825	0.657148	-0.292311
ICAM1:19_10285804_+	ICAM1	19:10285804:+	0.00196049	0.0160712	OPC	0.353842	0.723059	-0.38582
ICAM1:19_10286610_+	ICAM1	19:10286610:+	0.00633389	0.0377386	OPC	0.3382	0.711454	0.148886
IDS:X_149478816_-	IDS	X:149478816:-	0.110391	0.152102	OPC	0.708634	0.899025	0.00368195
IDS:X_149482218_-	IDS	X:149482218:-	0.0428291	0.0464916	OPC	0.915963	0.981784	0.465779
IDS:X_149481597_-	IDS	X:149481597:-	0.00331775	0.00459176	OPC	0.892742	NA	0.0209248
IDS:X_149479067_-	IDS	X:149479067:-	0.0066355	0.00373081	OPC	0.0367285	0.272149	1.33406
IDS:X_149479482_-	IDS	X:149479482:-	0.0669582	0.102167	OPC	0.0209606	0.202364	-0.111901
IDS:X_149482524_-	IDS	X:149482524:-	0.0455437	0.058258	OPC	0.83822	0.952115	0.128194
INSR:19_7116141_-	INSR	19:7116141:-	0.0729905	0.0829387	OPC	0.0027052	0.0607777	-0.208555
INSR:19_7112280_-	INSR	19:7112280:-	0.0355904	0.0374516	OPC	0.646268	0.87277	0.0490492
INSR:19_7114736_-	INSR	19:7114736:-	0.022621	0.0146362	OPC	0.00058541	0.0220254	0.796019
JAG1:20_10637979_-	JAG1	20:10637979:-	0.0722365	0.087961	OPC	0.779398	0.930435	-0.0102325
JAG1:20_10638960_-	JAG1	20:10638960:-	0.0339315	0.0342947	OPC	0.108069	0.444748	0.246467
JAG1:20_10637691_-	JAG1	20:10637691:-	0.0138742	0.0219544	OPC	0.0483733	0.308315	-0.361694
KHK:2_27100728_+	KHK	2:27100728:+	0.00588147	0.00229588	OPC	0.537372	NA	0.282948
KHK:2_27099963_+	KHK	2:27099963:+	0.0818881	0.0414694	OPC	0.503162	0.807639	-0.0473558
LPL:8_19966090_+	LPL	8:19966090:+	0.0963656	0.185105	OPC	0.121132	0.46887	-0.166305
LPL:8_19967242_+	LPL	8:19967242:+	0.124265	0.187832	OPC	0.00888079	0.123957	0.234218
LPL:8_19966855_+	LPL	8:19966855:+	0.0619816	0.140766	OPC	0.356828	0.72481	-0.21346
MTTP:4_99623992_+	MTTP	4:99623992:+	0.00120645	0.00760511	OPC	0.447341	0.782051	0.346784
MTTP:4_99623254_+	MTTP	4:99623254:+	0.00135726	0.0113359	OPC	0.436138	0.776774	-0.279796
MMUT:6_49431572_-	MMUT	6:49431572:-	0.0630372	0.049505	OPC	0.385767	0.746425	0.100488
MMUT:6_49431365_-	MMUT	6:49431365:-	0.0536872	0.0473526	OPC	0.702834	0.896146	-0.0745493
MMUT:6_49430366_-	MMUT	6:49430366:-	0.0221686	0.019802	OPC	0.634035	0.868981	-0.0984918
MMUT:6_49430780_-	MMUT	6:49430780:-	0.0235259	0.0193715	OPC	0.94018	0.988443	-0.012891
NAGA:22_42058387_-	NAGA	22:42058387:-	0.013271	0.0175061	OPC	0.754675	0.920806	-0.0634714
NAGA:22_42059764_-	NAGA	22:42059764:-	0.0408686	0.0500789	OPC	0.747418	0.917995	0.0304373
NPC1:18_23531498_-	NPC1	18:23531498:-	0.0378525	0.0420433	OPC	0.108201	0.444947	0.383688
NPC1:18_23531726_-	NPC1	18:23531726:-	0.00331775	0.00703114	OPC	0.115469	0.458241	-0.544254
PEX7:6_136913928_+	PEX7	6:136913928:+	0.0610768	0.0529488	OPC	0.485391	0.79897	-0.111755
PEX7:6_136913658_+	PEX7	6:136913658:+	0.0141758	0.0100445	OPC	0.50441	0.807928	0.217629
PGK1:X_78126249_+	PGK1	X:78126249:+	0.829136	0.825083	OPC	1.78431e-06	0.000255562	-0.288654
PGK1:X_78126843_+	PGK1	X:78126843:+	0.220781	0.243507	OPC	1.97921e-06	0.000277177	0.369846
PKD2:4_88077762_+	PKD2	4:88077762:+	0.0479566	0.0327163	OPC	0.988319	1	-0.000880496
PKD2:4_88076835_+	PKD2	4:88076835:+	0.0180968	0.0119099	OPC	0.985146	1	0.00183266
POU3F4:X_83512121_+	POU3F4	X:83512121:+	0.0425275	0.0154972	OPC	0.920088	0.983483	0.00398221
POU3F4:X_83511167_+	POU3F4	X:83511167:+	0.0366461	0.0142058	OPC	0.918944	0.98339	-0.00445283
PRNP:20_4700957_+	PRNP	20:4700957:+	0.0202081	0.0199455	OPC	0.822112	0.94517	0.0618758
PRNP:20_4701587_+	PRNP	20:4701587:+	0.326044	0.337208	OPC	0.817115	0.943816	-0.0351015
PTS:11_112233974_+	PTS	11:112233974:+	0.017192	0.00746162	OPC	0.308815	0.687686	0.203153
PTS:11_112233797_+	PTS	11:112233797:+	0.4393	0.259435	OPC	0.300851	0.680289	-0.153611
PEX2:8_76981527_-	PEX2	8:76981527:-	0.00904841	0.00473526	OPC	0.29008	0.667427	0.398567
PEX2:8_76982085_-	PEX2	8:76982085:-	0.0625848	0.0427608	OPC	0.711081	0.899158	0.0389441
PEX2:8_76982949_-	PEX2	8:76982949:-	0.266626	0.18654	OPC	0.429015	0.773577	-0.0235563
QDPR:4_17486427_-	QDPR	4:17486427:-	0.0683155	0.0601234	OPC	0.45787	0.788213	-0.722791
QDPR:4_17486530_-	QDPR	4:17486530:-	0.40552	0.223418	OPC	0.794041	0.936473	-0.261958
QDPR:4_17486854_-	QDPR	4:17486854:-	0.1122	0.057397	OPC	0.0406506	0.283959	0.0151873
RB1:13_48481885_+	RB1	13:48481885:+	0.124416	0.0957096	OPC	0.000491207	0.0194691	0.251071
RB1:13_48480589_+	RB1	13:48480589:+	0.0021113	0.00645717	OPC	0.0012601	0.0374182	-1.53594
ATXN1:6_16302720_-	ATXN1	6:16302720:-	0.00784195	0.009614	OPC	0.198648	0.575894	0.324556
ATXN1:6_16305109_-	ATXN1	6:16305109:-	0.0120645	0.0159277	OPC	0.380447	0.742238	0.178694
ATXN1:6_16301118_-	ATXN1	6:16301118:-	0.0174936	0.0312814	OPC	0.0721859	0.370452	-0.246087
SOX9:17_72124433_+	SOX9	17:72124433:+	0.00422259	0.00717463	OPC	0.644627	0.871768	-0.211818
SOX9:17_72126386_+	SOX9	17:72126386:+	0.152315	0.223131	OPC	0.686618	0.891181	-0.033805
SOX9:17_72125405_+	SOX9	17:72125405:+	0.0107073	0.0109054	OPC	0.191021	0.567035	0.53242
SOX9:17_72125756_+	SOX9	17:72125756:+	0.0088976	0.0182236	OPC	0.885594	0.96901	-0.610475
SOX9:17_72124964_+	SOX9	17:72124964:+	0.0960639	0.143349	OPC	0.578936	0.842989	-0.0501414
TIMP3:22_32861193_+	TIMP3	22:32861193:+	0.0274468	0.0727508	OPC	0.542726	0.826427	0.0269533
TIMP3:22_32860545_+	TIMP3	22:32860545:+	0.0622832	0.128569	OPC	0.0749513	0.377555	0.271964
TIMP3:22_32863020_+	TIMP3	22:32863020:+	0.0941035	0.21323	OPC	0.343416	0.71479	-0.188025
TIMP3:22_32860941_+	TIMP3	22:32860941:+	0.00301614	0.0146362	OPC	0.109546	0.44729	-0.691148
TIMP3:22_32859645_+	TIMP3	22:32859645:+	0.0440356	0.117377	OPC	0.658041	0.877389	-0.0072657
TPM1:15_63066102_+	TPM1	15:63066102:+	0.0693711	0.0147797	OPC	0.000427716	0.0177333	1.33521
TSC1:9_132891356_-	TSC1	9:132891356:-	0.0429799	0.0383125	OPC	0.640428	0.870733	-0.0308021
TSC1:9_132895982_-	TSC1	9:132895982:-	0.00784195	0.00660066	OPC	0.659831	0.878405	0.134153
TSHR:14_81145911_+	TSHR	14:81145911:+	0.0116121	0.000717463	OPC	0.535755	0.822793	0.3374
TSHR:14_81146289_+	TSHR	14:81146289:+	0.0660534	0.00602669	OPC	0.788564	0.934825	0.0592406
UMPS:3_124745171_+	UMPS	3:124745171:+	0.00603227	0.00358732	OPC	0.422933	0.770564	-0.33326
UMPS:3_124744271_+	UMPS	3:124744271:+	0.275675	0.136174	OPC	0.389405	0.747926	0.0832172
XPA:9_97675372_-	XPA	9:97675372:-	0.0545921	0.0596929	OPC	0.0633042	0.346455	-0.156703
XPA:9_97674931_-	XPA	9:97674931:-	0.0787212	0.0726073	OPC	0.0623288	0.344558	0.123112
BLMH:17_30248846_-	BLMH	17:30248846:-	0.0119137	0.00502224	OPC	0.365148	0.730468	-0.289869
BLMH:17_30248216_-	BLMH	17:30248216:-	0.252752	0.0928397	OPC	0.334368	0.708598	0.0497966
TPP1:11_6612784_-	TPP1	11:6612784:-	0.101795	0.182666	OPC	0.00103497	0.0330554	0.130505
TPP1:11_6613765_-	TPP1	11:6613765:-	0.0149299	0.0430478	OPC	0.00343256	0.0701185	-0.448591
TPP1:11_6614314_-	TPP1	11:6614314:-	0.00196049	0.00631367	OPC	0.20346	0.58176	-0.56564
COL5A2:2_189033774_-	COL5A2	2:189033774:-	0.0380033	0.0355862	OPC	0.363447	0.729965	-0.604812
COL5A2:2_189032541_-	COL5A2	2:189032541:-	0.102398	0.0736117	OPC	0.4682	0.791976	0.0682845
COL5A2:2_189032919_-	COL5A2	2:189032919:-	0.00980244	0.0058832	OPC	1	1	0.0422224
COL5A2:2_189032055_-	COL5A2	2:189032055:-	0.0152315	0.00502224	OPC	0.257458	0.633914	0.841885
COL5A2:2_189033558_-	COL5A2	2:189033558:-	0.0180968	0.00860956	OPC	0.491557	0.801102	0.411732
CYBB:X_37811007_+	CYBB	X:37811007:+	0	0.0152102	OPC	0.420606	0.769758	-8.035
CYBB:X_37812015_+	CYBB	X:37812015:+	0.000150807	0.0126273	OPC	0.418265	0.767367	0.561187
GM2A:5_151270403_+	GM2A	5:151270403:+	0.0021113	0.00688765	OPC	0.0531773	0.320846	-0.869895
HFE:6_26096824_+	HFE	6:26096824:+	0.00180968	0.00530923	OPC	0.654447	NA	-0.217579
HFE:6_26095483_+	HFE	6:26095483:+	0.00316694	0.00703114	OPC	0.645786	0.872493	0.152641
PECAM1:17_64322520_-	PECAM1	17:64322520:-	0.0022621	0.0126273	OPC	0.144517	0.504262	-0.362004
PECAM1:17_64323069_-	PECAM1	17:64323069:-	0.00196049	0.00803559	OPC	0.161473	0.533098	0.563635
PSEN2:1_226895712_+	PSEN2	1:226895712:+	0.00648469	0.00459176	OPC	0.638661	0.870041	0.141903
PSEN2:1_226896090_+	PSEN2	1:226896090:+	0.062434	0.0473526	OPC	0.643703	0.871576	-0.0201167
SOD1:21_31668695_+	SOD1	21:31668695:+	0.756447	0.622758	OPC	0.89736	0.973852	0.00903412
SOD1:21_31668920_+	SOD1	21:31668920:+	0.676972	0.530779	OPC	0.897389	0.973852	-0.00916701
STK11:19_1228420_+	STK11	19:1228420:+	0.0292565	0.029129	OPC	0.580349	0.843001	-0.0881923
STK11:19_1228083_+	STK11	19:1228083:+	0.0622832	0.0566796	OPC	0.566694	0.837548	0.0498039
BARD1:2_214726650_-	BARD1	2:214726650:-	0.0512743	0.0218109	OPC	0.00807208	0.115614	0.359946
BARD1:2_214725666_-	BARD1	2:214725666:-	0.0150807	0.00918353	OPC	0.350287	0.719365	-0.228835
BARD1:2_214728582_-	BARD1	2:214728582:-	0.122757	0.0751901	OPC	0.0460359	0.300952	-0.0951659
ATRX:X_77506599_-	ATRX	X:77506599:-	0.00859599	0.00344382	OPC	0.40624	0.759413	0.321845
ATRX:X_77506941_-	ATRX	X:77506941:-	0.116574	0.0705984	OPC	0.00276501	0.0616817	-0.246071
ATRX:X_77505744_-	ATRX	X:77505744:-	0.125622	0.0555316	OPC	0.00721	0.107544	0.24162
ELN:7_74069895_+	ELN	7:74069895:+	0.044488	0.038169	OPC	0.636313	0.869594	-0.150274
ELN:7_74069657_+	ELN	7:74069657:+	0.092897	0.0650022	OPC	0.633127	0.868971	0.133805
HEXA:15_72343876_-	HEXA	15:72343876:-	0.163022	0.213087	OPC	0.678055	0.886903	0.0268734
HEXA:15_72343444_-	HEXA	15:72343444:-	0.0137234	0.020089	OPC	0.685229	0.890925	-0.0589252
PMS1:2_189877593_+	PMS1	2:189877593:+	0.0502187	0.0289855	OPC	0.0275563	0.234359	-0.185887
RFXAP:13_36829083_+	RFXAP	13:36829083:+	0.117177	0.0520878	OPC	0.0845263	0.39649	0.13238
RFXAP:13_36828651_+	RFXAP	13:36828651:+	0.00542905	0.0038743	OPC	0.114039	0.455721	-0.662943
VHL:3_10152042_+	VHL	3:10152042:+	0.0754034	0.0453437	OPC	0.098631	0.428149	-0.188731
VHL:3_10151430_+	VHL	3:10151430:+	0.0241291	0.00817908	OPC	0.00651493	0.10063	0.612217
VHL:3_10150836_+	VHL	3:10150836:+	0.0229226	0.0137753	OPC	0.49922	0.805343	-0.184881
VHL:3_10152357_+	VHL	3:10152357:+	0.0303122	0.0147797	OPC	0.554242	0.832688	0.115836
WRN:8_31173757_+	WRN	8:31173757:+	0.0194541	0.0111924	OPC	0.722548	0.90487	-0.0888003
WRN:8_31175908_+	WRN	8:31175908:+	0.0177952	0.00875305	OPC	0.72356	0.905293	0.0952541
DCX:X_111293795_-	DCX	X:111293795:-	0.273714	0.0383125	OPC	0.731834	0.911444	0.0205111
DCX:X_111300662_-	DCX	X:111300662:-	0.0660534	0.00918353	OPC	0.838673	0.952115	-0.0791515
DCX:X_111301337_-	DCX	X:111301337:-	0.0146283	0.00129143	OPC	0.574393	0.841233	0.551989
DCX:X_111294344_-	DCX	X:111294344:-	0.194993	0.0274071	OPC	0.649481	0.874485	-0.0318992
IL6R:1_154466822_+	IL6R	1:154466822:+	0.00150807	0.0220979	OPC	0.364233	0.730397	0.354043
IL6R:1_154469437_+	IL6R	1:154469437:+	0.00045242	0.0140623	OPC	0.370967	0.735511	-0.755588
FCGR3A:1_161541802_-	FCGR3A	1:161541802:-	0.00286533	0.0816473	OPC	0.15242	0.516646	-0.241943
FCGR3A:1_161542675_-	FCGR3A	1:161542675:-	0.000150807	0.0111924	OPC	0.159474	0.530067	0.675312
CD55:1_207360489_+	CD55	1:207360489:+	0.0108581	0.00674415	OPC	0.126345	0.478049	0.337632
CD55:1_207359760_+	CD55	1:207359760:+	0.00377017	0.00416129	OPC	0.136703	NA	-0.544305
SLC11A1:2_218395784_+	SLC11A1	2:218395784:+	0.000301614	0.0109054	OPC	0.095419	0.420805	-1.0182
SLC11A1:2_218395316_+	SLC11A1	2:218395316:+	0.000150807	0.0327163	OPC	2.61661e-08	7.16952e-06	-3.90808
SLC11A1:2_218396882_+	SLC11A1	2:218396882:+	0.00648469	0.0289855	OPC	5.58109e-08	1.35277e-05	1.82866
SPP1:4_87982905_+	SPP1	4:87982905:+	0.0203589	0.121108	OPC	0.877622	0.967172	-0.00298133
SPP1:4_87983337_+	SPP1	4:87983337:+	0.139044	0.340651	OPC	0.875927	0.966521	0.00271186
IGFBP3:7_45912904_-	IGFBP3	7:45912904:-	0.0117629	0.0896829	OPC	0.724224	0.905927	0.215601
IGFBP3:7_45912374_-	IGFBP3	7:45912374:-	0.131956	0.508968	OPC	0.834415	0.950815	-0.343014
IGFBP3:7_45913363_-	IGFBP3	7:45913363:-	0.00346856	0.0264026	OPC	0.459969	0.788574	0.379624
IGFBP5:2_216676012_-	IGFBP5	2:216676012:-	0.00799276	0.00487875	OPC	0.00401445	0.0766104	3.65589
IGFBP5:2_216672232_-	IGFBP5	2:216672232:-	0.221988	0.572966	OPC	0.231054	0.610443	0.307427
IGFBP5:2_216672880_-	IGFBP5	2:216672880:-	0.00633389	0.0731812	OPC	0.881629	0.967742	-1.05324
IGFBP5:2_216675742_-	IGFBP5	2:216675742:-	0.0208113	0.0997274	OPC	0.879926	0.967742	-0.125244
IGFBP5:2_216672358_-	IGFBP5	2:216672358:-	0.102549	0.452863	OPC	0.829106	0.948498	-0.199843
IGFBP5:2_216675598_-	IGFBP5	2:216675598:-	0.0177952	0.162721	OPC	0.93587	0.98717	-0.811435
IGFBP5:2_216676606_-	IGFBP5	2:216676606:-	0.12336	0.466207	OPC	0.119063	0.465614	-0.0528229
SERPINE1:7_101138294_+	SERPINE1	7:101138294:+	0.0244307	0.175635	OPC	0.0373376	0.274564	-0.0943279
SERPINE1:7_101137601_+	SERPINE1	7:101137601:+	0.00180968	0.0167886	OPC	0.044673	0.297349	0.865667
CD44:11_35232387_+	CD44	11:35232387:+	0.0117629	0.192998	OPC	0.0314381	0.250987	0.382353
CD44:11_35229462_+	CD44	11:35229462:+	0.00754034	0.167312	OPC	0.161347	0.533057	-0.19488
CD44:11_35230002_+	CD44	11:35230002:+	0.00814357	0.185536	OPC	0.27181	0.648108	-0.148646
NCAM1:11_113275699_+	NCAM1	11:113275699:+	0.0435832	0.0140623	OPC	0.544146	0.827067	0.339222
NCAM1:11_113275492_+	NCAM1	11:113275492:+	0.00648469	0.00703114	OPC	0.161642	0.533397	-1.40828
NCAM1:11_113278417_+	NCAM1	11:113278417:+	0.473835	0.18941	OPC	0.146419	0.506995	0.396606
NCAM1:11_113277814_+	NCAM1	11:113277814:+	0.299352	0.135027	OPC	0.294286	0.673171	0.0374757
NCAM1:11_113276671_+	NCAM1	11:113276671:+	0.135123	0.0619888	OPC	0.00253764	0.0586581	-0.121941
NCAM1:11_113277022_+	NCAM1	11:113277022:+	0.05233	0.0222414	OPC	0.175484	0.550609	-0.0451586
RFX2:19_5993174_-	RFX2	19:5993174:-	0.0108581	0.0177931	OPC	0.261893	0.63855	0.265538
RFX2:19_5993543_-	RFX2	19:5993543:-	0.0168904	0.0364471	OPC	0.239021	0.618384	-0.165646
ADH5:4_99072163_-	ADH5	4:99072163:-	0.404313	0.289138	OPC	0.28443	0.661674	-0.208771
ADH5:4_99070994_-	ADH5	4:99070994:-	0.176444	0.0928397	OPC	0.292792	0.671216	0.157536
ADH5:4_99071291_-	ADH5	4:99071291:-	0.0278993	0.0150667	OPC	0.484931	0.79897	0.0630354
ALDH1B1:9_38397421_+	ALDH1B1	9:38397421:+	0.0170412	0.00817908	OPC	0.186525	0.561624	-0.28663
ALDH1B1:9_38398231_+	ALDH1B1	9:38398231:+	0.00738953	0.00315684	OPC	0.920219	0.983483	-0.132444
ALDH1B1:9_38397943_+	ALDH1B1	9:38397943:+	0.00995325	0.00258287	OPC	0.0713712	0.368673	0.586796
ALDH9A1:1_165662603_-	ALDH9A1	1:165662603:-	0.131654	0.109628	OPC	0.202179	0.580089	0.147243
ALDH9A1:1_165662235_-	ALDH9A1	1:165662235:-	0.235259	0.22801	OPC	0.198751	0.575905	-0.115723
ATP1A2:1_160142778_+	ATP1A2	1:160142778:+	0.0713316	0.029703	OPC	0.0897909	0.408712	0.267313
ATP1A2:1_160143579_+	ATP1A2	1:160143579:+	0.113256	0.0651456	OPC	0.0884753	0.406319	-0.225699
COMT:22_19968994_+	COMT	22:19968994:+	0.648922	0.638686	OPC	0.851786	0.956162	0.00875906
COMT:22_19969939_+	COMT	22:19969939:+	0.0399638	0.0457741	OPC	0.858621	0.959825	-0.0265051
CYP27B1:12_57762839_-	CYP27B1	12:57762839:-	0.0892776	0.0170756	OPC	0.565211	0.837323	0.0112201
CYP27B1:12_57762353_-	CYP27B1	12:57762353:-	0.470517	0.104032	OPC	0.565212	0.837323	-0.0111947
CYP51A1:7_92112172_-	CYP51A1	7:92112172:-	0.223797	0.201751	OPC	0.584173	0.844369	0.0426997
CYP51A1:7_92113604_-	CYP51A1	7:92113604:-	0.0277485	0.0241068	OPC	0.911699	0.979933	0.0515737
CYP51A1:7_92113172_-	CYP51A1	7:92113172:-	0.0196049	0.019802	OPC	0.367796	0.733032	-0.134812
DHFR:5_80628781_-	DHFR	5:80628781:-	0.0915397	0.0156407	OPC	0.0349779	0.264941	-0.640441
DHFR:5_80626306_-	DHFR	5:80626306:-	0.215201	0.0327163	OPC	0.676811	0.886316	-0.0854889
DHFR:5_80627683_-	DHFR	5:80627683:-	0.0550445	0.00459176	OPC	0.0682457	0.360205	0.43151
DHFR:5_80626909_-	DHFR	5:80626909:-	0.203137	0.0276941	OPC	0.0565965	0.331361	0.148845
FKBP1A:20_1369751_-	FKBP1A	20:1369751:-	0.0916905	0.0754771	OPC	0.612801	0.85998	-0.0931595
FKBP1A:20_1369211_-	FKBP1A	20:1369211:-	0.0134218	0.020376	OPC	0.0497386	0.309736	-0.887762
GLRB:4_157171753_+	GLRB	4:157171753:+	0.00965164	0.00502224	OPC	0.651628	0.874695	0.116374
GLRB:4_157171267_+	GLRB	4:157171267:+	0.0939526	0.0559621	OPC	0.538376	0.824507	-0.0357301
GLRB:4_157172077_+	GLRB	4:157172077:+	0.0176444	0.00932702	OPC	0.728946	0.909689	0.0847378
GRIA3:X_123490347_+	GRIA3	X:123490347:+	0.00693711	0.00215239	OPC	0.629453	NA	-0.21831
GRIA3:X_123490896_+	GRIA3	X:123490896:+	0.137988	0.038169	OPC	0.849538	0.955607	-0.0147927
GRIA3:X_123488970_+	GRIA3	X:123488970:+	0.0901825	0.0238198	OPC	0.760345	0.923166	0.0570457
GRINA:8_143993397_+	GRINA	8:143993397:+	0.377922	0.282824	OPC	0.388691	0.747885	0.624629
GRINA:8_143993157_+	GRINA	8:143993157:+	0.00271452	0.00416129	OPC	0.375347	NA	-0.669744
GSTM3:1_109736963_-	GSTM3	1:109736963:-	0.550294	0.24652	OPC	1.13927e-06	0.000175115	0.365493
GSTM3:1_109736540_-	GSTM3	1:109736540:-	0.0601719	0.0281246	OPC	0.0470054	0.303513	-0.264368
GSTM3:1_109735694_-	GSTM3	1:109735694:-	0.0274468	0.0210934	OPC	1.30109e-09	5.29e-07	-1.01688
HPGD:4_174490287_-	HPGD	4:174490287:-	0.00346856	0.00617018	OPC	0.38799	0.747512	-0.271546
HPGD:4_174491061_-	HPGD	4:174491061:-	0.00527824	0.00717463	OPC	0.383142	0.743857	0.211885
IFNAR2:21_33262758_+	IFNAR2	21:33262758:+	0.126376	0.067298	OPC	0.310347	0.689015	0.0574275
IFNAR2:21_33265656_+	IFNAR2	21:33265656:+	0.0268436	0.0157842	OPC	0.459397	0.788574	-0.124042
IFNAR2:21_33264477_+	IFNAR2	21:33264477:+	0.0239783	0.0137753	OPC	0.567621	0.8379	-0.109196
IGF1R:15_98959850_+	IGF1R	15:98959850:+	0.00467501	0.00832257	OPC	0.113995	0.455721	0.606216
IGF1R:15_98958721_+	IGF1R	15:98958721:+	0.00346856	0.00459176	OPC	0.15951	NA	1.14561
IGF1R:15_98964499_+	IGF1R	15:98964499:+	0.021113	0.0655761	OPC	0.0034049	0.0701185	-0.262752
IGF2R:6_160105473_+	IGF2R	6:160105473:+	0.00738953	0.00631367	OPC	0.894163	0.972057	0.0376292
IGF2R:6_160106544_+	IGF2R	6:160106544:+	0.0818881	0.0713158	OPC	0.893954	0.971998	-0.00519329
KCNJ5:11_128918032_+	KCNJ5	11:128918032:+	0.0022621	0.00473526	OPC	0.822067	NA	0.095031
KCNJ5:11_128919589_+	KCNJ5	11:128919589:+	0.00256372	0.00602669	OPC	0.818835	0.944505	-0.0905154
KCNJ2:17_70180032_+	KCNJ2	17:70180032:+	0.0111597	0.00990099	OPC	0.2641	0.640981	-0.210353
KCNJ2:17_70178694_+	KCNJ2	17:70178694:+	0.00995325	0.00617018	OPC	0.272779	0.648945	0.282628
KITLG:12_88494970_-	KITLG	12:88494970:-	0.00573066	0.00286985	OPC	0.312731	NA	-0.441432
KITLG:12_88492828_-	KITLG	12:88492828:-	0.0372493	0.0121969	OPC	0.280183	0.65764	0.142233
NQO1:16_69709405_-	NQO1	16:69709405:-	0.00904841	0.00760511	OPC	0.551639	0.831781	0.122314
NQO1:16_69710854_-	NQO1	16:69710854:-	0.06168	0.0512269	OPC	0.564007	0.837202	-0.0240835
P4HA1:10_73007228_-	P4HA1	10:73007228:-	0.100136	0.240781	OPC	0.987813	1	0.000340139
P4HA1:10_73007669_-	P4HA1	10:73007669:-	0.0253355	0.0650022	OPC	0.985351	1	-0.00111877
PDHB:3_58427675_-	PDHB	3:58427675:-	0.425124	0.22844	OPC	0.351007	0.720068	0.100006
PDHB:3_58427989_-	PDHB	3:58427989:-	0.0832454	0.04807	OPC	0.357098	0.72481	-0.125105
PPIC:5_123023623_-	PPIC	5:123023623:-	0.0116121	0.0100445	OPC	0.949807	0.991475	0.00984799
PPIC:5_123023389_-	PPIC	5:123023389:-	0.0930478	0.0744727	OPC	0.971467	0.997062	-0.00185616
PPP3CA:4_101024349_-	PPP3CA	4:101024349:-	0.0654502	0.049218	OPC	0.607009	0.855787	-0.0764141
PPP3CA:4_101025339_-	PPP3CA	4:101025339:-	0.117629	0.100588	OPC	0.0207803	0.201725	-0.22122
PPP3CA:4_101024961_-	PPP3CA	4:101024961:-	0.0770623	0.049505	OPC	0.111934	0.452039	0.140293
PPP3CA:4_101023440_-	PPP3CA	4:101023440:-	0.103453	0.0654326	OPC	0.0262899	0.227424	0.162106
PPP3R1:2_68179704_-	PPP3R1	2:68179704:-	0.00361936	0.00401779	OPC	0.915145	NA	-0.0243567
PPP3R1:2_68178858_-	PPP3R1	2:68178858:-	0.0183984	0.020089	OPC	0.912738	0.980412	0.015058
PTAFR:1_28147170_-	PTAFR	1:28147170:-	0.000301614	0.0137753	OPC	0.840253	0.952448	0.164943
PTAFR:1_28149366_-	PTAFR	1:28149366:-	0.000603227	0.0258287	OPC	0.82839	0.948495	-0.078897
PTGS2:1_186671838_-	PTGS2	1:186671838:-	0.00361936	0.0216674	OPC	0.0591863	0.338776	0.280584
PTGS2:1_186673746_-	PTGS2	1:186673746:-	0.000301614	0.00717463	OPC	0.063663	0.347513	-1.53088
RARA:17_40357638_+	RARA	17:40357638:+	0.0441864	0.0377386	OPC	0.0524277	0.318162	0.326084
RARA:17_40356774_+	RARA	17:40356774:+	0.0666566	0.0787774	OPC	0.0468305	0.302848	-0.250252
RPL22:1_6186231_-	RPL22	1:6186231:-	0.714975	0.503372	OPC	0.0220233	0.207542	0.688776
RPL22:1_6185062_-	RPL22	1:6185062:-	0.308702	0.270914	OPC	0.110227	0.449468	-0.190611
RPL22:1_6186603_-	RPL22	1:6186603:-	0.905746	0.825226	OPC	0.0753067	0.377995	-0.098108
RPL23A:17_28724342_+	RPL23A	17:28724342:+	0.368421	0.163438	OPC	3.5193e-08	8.87144e-06	0.35238
RPL23A:17_28724001_+	RPL23A	17:28724001:+	0.864425	0.695939	OPC	3.08437e-08	8.09905e-06	-0.260983
RPL28:19_55388412_+	RPL28	19:55388412:+	0.946464	0.887071	OPC	0.28115	0.657718	-0.125756
RPL31:2_101006487_+	RPL31	2:101006487:+	0.659478	0.58301	OPC	0.264961	0.642224	-0.0836465
RPL34:4_108630171_+	RPL34	4:108630171:+	0.0108581	0.00631367	OPC	0.248271	0.626371	0.106711
RPL34:4_108630423_+	RPL34	4:108630423:+	0.180817	0.0939877	OPC	0.0418345	0.287818	0.402785
RPL35A:3_197955900_+	RPL35A	3:197955900:+	0.808325	0.671976	OPC	0.00165802	0.0455286	-0.359431
RPL35A:3_197956584_+	RPL35A	3:197956584:+	0.0841502	0.0370211	OPC	0.00200439	0.0515578	0.512235
RPL37:5_40827762_-	RPL37	5:40827762:-	0.101795	0.0756206	OPC	0.418518	0.767595	-0.173194
RPL37:5_40830514_-	RPL37	5:40830514:-	0.00754034	0.00932702	OPC	0.199821	0.576895	-0.9031
RPL37:5_40832406_-	RPL37	5:40832406:-	0.882521	0.749605	OPC	0.667076	0.882295	-0.0894603
RPL37:5_40825287_-	RPL37	5:40825287:-	0.0833962	0.0450567	OPC	0.319792	0.697907	0.289908
RPL37:5_40831371_-	RPL37	5:40831371:-	0.0331775	0.00301334	OPC	0.0201353	0.199417	2.87033
RPL37:5_40826358_-	RPL37	5:40826358:-	0.0551953	0.0259722	OPC	0.579817	0.843001	0.467308
RPL37A:2_216501518_+	RPL37A	2:216501518:+	0.93078	0.838427	OPC	0.539482	0.825198	-0.320347
RPL37A:2_216502449_+	RPL37A	2:216502449:+	0.0425275	0.0212369	OPC	0.515515	0.811615	0.287326
REEP3:10_63621003_+	REEP3	10:63621003:+	0.0509727	0.0216674	OPC	0.0184914	0.190476	0.331555
REEP3:10_63625107_+	REEP3	10:63625107:+	0.00618308	0.00172191	OPC	0.333928	NA	0.872799
REEP3:10_63621462_+	REEP3	10:63621462:+	0.00919922	0.00545272	OPC	0.824536	0.945897	-0.207556
REEP3:10_63624569_+	REEP3	10:63624569:+	0.168753	0.108911	OPC	0.0406461	0.283959	-0.264879
BLOC1S2:10_100274983_-	BLOC1S2	10:100274983:-	0.0447896	0.038743	OPC	0.691343	0.892048	0.0344248
BLOC1S2:10_100274712_-	BLOC1S2	10:100274712:-	0.201025	0.173339	OPC	0.689344	0.891181	-0.0185123
NKIRAS2:17_42025618_+	NKIRAS2	17:42025618:+	0.160308	0.0792079	OPC	0.0326861	0.255529	0.130796
NKIRAS2:17_42024709_+	NKIRAS2	17:42024709:+	0.195295	0.111924	OPC	0.0322072	0.254035	-0.104725
ATP2B4:1_203744063_+	ATP2B4	1:203744063:+	0.0836978	0.0980055	OPC	0.681555	0.888201	-0.0621147
ATP2B4:1_203743694_+	ATP2B4	1:203743694:+	0.0066355	0.00674415	OPC	0.716149	0.901822	0.192927
ZNF429:19_21538178_+	ZNF429	19:21538178:+	0.101945	0.0683025	OPC	0.533445	0.821247	0.0257669
ZNF429:19_21538574_+	ZNF429	19:21538574:+	0.0114613	0.00846606	OPC	0.553647	0.832688	-0.153204
SMAD5:5_136182714_+	SMAD5	5:136182714:+	0.109637	0.0586885	OPC	0.0183795	0.190105	0.242282
SMAD5:5_136182210_+	SMAD5	5:136182210:+	0.0426783	0.0235328	OPC	0.354512	0.723363	0.178817
SMAD5:5_136179375_+	SMAD5	5:136179375:+	0.040567	0.0318554	OPC	0.00383899	0.0747488	-0.367813
SMAD5:5_136177935_+	SMAD5	5:136177935:+	0.0366461	0.0265461	OPC	0.21517	0.59317	-0.248274
STX16:20_58677719_+	STX16	20:58677719:+	0.00497662	0.00330033	OPC	0.868927	NA	0.116698
STX16:20_58679447_+	STX16	20:58679447:+	0.107073	0.0747596	OPC	0.630822	0.868284	0.0221945
STX16:20_58678610_+	STX16	20:58678610:+	0.13452	0.097575	OPC	0.600992	0.852845	-0.0281792
C16orf87:16_46802717_-	C16orf87	16:46802717:-	0.0190017	0.00817908	OPC	0.609146	0.857569	-0.156352
C16orf87:16_46800251_-	C16orf87	16:46800251:-	0.0101041	0.00143493	OPC	0.0164265	0.17726	1.50204
C16orf87:16_46796687_-	C16orf87	16:46796687:-	0.0158347	0.00444827	OPC	0.268631	0.644919	0.450548
C16orf87:16_46802078_-	C16orf87	16:46802078:-	0.222892	0.0951356	OPC	0.0597417	0.33961	-0.0541948
SLC35E4:22_30647374_+	SLC35E4	22:30647374:+	0.00678631	0.00617018	OPC	0.172677	0.548033	0.347253
SLC35E4:22_30647878_+	SLC35E4	22:30647878:+	0.0260896	0.0330033	OPC	0.173492	0.548438	-0.107307
UBE2W:8_73788144_-	UBE2W	8:73788144:-	0.0313678	0.0228153	OPC	0.905739	0.977642	-0.0346889
UBE2W:8_73792374_-	UBE2W	8:73792374:-	0.0488614	0.0330033	OPC	0.42419	0.771055	0.0811428
UBE2W:8_73792959_-	UBE2W	8:73792959:-	0.0554969	0.0414694	OPC	0.774951	0.928271	-0.0553902
UBE2W:8_73790628_-	UBE2W	8:73790628:-	0.0345348	0.0258287	OPC	0.870853	0.964728	-0.0523857
NDUFV3:21_42909100_+	NDUFV3	21:42909100:+	0.441864	0.215239	OPC	0.000270814	0.012698	0.15723
NDUFV3:21_42912853_+	NDUFV3	21:42912853:+	0.0285025	0.019228	OPC	0.0113636	0.141625	-0.557469
NDUFV3:21_42909649_+	NDUFV3	21:42909649:+	0.0781179	0.0423303	OPC	0.179557	0.554267	-0.166659
NDUFV3:21_42911893_+	NDUFV3	21:42911893:+	0.00301614	0.00530923	OPC	0.0192828	NA	-1.96196
GALK2:15_49330718_+	GALK2	15:49330718:+	0.0110089	0.0139188	OPC	0.337649	0.711303	-0.253559
GALK2:15_49328504_+	GALK2	15:49328504:+	0.0411703	0.0394605	OPC	0.484924	0.79897	0.183088
TIMM50:19_39489964_+	TIMM50	19:39489964:+	0.494043	0.213947	OPC	0.0882118	0.40555	0.173108
TIMM50:19_39493762_+	TIMM50	19:39493762:+	0.0229226	0.00875305	OPC	0.647282	0.873477	0.0132727
TIMM50:19_39490188_+	TIMM50	19:39490188:+	0.0117629	0.0103315	OPC	0.139198	0.497555	-1.19954
TIMM50:19_39492871_+	TIMM50	19:39492871:+	0.0274468	0.0121969	OPC	0.220175	0.599372	-0.231082
MED8:1_43383934_-	MED8	1:43383934:-	0.0689187	0.0639977	OPC	0.021656	0.206002	-0.228183
MED8:1_43384782_-	MED8	1:43384782:-	0.193184	0.143636	OPC	0.0198585	0.19823	0.148191
ETFRF1:12_25205001_+	ETFRF1	12:25205001:+	0.434776	0.292725	OPC	0.0446824	0.297349	0.66015
ETFRF1:12_25204691_+	ETFRF1	12:25204691:+	0.00256372	0.00502224	OPC	0.0558177	NA	-1.04708
ZNF425:7_149103289_-	ZNF425	7:149103289:-	0.0045242	0.00286985	OPC	0.299399	NA	0.425602
ZNF425:7_149102796_-	ZNF425	7:149102796:-	0.0143266	0.0130578	OPC	0.274339	0.650813	-0.141365
SPOPL:2_138570319_+	SPOPL	2:138570319:+	0.00392098	0.00315684	OPC	0.513119	NA	0.312356
SPOPL:2_138573217_+	SPOPL	2:138573217:+	0.0202081	0.0223848	OPC	0.240488	0.61871	-0.159528
SPOPL:2_138572304_+	SPOPL	2:138572304:+	0.0045242	0.00516573	OPC	0.629775	0.867981	-0.238904
SPOPL:2_138569428_+	SPOPL	2:138569428:+	0.00829437	0.00617018	OPC	0.16307	0.535376	0.390253
ZNF470:19_56580034_+	ZNF470	19:56580034:+	0.00482582	0.00229588	OPC	0.392031	NA	0.478564
ZNF470:19_56581672_+	ZNF470	19:56581672:+	0.0128186	0.00990099	OPC	0.342837	0.71479	-0.224521
ZNF470:19_56578774_+	ZNF470	19:56578774:+	0.00723873	0.00444827	OPC	0.840991	0.952539	0.110459
C4orf3:4_119297070_-	C4orf3	4:119297070:-	0.344443	0.357297	OPC	0.392146	0.748404	-0.00204323
C4orf3:4_119298510_-	C4orf3	4:119298510:-	0.57578	0.595781	OPC	0.29261	0.671044	-0.129735
C4orf3:4_119297655_-	C4orf3	4:119297655:-	0.146735	0.157555	OPC	0.154879	0.520457	0.068204
TOMM5:9_37588428_-	TOMM5	9:37588428:-	0.700648	0.426747	OPC	0.124932	0.475868	0.146603
TOMM5:9_37588689_-	TOMM5	9:37588689:-	0.289247	0.153394	OPC	0.12636	0.478049	-0.162035
DENND6B:22_50309032_-	DENND6B	22:50309032:-	0.00512743	0.0057397	OPC	0.354478	0.723363	0.323865
DENND6B:22_50311969_-	DENND6B	22:50311969:-	0.0366461	0.0529488	OPC	0.325911	0.701946	-0.0716311
ARMH4:14_58004071_-	ARMH4	14:58004071:-	0.0209621	0.0238198	OPC	0.623114	0.864859	0.0790023
ARMH4:14_58003495_-	ARMH4	14:58003495:-	0.00588147	0.010188	OPC	0.132788	0.490031	-0.523658
ARMH4:14_58004630_-	ARMH4	14:58004630:-	0.0156839	0.0167886	OPC	0.437967	0.777662	0.136695
RUNX1:21_34788313_-	RUNX1	21:34788313:-	0.0316694	0.0462046	OPC	0.827334	0.947629	0.0570719
RUNX1:21_34787818_-	RUNX1	21:34787818:-	0.0300106	0.0407519	OPC	0.383434	0.744298	0.198737
RUNX1:21_34791780_-	RUNX1	21:34791780:-	0.00708792	0.0162147	OPC	0.0888693	0.40672	-0.71542
TTC3:21_37203092_+	TTC3	21:37203092:+	0.443523	0.20993	OPC	0.905672	0.977642	-0.00214905
TTC3:21_37202669_+	TTC3	21:37202669:+	0.0102549	0.00545272	OPC	0.273728	0.650264	-0.429781
TTC3:21_37201778_+	TTC3	21:37201778:+	0.00557985	0.00100445	OPC	0.142168	NA	1.24901
PPARA:22_46243743_+	PPARA	22:46243743:+	0.0156839	0.0152102	OPC	0.592581	0.848527	-0.0687987
PPARA:22_46241898_+	PPARA	22:46241898:+	0.035138	0.0284115	OPC	0.0780175	0.383964	0.212257
PPARA:22_46236246_+	PPARA	22:46236246:+	0.00527824	0.00487875	OPC	0.902768	0.976453	0.0584525
PPARA:22_46237506_+	PPARA	22:46237506:+	0.00301614	0.0058832	OPC	0.0079227	0.113993	-1.06385
AFAP1L2:10_114294837_-	AFAP1L2	10:114294837:-	0.0579098	0.00516573	OPC	0.879471	0.967742	-0.0524501
AFAP1L2:10_114295269_-	AFAP1L2	10:114295269:-	0.0521792	0.00459176	OPC	0.880343	0.967742	0.0568527
GPM6B:X_13773430_-	GPM6B	X:13773430:-	0.717991	0.481418	OPC	0.130407	0.486954	-0.0339086
GPM6B:X_13773996_-	GPM6B	X:13773996:-	0.943598	0.743292	OPC	0.130004	0.486077	0.0235902
PUS1:12_131943842_+	PUS1	12:131943842:+	0.0862615	0.0408954	OPC	0.580372	0.843001	0.0269737
PUS1:12_131944175_+	PUS1	12:131944175:+	0.00633389	0.00344382	OPC	0.602182	0.853278	-0.20011
AFTPH:2_64592370_+	AFTPH	2:64592370:+	0.00422259	0.00344382	OPC	0.563167	NA	0.234884
AFTPH:2_64592104_+	AFTPH	2:64592104:+	0.0615292	0.0592624	OPC	0.859361	0.960082	-0.0117696
AFTPH:2_64592986_+	AFTPH	2:64592986:+	0.0413211	0.0407519	OPC	0.993184	1	0.00465014
ATP5MC3:2_175176277_-	ATP5MC3	2:175176277:-	0.0331775	0.0437652	OPC	0.0820477	0.391572	-0.604649
ATP5MC3:2_175178155_-	ATP5MC3	2:175178155:-	0.904238	0.736978	OPC	0.0996223	0.429785	0.678671
WLS:1_68098475_-	WLS	1:68098475:-	0.0625848	0.0516573	OPC	0.655389	0.876536	0.0948199
DNAJB12:10_72334469_-	DNAJB12	10:72334469:-	0.0223194	0.0253982	OPC	0.11449	0.456366	-0.33762
DNAJB12:10_72334115_-	DNAJB12	10:72334115:-	0.0045242	0.00258287	OPC	0.238877	NA	0.557835
DNAJB12:10_72332882_-	DNAJB12	10:72332882:-	0.0251847	0.0167886	OPC	0.0246759	0.220488	0.419408
DNAJB12:10_72335720_-	DNAJB12	10:72335720:-	0.0298597	0.029416	OPC	0.367612	0.732983	-0.142941
SMC4:3_160434932_+	SMC4	3:160434932:+	0.124416	0.0314249	OPC	0.563319	0.837202	-0.0329321
SMC4:3_160433942_+	SMC4	3:160433942:+	0.0345348	0.00645717	OPC	0.563952	0.837202	0.115044
WNK3:X_54196452_-	WNK3	X:54196452:-	0.00693711	0.00258287	OPC	0.944013	NA	0.0222966
WNK3:X_54192870_-	WNK3	X:54192870:-	0.0352888	0.0139188	OPC	0.945025	0.990344	-0.00525901
ZNF280D:15_56630240_-	ZNF280D	15:56630240:-	0.021867	0.0218109	OPC	0.0542864	0.323663	-0.251854
ZNF280D:15_56699818_-	ZNF280D	15:56699818:-	0.00995325	0.00602669	OPC	0.0626081	0.345345	0.510435
POLR1F:7_19695475_-	POLR1F	7:19695475:-	0.0554969	0.0357297	OPC	0.980337	0.99969	0.00226536
POLR1F:7_19698121_-	POLR1F	7:19698121:-	0.00995325	0.00746162	OPC	0.525824	0.817603	-0.177332
POLR1F:7_19696744_-	POLR1F	7:19696744:-	0.0146283	0.00846606	OPC	0.551285	0.831745	0.132581
BICD1:12_32377855_+	BICD1	12:32377855:+	0.067109	0.0714593	OPC	0.490633	0.800516	0.10859
BICD1:12_32378600_+	BICD1	12:32378600:+	0.0110089	0.00688765	OPC	0.181093	0.556301	0.893204
BICD1:12_32383624_+	BICD1	12:32383624:+	0.0253355	0.0321423	OPC	0.132716	0.490031	-0.193185
BICD1:12_32380427_+	BICD1	12:32380427:+	0.00678631	0.00990099	OPC	0.139271	0.497555	-0.348208
CSTPP1:11_47164361_+	CSTPP1	11:47164361:+	0.0158347	0.00990099	OPC	0.844253	0.953752	0.065127
UQCR10:22_29770388_+	UQCR10	22:29770388:+	0.222138	0.143062	OPC	0.653288	0.875477	0.0396386
UQCR10:22_29769947_+	UQCR10	22:29769947:+	0.846177	0.706127	OPC	0.651648	0.874695	-0.0346154
RECQL5:17_75648856_-	RECQL5	17:75648856:-	0.00814357	0.00530923	OPC	0.294925	0.673961	-0.304797
RECQL5:17_75650384_-	RECQL5	17:75650384:-	0.00633389	0.00258287	OPC	0.30073	NA	0.397953
ERLIN2:8_37745892_+	ERLIN2	8:37745892:+	0.0229226	0.0110489	OPC	0.0936307	0.416415	0.405884
SNU13:22_41673955_-	SNU13	22:41673955:-	0.467803	0.303917	OPC	0.477877	0.795738	0.0799439
SNU13:22_41674819_-	SNU13	22:41674819:-	0.717086	0.529344	OPC	0.477253	0.795309	-0.0775698
BICD2:9_92711376_-	BICD2	9:92711376:-	0.0434324	0.0403214	OPC	0.285862	0.662374	0.0957411
BICD2:9_92711867_-	BICD2	9:92711867:-	0.00557985	0.00746162	OPC	0.251966	0.629748	-0.460981
BICD2:9_92712695_-	BICD2	9:92712695:-	0.00919922	0.00875305	OPC	0.799681	0.937819	0.000829758
DLGAP1:18_3496050_-	DLGAP1	18:3496050:-	0.0686171	0.0153537	OPC	0.197341	0.574395	0.407119
HNRNPD:4_82352512_-	HNRNPD	4:82352512:-	0.0372493	0.0130578	OPC	0.246842	0.625565	-0.333059
HNRNPD:4_82353349_-	HNRNPD	4:82353349:-	0.133615	0.0364471	OPC	0.467678	0.791921	0.127951
HNRNPD:4_82353862_-	HNRNPD	4:82353862:-	0.716182	0.337064	OPC	0.898288	0.974273	-0.00640078
PARVB:22_44168905_+	PARVB	22:44168905:+	0.0348364	0.0827952	OPC	0.611547	0.858824	0.101317
PARVB:22_44172933_+	PARVB	22:44172933:+	0.00527824	0.0106185	OPC	0.186313	0.561507	0.403104
PARVB:22_44169207_+	PARVB	22:44169207:+	0.0275976	0.0766251	OPC	0.139081	0.497555	-0.148929
DYRK3:1_206649156_+	DYRK3	1:206649156:+	0.0165887	0.0271201	OPC	0.202796	0.580974	-0.227797
DYRK3:1_206653868_+	DYRK3	1:206653868:+	0.00708792	0.00731812	OPC	0.227621	0.60667	0.433462
ALG11:13_52033527_+	ALG11	13:52033527:+	0.0586639	0.0276941	OPC	0.0271917	0.232198	0.541781
ALG11:13_52029108_+	ALG11	13:52029108:+	0.00693711	0.00688765	OPC	0.0488573	0.30929	-0.552203
ALG11:13_52032195_+	ALG11	13:52032195:+	0.05233	0.0330033	OPC	0.942616	0.98948	0.0814556
ALG11:13_52028667_+	ALG11	13:52028667:+	0.030463	0.0298465	OPC	2.14384e-05	0.00188782	-0.552949
ALG11:13_52029585_+	ALG11	13:52029585:+	0.0871663	0.0532358	OPC	0.4819	0.798389	0.185798
ZNF813:19_53495782_+	ZNF813	19:53495782:+	0.0045242	0.00430478	OPC	0.00633928	0.0993503	-1.09806
ZNF813:19_53494612_+	ZNF813	19:53494612:+	0.0159855	0.00645717	OPC	0.452224	0.785642	0.1644
ZNF813:19_53496241_+	ZNF813	19:53496241:+	0.0120645	0.00373081	OPC	0.115574	0.458511	0.485315
ZNF740:12_53189205_+	ZNF740	12:53189205:+	0.00467501	0.00373081	OPC	0.862533	NA	-0.0487533
ZNF740:12_53190825_+	ZNF740	12:53190825:+	0.0117629	0.00889654	OPC	0.863376	0.961704	0.0233894
TMEM220:17_10715410_-	TMEM220	17:10715410:-	0.0111597	0.0132013	OPC	0.0871058	0.40186	-0.287143
TMEM220:17_10714087_-	TMEM220	17:10714087:-	0.00678631	0.00516573	OPC	0.0948232	0.419646	0.484271
NRARP:9_137299668_-	NRARP	9:137299668:-	0.0153823	0.00889654	OPC	0.783085	0.931923	0.031739
NRARP:9_137300419_-	NRARP	9:137300419:-	0.00467501	0.00301334	OPC	0.777374	NA	-0.0862213
CLEC2D:12_9697576_+	CLEC2D	12:9697576:+	0.00573066	0.00272636	OPC	0.800809	NA	0.197067
CLEC2D:12_9695101_+	CLEC2D	12:9695101:+	0.0087468	0.00817908	OPC	0.00569531	0.0922669	-0.774868
CLEC2D:12_9696478_+	CLEC2D	12:9696478:+	0.0325743	0.0133448	OPC	0.0291981	0.242753	0.409619
RPS3:11_75405769_+	RPS3	11:75405769:+	0.782537	0.625341	OPC	4.88239e-18	7.69221e-15	0.398838
TRIM37:17_58982653_-	TRIM37	17:58982653:-	0.00316694	0.00401779	OPC	0.117938	NA	-1.131
CHD3:17_7912732_+	CHD3	17:7912732:+	0.0542905	0.0110489	OPC	0.0200446	0.199402	0.699632
CHD3:17_7912194_+	CHD3	17:7912194:+	0.0363444	0.0190845	OPC	0.020285	0.199744	-0.697131
PRR13:12_53446610_+	PRR13	12:53446610:+	0.369175	0.358732	OPC	0.162819	0.535376	0.0984843
PRR13:12_53446402_+	PRR13	12:53446402:+	0.0288041	0.0355862	OPC	0.172411	0.547787	-0.211631
ACTR2:2_65270097_+	ACTR2	2:65270097:+	0.0450912	0.0345817	OPC	0.533785	0.821556	-0.0490241
ACTR2:2_65269847_+	ACTR2	2:65269847:+	0.00769115	0.00444827	OPC	0.616461	0.861691	0.362394
ACTR2:2_65269053_+	ACTR2	2:65269053:+	0.0693711	0.0523748	OPC	0.911687	0.979933	0.0171632
ACTR2:2_65270853_+	ACTR2	2:65270853:+	0.0559493	0.0437652	OPC	0.882661	0.968154	-0.0306704
ACTR2:2_65271237_+	ACTR2	2:65271237:+	0.207359	0.152533	OPC	0.856178	0.958851	0.0563665
NFASC:1_205022807_+	NFASC	1:205022807:+	0.0636405	0.0518008	OPC	0.289905	0.667427	0.517576
NFASC:1_205018739_+	NFASC	1:205018739:+	0.0045242	0.00459176	OPC	0.478801	0.796044	0.0306372
NFASC:1_205018354_+	NFASC	1:205018354:+	0.00422259	0.00516573	OPC	0.493075	0.801454	-0.282828
NFASC:1_204977128_+	NFASC	1:204977128:+	0.0135726	0.0187975	OPC	0.215994	0.594147	-0.393381
YPEL2:17_59401725_+	YPEL2	17:59401725:+	0.00708792	0.00731812	OPC	0.413878	0.763804	-0.210815
YPEL2:17_59397666_+	YPEL2	17:59397666:+	0.0114613	0.00875305	OPC	0.407951	0.760402	0.156161
NFKBIZ:3_101859531_+	NFKBIZ	3:101859531:+	0.0354396	0.0440522	OPC	0.99017	1	-0.0219225
NFKBIZ:3_101860827_+	NFKBIZ	3:101860827:+	0.00407178	0.00487875	OPC	0.992392	1	0.0679766
PKP4:2_158681051_+	PKP4	2:158681051:+	0.0245815	0.00473526	OPC	0.249446	0.627632	-0.334326
PKP4:2_158681420_+	PKP4	2:158681420:+	0.137234	0.0229588	OPC	0.230926	0.610314	0.129419
NUMB:14_73275662_-	NUMB	14:73275662:-	0.00829437	0.0120534	OPC	0.446502	0.782051	-0.207819
NUMB:14_73275226_-	NUMB	14:73275226:-	0.0328759	0.0401779	OPC	0.98955	1	0.00359622
NUMB:14_73275982_-	NUMB	14:73275982:-	0.00407178	0.00358732	OPC	0.234982	NA	0.50393
WASHC2A:10_50133493_+	WASHC2A	10:50133493:+	0.0208113	0.018654	OPC	0.103969	0.437239	0.199138
WASHC2A:10_50133154_+	WASHC2A	10:50133154:+	0.00738953	0.009614	OPC	0.114925	0.457122	-0.400538
CHMP3:2_86503493_-	CHMP3	2:86503493:-	0.115216	0.0648587	OPC	0.426145	0.771675	0.0898313
CHMP3:2_86505557_-	CHMP3	2:86505557:-	0.288795	0.190558	OPC	0.212547	0.59021	-0.0999516
CHMP3:2_86504555_-	CHMP3	2:86504555:-	0.210376	0.123547	OPC	0.339121	0.712261	0.0447543
SUMO1:2_202206527_-	SUMO1	2:202206527:-	0.748303	0.513704	OPC	0.551079	0.831633	-0.045065
SUMO1:2_202206185_-	SUMO1	2:202206185:-	0.240235	0.121825	OPC	0.322294	0.699172	0.0618251
SUMO1:2_202207118_-	SUMO1	2:202207118:-	0.00377017	0.00502224	OPC	0.301256	0.680838	-1.44452
SUMO2:17_75167753_-	SUMO2	17:75167753:-	0.939979	0.777156	OPC	0.749713	0.918907	-0.0193368
SUMO2:17_75168050_-	SUMO2	17:75168050:-	0.582114	0.315253	OPC	0.75023	0.919075	0.0233171
ZNF835:19_56661986_-	ZNF835	19:56661986:-	0.00829437	0.00760511	OPC	0.363662	0.730104	-0.227216
ZNF835:19_56662679_-	ZNF835	19:56662679:-	0.0280501	0.0206629	OPC	0.354736	0.723419	0.0872621
RYK:3_134157151_-	RYK	3:134157151:-	0.105866	0.0572536	OPC	0.888966	0.970209	-0.00818399
RYK:3_134157628_-	RYK	3:134157628:-	0.0383049	0.0199455	OPC	0.889656	0.970331	0.0142964
IP6K2:3_48693480_-	IP6K2	3:48693480:-	0.235108	0.15325	OPC	0.0214615	0.205392	-0.175647
IP6K2:3_48693768_-	IP6K2	3:48693768:-	0.189413	0.0926962	OPC	0.0201495	0.199417	0.220337
SEMA3B:3_50277537_+	SEMA3B	3:50277537:+	0.0043734	0.00358732	OPC	0.00697947	NA	1.23036
SEMA3B:3_50277150_+	SEMA3B	3:50277150:+	0.0250339	0.0584015	OPC	0.00403593	0.0766761	-0.394528
ERBB3:12_56085596_+	ERBB3	12:56085596:+	0.035138	0.0058832	OPC	0.193364	0.570097	-0.265371
ERBIN:5_66080491_+	ERBIN	5:66080491:+	0.0547429	0.0658631	OPC	0.96826	0.996174	-0.00385165
ERBIN:5_66081850_+	ERBIN	5:66081850:+	0.00527824	0.00688765	OPC	0.882491	0.968137	-0.0620629
ERBIN:5_66079933_+	ERBIN	5:66079933:+	0.00603227	0.00688765	OPC	0.928367	0.985416	0.0979167
SIAH1:16_48361422_-	SIAH1	16:48361422:-	0.00980244	0.00487875	OPC	0.775949	0.928604	-0.165052
SIAH1:16_48361041_-	SIAH1	16:48361041:-	0.0446388	0.0223848	OPC	0.23495	0.61366	-0.158991
SIAH1:16_48360564_-	SIAH1	16:48360564:-	0.284723	0.136748	OPC	0.241146	0.618951	0.0569392
TCEAL9:X_103358445_+	TCEAL9	X:103358445:+	0.611974	0.502081	OPC	0.82115	0.944888	0.00391498
TCEAL9:X_103358184_+	TCEAL9	X:103358184:+	0.0903333	0.0756206	OPC	0.820734	0.944879	-0.00913096
MAPKAP1:9_125438489_-	MAPKAP1	9:125438489:-	0.0947067	0.0776295	OPC	0.474648	0.793817	-0.0495632
MAPKAP1:9_125437410_-	MAPKAP1	9:125437410:-	0.104509	0.077486	OPC	0.239598	0.618384	0.123554
MAPKAP1:9_125521484_-	MAPKAP1	9:125521484:-	0.0134218	0.0140623	OPC	0.384109	0.744932	-0.335855
WDR33:2_127763140_-	WDR33	2:127763140:-	0.0116121	0.0077486	OPC	0.373504	0.736521	-0.224089
WDR33:2_127735428_-	WDR33	2:127735428:-	0.0220178	0.0126273	OPC	0.696232	0.893161	-0.0075092
ZNF473:19_50047146_+	ZNF473	19:50047146:+	0.0360428	0.0262591	OPC	0.417011	0.766407	-0.17383
ZNF473:19_50048763_+	ZNF473	19:50048763:+	0.0193033	0.010475	OPC	0.426019	0.771675	0.219658
TCEAL8:X_103253222_-	TCEAL8	X:103253222:-	0.0389082	0.0266896	OPC	0.647709	0.873477	0.0953455
TCEAL8:X_103253598_-	TCEAL8	X:103253598:-	0.0573066	0.0413259	OPC	0.994759	1	-0.0165127
TCEAL8:X_103253013_-	TCEAL8	X:103253013:-	0.490876	0.376094	OPC	0.759304	0.922685	-0.0130013
LRIF1:1_110947218_-	LRIF1	1:110947218:-	0.0556477	0.0764816	OPC	0.578563	0.842969	0.0488456
LRIF1:1_110947469_-	LRIF1	1:110947469:-	0.00331775	0.00545272	OPC	0.597176	0.851064	-0.216266
GOSR1:17_30526798_+	GOSR1	17:30526798:+	0.0337807	0.0235328	OPC	0.495812	0.80393	-0.107891
GOSR1:17_30522568_+	GOSR1	17:30522568:+	0.39813	0.279093	OPC	0.943427	0.989758	-0.00251263
GOSR1:17_30524206_+	GOSR1	17:30524206:+	0.0155331	0.0103315	OPC	0.868186	0.963853	-0.0344278
GOSR1:17_30525628_+	GOSR1	17:30525628:+	0.0205097	0.0110489	OPC	0.222681	0.601515	0.267799
SDCBP:8_58582278_+	SDCBP	8:58582278:+	0.0205097	0.019802	OPC	0.362243	0.72901	0.171778
SDCBP:8_58582832_+	SDCBP	8:58582832:+	0.592822	0.571101	OPC	0.336206	0.709805	-0.021412
ZNF182:X_47975536_-	ZNF182	X:47975536:-	0.00573066	0.0057397	OPC	0.376905	0.739386	-0.323725
ZNF182:X_47974875_-	ZNF182	X:47974875:-	0.0196049	0.0139188	OPC	0.343999	0.714882	0.142474
ZNF37A:10_38123361_+	ZNF37A	10:38123361:+	0.00633389	0.00617018	OPC	0.240719	0.61871	-1.00216
ZNF37A:10_38122189_+	ZNF37A	10:38122189:+	0.0713316	0.0348687	OPC	0.917748	0.982999	0.0673882
ZNF37A:10_38124610_+	ZNF37A	10:38124610:+	0.0180968	0.00674415	OPC	0.65733	0.87709	0.452903
ZNF37A:10_38121181_+	ZNF37A	10:38121181:+	0.0545921	0.0272636	OPC	0.571833	0.840329	0.0139223
ZNF37A:10_38120425_+	ZNF37A	10:38120425:+	0.0238275	0.0146362	OPC	0.0894254	0.407637	-0.296509
ZNF37A:10_38123476_+	ZNF37A	10:38123476:+	0.0150807	0.00114794	OPC	0.0205171	0.200538	2.73959
NTRK2:9_84811286_+	NTRK2	9:84811286:+	0.455286	0.287416	OPC	7.48174e-06	0.000779338	-0.113622
NTRK2:9_84810908_+	NTRK2	9:84810908:+	0.159704	0.0925527	OPC	0.610388	0.857796	0.123172
NTRK2:9_84815687_+	NTRK2	9:84815687:+	0.204192	0.107332	OPC	0.00197397	0.0510882	0.180511
NTRK2:9_84812726_+	NTRK2	9:84812726:+	0.240537	0.130722	OPC	0.00547162	0.0901935	0.170082
CACYBP:1_175011083_+	CACYBP	1:175011083:+	0.0251847	0.0159277	OPC	0.228791	0.607886	-0.249719
CACYBP:1_175010282_+	CACYBP	1:175010282:+	0.486503	0.280098	OPC	5.16447e-06	0.000584202	0.256512
CACYBP:1_175010778_+	CACYBP	1:175010778:+	0.270547	0.18941	OPC	6.41223e-05	0.00469883	-0.31216
METTL13:1_171797696_+	METTL13	1:171797696:+	0.0325743	0.0182236	OPC	0.0870802	0.40186	0.247897
METTL13:1_171796931_+	METTL13	1:171796931:+	0.0738953	0.0520878	OPC	0.0815111	0.390574	-0.113162
IFRD1:7_112476169_+	IFRD1	7:112476169:+	0.228925	0.239202	OPC	0.0603849	0.340585	-0.0918467
IFRD1:7_112477167_+	IFRD1	7:112477167:+	0.00844518	0.00889654	OPC	0.99057	1	0.0369391
IFRD1:7_112475710_+	IFRD1	7:112475710:+	0.0793244	0.078634	OPC	0.0360034	0.26915	0.141855
BRWD1:21_39296451_-	BRWD1	21:39296451:-	0.116574	0.0526618	OPC	0.50863	0.809338	-0.107605
BRWD1:21_39296802_-	BRWD1	21:39296802:-	0.0291057	0.0103315	OPC	0.258111	0.634529	0.20287
BRWD1:21_39298107_-	BRWD1	21:39298107:-	0.0776655	0.0276941	OPC	0.0448531	0.297698	0.229047
TRIM13:13_50018463_+	TRIM13	13:50018463:+	0.0259388	0.0124839	OPC	0.16784	0.542285	0.25051
TRIM13:13_50015052_+	TRIM13	13:50015052:+	0.0131202	0.00674415	OPC	0.413497	0.763804	0.144401
TRIM13:13_50014281_+	TRIM13	13:50014281:+	0.126527	0.0886784	OPC	0.180742	0.55551	-0.24028
TRPM3:9_70783861_-	TRPM3	9:70783861:-	0.0162871	0.00315684	OPC	0.0250334	0.222355	1.1508
CSDE1:1_114717340_-	CSDE1	1:114717340:-	0.437641	0.285981	OPC	0.0835824	0.394411	-0.0533273
CSDE1:1_114716926_-	CSDE1	1:114716926:-	0.256824	0.141484	OPC	0.00278854	0.0617525	0.170796
CSDE1:1_114717988_-	CSDE1	1:114717988:-	0.205248	0.129287	OPC	0.23998	0.618676	-0.0768496
IRGQ:19_43585947_-	IRGQ	19:43585947:-	0.0971196	0.0456307	OPC	0.188617	0.563888	0.0771282
IRGQ:19_43584939_-	IRGQ	19:43584939:-	0.00542905	0.00358732	OPC	0.218687	NA	-0.505923
TFG:3_100748750_+	TFG	3:100748750:+	0.00527824	0.00617018	OPC	0.467132	0.79186	-0.432788
TFG:3_100748943_+	TFG	3:100748943:+	0.565827	0.406658	OPC	0.481301	0.79778	0.440652
BUB3:10_123165346_+	BUB3	10:123165346:+	0.266325	0.105037	OPC	0.00463658	0.0814934	0.440705
OPTN:10_13137247_+	OPTN	10:13137247:+	0.0102549	0.0142058	OPC	0.311595	0.689976	0.252816
OPTN:10_13136941_+	OPTN	10:13136941:+	0.0253355	0.0367341	OPC	0.221423	0.600805	0.185891
OPTN:10_13138309_+	OPTN	10:13138309:+	0.0110089	0.0243937	OPC	0.0156212	0.172408	-0.442024
COA5:2_98600496_-	COA5	2:98600496:-	0.315639	0.235184	OPC	0.249316	0.627632	-0.0772396
COA5:2_98599416_-	COA5	2:98599416:-	0.157442	0.101449	OPC	0.252302	0.629748	0.096873
ZDHHC9:X_129805383_-	ZDHHC9	X:129805383:-	0.0761574	0.0794949	OPC	0.0728038	0.371807	-0.164188
ZDHHC9:X_129804960_-	ZDHHC9	X:129804960:-	0.0930478	0.0789209	OPC	0.0657651	0.353743	0.118299
ZDHHC9:X_129803331_-	ZDHHC9	X:129803331:-	0.0236767	0.0213804	OPC	0.811317	0.941519	0.0325475
CISD2:4_102889233_+	CISD2	4:102889233:+	0.0224702	0.00760511	OPC	0.0543118	0.323663	0.4609
CISD2:4_102887649_+	CISD2	4:102887649:+	0.211582	0.0997274	OPC	0.261045	0.637811	0.138076
CISD2:4_102888558_+	CISD2	4:102888558:+	0.125471	0.0650022	OPC	0.272197	0.648194	-0.0968491
CISD2:4_102890808_+	CISD2	4:102890808:+	0.0143266	0.0058832	OPC	0.329081	0.705211	0.192482
CISD2:4_102888055_+	CISD2	4:102888055:+	0.156236	0.087387	OPC	0.331897	0.706845	-0.177825
CGGBP1:3_88055409_-	CGGBP1	3:88055409:-	0.16815	0.0931267	OPC	0.443977	0.781112	-0.0708383
CGGBP1:3_88053960_-	CGGBP1	3:88053960:-	0.00769115	0.00172191	OPC	0.00536957	NA	1.20187
CGGBP1:3_88052898_-	CGGBP1	3:88052898:-	0.0214146	0.0100445	OPC	0.356403	0.72481	0.121787
CGGBP1:3_88052067_-	CGGBP1	3:88052067:-	0.113256	0.0754771	OPC	0.247436	0.625926	-0.37524
C4orf46:4_158669086_-	C4orf46	4:158669086:-	0.00633389	0.00559621	OPC	0.000794198	0.0275002	-1.19774
C4orf46:4_158668231_-	C4orf46	4:158668231:-	0.0224702	0.0113359	OPC	0.151594	0.515474	-0.316322
C4orf46:4_158666701_-	C4orf46	4:158666701:-	0.0723873	0.0226718	OPC	0.000641087	0.0235576	0.41647
GPX8:5_55167270_+	GPX8	5:55167270:+	0.00407178	0.00846606	OPC	0.580264	0.843001	-0.0904239
GPX8:5_55167000_+	GPX8	5:55167000:+	0.00256372	0.00889654	OPC	0.173508	0.548438	-0.924495
GPX8:5_55164768_+	GPX8	5:55164768:+	0.0361936	0.0551012	OPC	0.101697	0.433508	0.245446
STEAP3:2_119263585_+	STEAP3	2:119263585:+	0.0116121	0.0704549	OPC	0.496673	0.803962	-0.10376
STEAP3:2_119265623_+	STEAP3	2:119265623:+	0.0220178	0.115655	OPC	0.495493	0.803757	0.0805166
SLC41A3:3_126006988_-	SLC41A3	3:126006988:-	0.00557985	0.00330033	OPC	0.401276	NA	0.345002
SLC41A3:3_126006376_-	SLC41A3	3:126006376:-	0.154577	0.121682	OPC	0.365139	0.730468	-0.0239958
SEPTIN2:2_241354009_+	SEPTIN2	2:241354009:+	0.729453	0.463194	OPC	0.225645	0.604337	0.105959
SEPTIN2:2_241353694_+	SEPTIN2	2:241353694:+	0.0288041	0.0160712	OPC	0.670134	0.883804	-0.0517315
SEPTIN2:2_241352535_+	SEPTIN2	2:241352535:+	0.299955	0.174631	OPC	0.617859	0.86216	-0.0418912
SEPTIN2:2_241352832_+	SEPTIN2	2:241352832:+	0.00799276	0.0176496	OPC	0.00663534	0.101852	-2.09007
NUP58:13_25340882_+	NUP58	13:25340882:+	0.0370985	0.0239633	OPC	0.41394	0.763804	0.126759
NUP58:13_25342392_+	NUP58	13:25342392:+	0.0836978	0.0617018	OPC	0.40691	0.759919	-0.0870294
PICALM:11_85957680_-	PICALM	11:85957680:-	0.152616	0.120534	OPC	0.212226	0.59021	-0.0383922
PICALM:11_85958534_-	PICALM	11:85958534:-	0.00678631	0.00459176	OPC	0.517164	0.812629	0.220119
PICALM:11_85957248_-	PICALM	11:85957248:-	0.017946	0.0124839	OPC	0.366935	0.732243	0.205864
RBPMS:8_30572244_+	RBPMS	8:30572244:+	0.0108581	0.0114794	OPC	0.165886	0.539707	0.31312
RBPMS:8_30570849_+	RBPMS	8:30570849:+	0.0087468	0.0146362	OPC	0.163195	0.535376	-0.309489
ZNF121:19_9562209_-	ZNF121	19:9562209:-	0.0206605	0.0156407	OPC	0.486804	0.799229	-0.131084
ZNF121:19_9560346_-	ZNF121	19:9560346:-	0.0894284	0.0605539	OPC	0.469646	0.792304	0.0469172
TCP1:6_159778971_-	TCP1	6:159778971:-	0.539738	0.310518	OPC	0.00607499	0.0960717	-0.148997
TCP1:6_159778512_-	TCP1	6:159778512:-	0.0876188	0.0307074	OPC	0.00716508	0.107128	0.331699
STK16:2_219248893_+	STK16	2:219248893:+	0.150354	0.120247	OPC	0.0422485	0.288774	0.125551
STK16:2_219250317_+	STK16	2:219250317:+	0.0120645	0.0134883	OPC	0.0517385	0.317021	-0.443356
ITPRIPL1:2_96328308_+	ITPRIPL1	2:96328308:+	0.0129694	0.0124839	OPC	0.00874436	0.123144	-0.452267
CCT6A:7_56063400_+	CCT6A	7:56063400:+	0.620872	0.328455	OPC	0.048159	0.307496	0.100714
CCT6A:7_56063967_+	CCT6A	7:56063967:+	0.364349	0.188262	OPC	0.0486687	0.308555	-0.117805
CLSTN1:1_9729985_-	CLSTN1	1:9729985:-	0.0527824	0.0401779	OPC	0.940291	0.988443	0.0620639
CLSTN1:1_9729043_-	CLSTN1	1:9729043:-	0.270246	0.222127	OPC	0.937403	0.987851	-0.0460435
C12orf29:12_88050135_+	C12orf29	12:88050135:+	0.12517	0.0779165	OPC	0.425038	0.771055	0.0816571
C12orf29:12_88048452_+	C12orf29	12:88048452:+	0.0767607	0.0533793	OPC	0.427588	0.772604	-0.0916144
LUZP2:11_25080469_+	LUZP2	11:25080469:+	0.0102549	0.0018654	OPC	0.280748	0.657718	-0.501397
LUZP2:11_25081396_+	LUZP2	11:25081396:+	0.0346856	0.00301334	OPC	0.0696405	0.364513	0.557822
LUZP2:11_25080820_+	LUZP2	11:25080820:+	0.00904841	0.00114794	OPC	1	1	0.127635
LUZP2:11_25082620_+	LUZP2	11:25082620:+	0.164078	0.0271201	OPC	0.244775	0.622557	-0.069514
RCHY1:4_75479165_-	RCHY1	4:75479165:-	0.0260896	0.0187975	OPC	0.633383	0.868971	0.16282
RCHY1:4_75482033_-	RCHY1	4:75482033:-	0.121249	0.100732	OPC	0.324367	0.700523	-0.0445992
RCHY1:4_75481817_-	RCHY1	4:75481817:-	0.074951	0.057397	OPC	0.618316	0.862276	0.0513852
TMEM230:20_5100292_-	TMEM230	20:5100292:-	0.0446388	0.0319989	OPC	0.727822	0.909074	-0.0341187
TMEM230:20_5099869_-	TMEM230	20:5099869:-	0.72146	0.580428	OPC	0.722352	0.90487	0.0136717
PHF19:9_120869583_-	PHF19	9:120869583:-	0.163022	0.0522313	OPC	7.3684e-06	0.000773927	0.274825
IRAK1BP1:6_78903084_+	IRAK1BP1	6:78903084:+	0.0105565	0.00172191	OPC	0.191467	0.567557	0.471984
IRAK1BP1:6_78900942_+	IRAK1BP1	6:78900942:+	0.00588147	0.0018654	OPC	0.196076	NA	-0.526836
ZNF766:19_52292698_+	ZNF766	19:52292698:+	0.0824913	0.0714593	OPC	0.773537	0.927391	-0.0317349
ZNF766:19_52291656_+	ZNF766	19:52291656:+	0.0906349	0.0688765	OPC	0.431699	0.775218	0.175507
ZNF766:19_52291780_+	ZNF766	19:52291780:+	0.0066355	0.0132013	OPC	0.190983	0.567035	-1.20256
PLPPR5:1_98891255_-	PLPPR5	1:98891255:-	0.00557985	0.00301334	OPC	0.771738	NA	-0.152423
PLPPR5:1_98892749_-	PLPPR5	1:98892749:-	0.0496154	0.019802	OPC	0.00635124	0.0993503	0.335831
PLPPR5:1_98892380_-	PLPPR5	1:98892380:-	0.0852059	0.0463481	OPC	0.0127133	0.15174	-0.184306
TMEM201:1_9604946_+	TMEM201	1:9604946:+	0.0473533	0.0165017	OPC	0.326999	0.703206	0.196765
IBA57:1_228179604_+	IBA57	1:228179604:+	0.0043734	0.00315684	OPC	0.986054	NA	0.397344
IBA57:1_228178560_+	IBA57	1:228178560:+	0.0113105	0.0146362	OPC	0.0106933	0.137002	-0.456939
IBA57:1_228180123_+	IBA57	1:228180123:+	0.00407178	0.00301334	OPC	0.487292	NA	0.381007
IBA57:1_228176373_+	IBA57	1:228176373:+	0.0131202	0.00947051	OPC	0.111156	0.450592	0.350177
ZIK1:19_57593871_+	ZIK1	19:57593871:+	0.0377017	0.0222414	OPC	0.189269	0.564514	-0.199747
ZIK1:19_57591810_+	ZIK1	19:57591810:+	0.0505203	0.0232458	OPC	0.18776	0.563152	0.186167
MTX3:5_79979818_-	MTX3	5:79979818:-	0.0254864	0.020089	OPC	0.317836	0.696011	-0.145094
MTX3:5_79976738_-	MTX3	5:79976738:-	0.0413211	0.0271201	OPC	0.312495	0.691321	0.107308
ERCC6L2:9_95968118_+	ERCC6L2	9:95968118:+	0.00407178	0.00416129	OPC	0.289971	NA	-0.257032
BCAS4:20_50877159_+	BCAS4	20:50877159:+	0.070276	0.0262591	OPC	0.975252	0.997814	-0.00223255
BCAS4:20_50876737_+	BCAS4	20:50876737:+	0.00919922	0.00330033	OPC	0.972548	0.997434	0.011795
AFMID:17_78207239_+	AFMID	17:78207239:+	0.0233751	0.0116229	OPC	0.339599	0.712672	-0.186319
AFMID:17_78207689_+	AFMID	17:78207689:+	0.0785704	0.0331468	OPC	0.322529	0.699317	0.0700948
SPRTN:1_231355009_+	SPRTN	1:231355009:+	0.0110089	0.00617018	OPC	0.171872	0.547314	-0.364275
SPRTN:1_231354244_+	SPRTN	1:231354244:+	0.0410195	0.0159277	OPC	0.158188	0.527323	0.143116
HERPUD1:16_56943867_+	HERPUD1	16:56943867:+	0.290454	0.42316	OPC	0.25576	0.631706	0.158387
HERPUD1:16_56943507_+	HERPUD1	16:56943507:+	0.00256372	0.00746162	OPC	0.255738	0.631706	-0.269966
PDLIM5:4_94668210_+	PDLIM5	4:94668210:+	0.116423	0.0721768	OPC	0.686647	0.891181	0.0289448
PDLIM5:4_94664618_+	PDLIM5	4:94664618:+	0.0155331	0.00918353	OPC	0.994415	1	0.10272
PDLIM5:4_94665411_+	PDLIM5	4:94665411:+	0.170713	0.109485	OPC	0.58215	0.843769	0.022414
PDLIM5:4_94664186_+	PDLIM5	4:94664186:+	0.0364952	0.0266896	OPC	0.201688	0.579061	-0.192945
PDLIM5:4_94587271_+	PDLIM5	4:94587271:+	0.0645453	0.0391735	OPC	0.633579	0.868971	0.0767225
FYTTD1:3_197783911_+	FYTTD1	3:197783911:+	0.0621324	0.0337208	OPC	0.720189	0.903988	-0.0466048
FYTTD1:3_197784280_+	FYTTD1	3:197784280:+	0.163625	0.0863826	OPC	0.748499	0.918231	0.0503918
FYTTD1:3_197782939_+	FYTTD1	3:197782939:+	0.0665058	0.0361601	OPC	0.878507	0.967639	-0.0121861
FYTTD1:3_197782048_+	FYTTD1	3:197782048:+	0.00588147	0.00301334	OPC	0.975483	NA	0.0298383
DSTN:20_17607321_+	DSTN	20:17607321:+	0.311114	0.222414	OPC	0.0366905	0.272028	0.117992
DSTN:20_17608234_+	DSTN	20:17608234:+	0.44307	0.369493	OPC	0.00194428	0.0506014	-0.182181
DSTN:20_17607978_+	DSTN	20:17607978:+	0.591766	0.469938	OPC	0.0958184	0.421828	0.0542042
CHCHD7:8_56217510_+	CHCHD7	8:56217510:+	0.0377017	0.0474961	OPC	0.00897619	0.124118	-0.451379
CHCHD7:8_56218054_+	CHCHD7	8:56218054:+	0.0101041	0.00703114	OPC	0.193277	0.570064	0.411702
CHCHD7:8_56218603_+	CHCHD7	8:56218603:+	0.12532	0.10805	OPC	0.0276411	0.234605	0.165936
OLA1:2_174075316_-	OLA1	2:174075316:-	0.0327251	0.0205194	OPC	0.125027	0.475977	-0.264083
OLA1:2_174075017_-	OLA1	2:174075017:-	0.510481	0.31267	OPC	0.11213	0.452544	0.100131
NAA30:14_57409788_+	NAA30	14:57409788:+	0.00708792	0.00516573	OPC	0.668583	0.882672	-0.141964
NAA30:14_57410544_+	NAA30	14:57410544:+	0.014025	0.00875305	OPC	0.763532	0.924727	0.136257
NAA30:14_57412736_+	NAA30	14:57412736:+	0.0512743	0.0357297	OPC	0.951327	0.991688	0.00853201
NAA30:14_57412180_+	NAA30	14:57412180:+	0.0174936	0.0121969	OPC	0.888689	0.970207	-0.0192576
BTBD1:15_83017221_-	BTBD1	15:83017221:-	0.0150807	0.0114794	OPC	0.563443	0.837202	0.168207
BTBD1:15_83017491_-	BTBD1	15:83017491:-	0.0087468	0.00703114	OPC	0.766957	0.925329	0.064615
BTBD1:15_83016447_-	BTBD1	15:83016447:-	0.0618308	0.057971	OPC	0.585758	0.845015	-0.136982
MSL1:17_40136114_+	MSL1	17:40136114:+	0.0111597	0.00674415	OPC	0.846026	0.954297	-0.0923334
MSL1:17_40136771_+	MSL1	17:40136771:+	0.154728	0.101593	OPC	0.337321	0.711207	-0.107954
BIRC5:17_78225325_+	BIRC5	17:78225325:+	0.0554969	0.00143493	OPC	0.0336295	0.259141	1.16433
BIRC5:17_78225559_+	BIRC5	17:78225559:+	0.0159855	0.000860956	OPC	0.917499	0.982999	0.0529477
BIRC5:17_78223687_+	BIRC5	17:78223687:+	0.0315186	0.00416129	OPC	2.6884e-06	0.000345762	-1.48708
BIRC5:17_78224686_+	BIRC5	17:78224686:+	0.20932	0.0180801	OPC	0.0049941	0.0850617	0.259509
BIRC5:17_78224245_+	BIRC5	17:78224245:+	0.0275976	0.00301334	OPC	0.00334905	0.0696559	-1.03416
DNAJC21:5_34958955_+	DNAJC21	5:34958955:+	0.0159855	0.00904003	OPC	0.982647	1	-0.00840741
DNAJC21:5_34955922_+	DNAJC21	5:34955922:+	0.0158347	0.00832257	OPC	0.952881	0.992204	0.0192881
DNAJC21:5_34954959_+	DNAJC21	5:34954959:+	0.0354396	0.0205194	OPC	0.624654	0.865578	-0.0661999
DNAJC21:5_34955092_+	DNAJC21	5:34955092:+	0.0274468	0.0146362	OPC	0.608703	0.857409	0.0816753
AKTIP:16_53492293_-	AKTIP	16:53492293:-	0.00844518	0.00660066	OPC	0.812351	0.942025	-0.00735904
AKTIP:16_53491716_-	AKTIP	16:53491716:-	0.127733	0.0904003	OPC	0.17733	0.551869	0.189823
AKTIP:16_53491474_-	AKTIP	16:53491474:-	0.0318202	0.0317119	OPC	0.187865	0.563236	-0.284388
SGO1:3_20169499_-	SGO1	3:20169499:-	0.0217162	0.000717463	OPC	0.447052	0.782051	0.552432
SGO1:3_20170507_-	SGO1	3:20170507:-	0.0268436	0.00157842	OPC	0.52817	0.819711	-0.234938
SGO1:3_20169922_-	SGO1	3:20169922:-	0.0190017	0.000860956	OPC	0.816099	0.943343	-0.10618
GARIN1A:7_128686850_+	GARIN1A	7:128686850:+	0.00738953	0.00358732	OPC	0.432065	0.775218	0.249697
GARIN1A:7_128684590_+	GARIN1A	7:128684590:+	0.0188509	0.0119099	OPC	0.422859	0.770564	-0.0968024
U2AF2:19_55674691_+	U2AF2	19:55674691:+	0.313226	0.190845	OPC	0.568388	0.8379	-0.0481452
U2AF2:19_55674358_+	U2AF2	19:55674358:+	0.00482582	0.00243937	OPC	0.554888	NA	0.0831122
GOSR2:17_46935294_+	GOSR2	17:46935294:+	0.0111597	0.00817908	OPC	0.0364218	0.271148	-0.336875
DCTD:4_182891251_-	DCTD	4:182891251:-	0.057759	0.0532358	OPC	0.0343132	0.261671	0.1796
DCTD:4_182890981_-	DCTD	4:182890981:-	0.00588147	0.00516573	OPC	0.330116	0.705477	0.286364
DCTD:4_182890135_-	DCTD	4:182890135:-	0.0962147	0.116086	OPC	0.030099	0.245705	-0.213923
ABI1:10_26746960_-	ABI1	10:26746960:-	0.0660534	0.0334338	OPC	0.905372	0.977642	0.0124028
ABI1:10_26747833_-	ABI1	10:26747833:-	0.111748	0.0542402	OPC	0.500988	0.806618	0.038524
ABI1:10_26748166_-	ABI1	10:26748166:-	0.0153823	0.00846606	OPC	0.325028	0.700523	-0.248838
NHLRC3:13_39050094_+	NHLRC3	13:39050094:+	0.0260896	0.0332903	OPC	0.850923	0.955747	-0.0146875
NHLRC3:13_39048132_+	NHLRC3	13:39048132:+	0.00527824	0.00631367	OPC	0.854115	0.957338	0.0555023
DISC1:1_232041109_+	DISC1	1:232041109:+	0.0431307	0.0110489	OPC	0.133044	0.490031	-0.45482
KNOP1:16_19706363_-	KNOP1	16:19706363:-	0.0723873	0.0309944	OPC	0.0430892	0.292302	0.137211
KNOP1:16_19706892_-	KNOP1	16:19706892:-	0.0111597	0.0109054	OPC	0.00183192	0.0487122	-1.01569
KNOP1:16_19703609_-	KNOP1	16:19703609:-	0.0123662	0.0038743	OPC	0.179394	0.554267	0.598287
ZNF789:7_99482323_+	ZNF789	7:99482323:+	0.0141758	0.00918353	OPC	0.0812892	0.390163	-0.356813
KRIT1:7_92199407_-	KRIT1	7:92199407:-	0.0164379	0.0120534	OPC	0.329436	0.705211	-0.166726
KRIT1:7_92200010_-	KRIT1	7:92200010:-	0.0625848	0.0463481	OPC	0.0153534	0.170798	-0.168092
KRIT1:7_92200424_-	KRIT1	7:92200424:-	0.057759	0.0276941	OPC	0.014541	0.165437	0.458806
SEH1L:18_12987513_+	SEH1L	18:12987513:+	0.0791736	0.0330033	OPC	0.0404001	0.283883	0.238391
FXR1:3_180977120_+	FXR1	3:180977120:+	0.0941035	0.0553881	OPC	0.169213	0.543654	0.0812886
FXR1:3_180976310_+	FXR1	3:180976310:+	0.00618308	0.00617018	OPC	0.227964	0.606942	-0.793906
FXR1:3_180978155_+	FXR1	3:180978155:+	0.0209621	0.0100445	OPC	0.200076	0.577192	0.302956
FXR1:3_180979568_+	FXR1	3:180979568:+	0.00950083	0.00301334	OPC	0.159608	0.530122	0.965684
FXR1:3_180976508_+	FXR1	3:180976508:+	0.185643	0.133879	OPC	0.0708663	0.36742	-0.137788
LURAP1:1_46221227_+	LURAP1	1:46221227:+	0.00829437	0.0038743	OPC	0.00431694	0.0793159	1.02026
LURAP1:1_46220255_+	LURAP1	1:46220255:+	0.00904841	0.0134883	OPC	0.00324695	0.0684357	-0.668517
CCDC184:12_48185901_+	CCDC184	12:48185901:+	0.0425275	0.0337208	OPC	0.0355239	0.266514	0.203461
CCDC184:12_48185045_+	CCDC184	12:48185045:+	0.00392098	0.00617018	OPC	0.0484873	0.308315	-0.766697
TRNP1:1_27000239_+	TRNP1	1:27000239:+	0.00527824	0.00617018	OPC	0.682197	0.888357	0.115911
TRNP1:1_27000662_+	TRNP1	1:27000662:+	0.0297089	0.0374516	OPC	0.680828	0.888171	-0.0279299
C2orf68:2_85606801_-	C2orf68	2:85606801:-	0.0591163	0.0398909	OPC	0.144006	0.503999	-0.157203
C2orf68:2_85605271_-	C2orf68	2:85605271:-	0.0266928	0.0172191	OPC	0.539581	0.825214	-0.113473
C2orf68:2_85608304_-	C2orf68	2:85608304:-	0.0227718	0.00904003	OPC	0.0104288	0.135388	0.619978
PTRHD1:2_24789872_-	PTRHD1	2:24789872:-	0.0544413	0.0210934	OPC	0.00263319	0.0599074	0.411618
PTRHD1:2_24790277_-	PTRHD1	2:24790277:-	0.374604	0.216387	OPC	0.00208056	0.0526573	-0.0701397
SRRD:22_26494607_+	SRRD	22:26494607:+	0.0187	0.0136318	OPC	0.606238	0.855289	-0.10355
SRRD:22_26491916_+	SRRD	22:26491916:+	0.145529	0.0962835	OPC	0.591081	0.847649	0.0200608
LHX9:1_197933292_+	LHX9	1:197933292:+	0.0021113	0.00487875	OPC	0.0476353	NA	0.709772
LHX9:1_197932347_+	LHX9	1:197932347:+	0.000904841	0.00703114	OPC	0.261029	0.637811	-1.0141
LHX9:1_197933706_+	LHX9	1:197933706:+	0.00135726	0.00617018	OPC	0.622525	0.864855	-0.25631
DBNL:7_44061632_+	DBNL	7:44061632:+	0.269793	0.153394	OPC	0.805751	0.939819	0.00210096
DBNL:7_44061385_+	DBNL	7:44061385:+	0.0618308	0.0358732	OPC	0.898989	0.974613	-0.0197773
DBNL:7_44069120_+	DBNL	7:44069120:+	0.0297089	0.0175061	OPC	0.636579	0.86975	-0.0720509
DBNL:7_44068751_+	DBNL	7:44068751:+	0.00980244	0.00301334	OPC	0.42493	0.771055	0.898817
CIAO2A:15_64072583_-	CIAO2A	15:64072583:-	0.24868	0.200603	OPC	0.501848	0.806798	-0.0660119
PAK4:19_39180285_+	PAK4	19:39180285:+	0.00935002	0.00358732	OPC	0.134019	0.491522	0.495731
CFAP119:16_30757423_-	CFAP119	16:30757423:-	0.0916905	0.0348687	OPC	0.89538	0.972824	0.0100303
LAT:16_28990777_+	LAT	16:28990777:+	0.00120645	0.00846606	OPC	0.766634	0.925329	-0.0948587
LAT:16_28990453_+	LAT	16:28990453:+	0.00105565	0.00645717	OPC	0.766629	0.925329	0.115305
FAM13A:4_88726420_-	FAM13A	4:88726420:-	0.0392098	0.0553881	OPC	0.976273	0.998373	0.0208304
FAM13A:4_88727101_-	FAM13A	4:88727101:-	0.014025	0.020089	OPC	0.79044	0.935202	0.0533341
FAM13A:4_88727479_-	FAM13A	4:88727479:-	0.017946	0.0278376	OPC	0.947067	0.99102	-0.103247
BAG5:14_103559116_-	BAG5	14:103559116:-	0.0407178	0.0347252	OPC	0.100259	0.430992	-0.286324
BAG5:14_103559514_-	BAG5	14:103559514:-	0.0529332	0.0365906	OPC	0.851646	0.956162	0.035186
BAG5:14_103557137_-	BAG5	14:103557137:-	0.0812849	0.0512269	OPC	0.182253	0.558094	0.145655
DNAJC25:9_111654340_+	DNAJC25	9:111654340:+	0.0191525	0.0202325	OPC	0.501807	0.806798	0.0943047
DNAJC25:9_111653529_+	DNAJC25	9:111653529:+	0.0214146	0.0251112	OPC	0.499814	0.805995	-0.0831235
IGSF11:3_118900655_-	IGSF11	3:118900655:-	0.0981752	0.0439087	OPC	0.000654701	0.0236119	0.211233
IGSF11:3_118902176_-	IGSF11	3:118902176:-	0.0174936	0.0137753	OPC	0.000998999	0.0323686	-0.648422
RFFL:17_35011495_-	RFFL	17:35011495:-	0.00814357	0.00617018	OPC	0.575805	0.841834	0.467708
RFFL:17_35008579_-	RFFL	17:35008579:-	0.00904841	0.0129143	OPC	0.0156643	0.172733	-0.409653
RFFL:17_35011748_-	RFFL	17:35011748:-	0.00844518	0.00502224	OPC	0.289539	0.667035	0.935699
RFFL:17_35009128_-	RFFL	17:35009128:-	0.0475041	0.0499354	OPC	0.0534523	0.321275	0.0352583
RFFL:17_35011361_-	RFFL	17:35011361:-	0.00904841	0.0038743	OPC	0.151775	0.515674	1.2541
SP3:2_173906494_-	SP3	2:173906494:-	0.00814357	0.0058832	OPC	0.233785	0.613079	-0.348021
SP3:2_173901751_-	SP3	2:173901751:-	0.0233751	0.0126273	OPC	0.756027	0.921426	0.0993931
SP3:2_173908537_-	SP3	2:173908537:-	0.135274	0.0815038	OPC	0.795266	0.937012	0.0437725
ZNF2:2_95184309_+	ZNF2	2:95184309:+	0.0087468	0.00860956	OPC	0.113813	0.455721	-0.48373
ZNF2:2_95182943_+	ZNF2	2:95182943:+	0.0206605	0.0110489	OPC	0.104794	0.438839	0.343985
GOPC:6_117560690_-	GOPC	6:117560690:-	0.0066355	0.00430478	OPC	0.919328	0.983483	0.172432
GOPC:6_117561689_-	GOPC	6:117561689:-	0.0114613	0.0129143	OPC	0.00144872	0.0409409	-0.693907
GOPC:6_117560315_-	GOPC	6:117560315:-	0.0726889	0.0439087	OPC	0.0129187	0.153322	0.308191
USP1:1_62451273_+	USP1	1:62451273:+	0.00301614	0.00373081	OPC	0.00520484	NA	-1.33218
USP1:1_62451725_+	USP1	1:62451725:+	0.155783	0.0728942	OPC	0.00257477	0.0591978	0.236785
KCNK2:1_215237062_+	KCNK2	1:215237062:+	0.017192	0.00143493	OPC	1	1	-0.0484364
KCNK2:1_215236234_+	KCNK2	1:215236234:+	0.00769115	0.00057397	OPC	1	NA	0.102255
C14orf28:14_44905788_+	C14orf28	14:44905788:+	0.00950083	0.00473526	OPC	0.549181	0.830075	0.30322
C14orf28:14_44905579_+	C14orf28	14:44905579:+	0.00588147	0.0038743	OPC	0.954433	0.992394	-0.0748344
C14orf28:14_44906913_+	C14orf28	14:44906913:+	0.0045242	0.0038743	OPC	0.385974	NA	-0.508966
ZHX1:8_123249889_-	ZHX1	8:123249889:-	0.230734	0.149089	OPC	0.968741	0.996434	0.00779072
ZHX1:8_123248764_-	ZHX1	8:123248764:-	0.0744986	0.0482135	OPC	0.969984	0.996719	-0.0116775
OPA3:19_45527442_-	OPA3	19:45527442:-	0.0108581	0.0121969	OPC	0.547564	0.829258	-0.233933
OPA3:19_45527784_-	OPA3	19:45527784:-	0.00859599	0.0103315	OPC	0.234181	0.613387	-0.333243
TPM1:15_63071901_+	TPM1	15:63071901:+	0.155633	0.18281	OPC	0.000369179	0.0159901	-1.24949
TSHR:14_81108930_+	TSHR	14:81108930:+	0.0431307	0.0038743	OPC	0.574516	0.841265	-0.0994107
VPS13A:9_77421528_+	VPS13A	9:77421528:+	0.00950083	0.00631367	OPC	0.381769	0.742827	-0.209333
VPS13A:9_77417352_+	VPS13A	9:77417352:+	0.0316694	0.0160712	OPC	0.56856	0.8379	0.129288
VPS13A:9_77416146_+	VPS13A	9:77416146:+	0.0200573	0.0134883	OPC	0.193742	0.570275	-0.235945
POLR3H:22_41528853_-	POLR3H	22:41528853:-	0.246569	0.154829	OPC	0.793944	0.936447	-0.00872615
POLR3H:22_41525843_-	POLR3H	22:41525843:-	0.0253355	0.0147797	OPC	0.797912	0.937742	0.0232791
LRP8:1_53242380_-	LRP8	1:53242380:-	0.0203589	0.00559621	OPC	0.218727	0.597567	0.256733
LRP8:1_53246574_-	LRP8	1:53246574:-	0.0144775	0.00487875	OPC	0.857712	0.959493	-0.0552607
LRP8:1_53245566_-	LRP8	1:53245566:-	0.0289549	0.0109054	OPC	0.349002	0.718209	-0.165566
BRCC3:X_155121697_+	BRCC3	X:155121697:+	0.017192	0.00645717	OPC	0.0643157	0.349563	0.47959
BRCC3:X_155122183_+	BRCC3	X:155122183:+	0.0334791	0.0219544	OPC	0.0124655	0.150494	-0.338699
BRCC3:X_155123065_+	BRCC3	X:155123065:+	0.0541396	0.0266896	OPC	0.266769	0.643198	0.112392
VLDLR:9_2654461_+	VLDLR	9:2654461:+	0.0253355	0.0711723	OPC	2.73677e-05	0.00229961	-0.505424
VLDLR:9_2656081_+	VLDLR	9:2656081:+	0.0066355	0.0109054	OPC	0.268076	0.644447	0.300572
VLDLR:9_2656918_+	VLDLR	9:2656918:+	0.0176444	0.0175061	OPC	3.5176e-05	0.00280606	1.06054
VLDLR:9_2656405_+	VLDLR	9:2656405:+	0.00497662	0.0109054	OPC	0.3592	0.726678	-0.136629
NTRK2:9_84877879_+	NTRK2	9:84877879:+	0.0156839	0.0140623	OPC	0.552299	0.832278	-0.486744
SERBP1:1_67411060_-	SERBP1	1:67411060:-	0.310662	0.225427	OPC	0.297721	0.676609	-0.196506
SERBP1:1_67408066_-	SERBP1	1:67408066:-	0.0381541	0.00516573	OPC	0.0264645	0.228152	2.14811
SERBP1:1_67408291_-	SERBP1	1:67408291:-	0.0280501	0.0334338	OPC	0.0699996	0.365482	-0.988763
SERBP1:1_67411978_-	SERBP1	1:67411978:-	0.0292565	0.0318554	OPC	0.0875173	0.403168	-0.805794
SERBP1:1_67412806_-	SERBP1	1:67412806:-	0.327703	0.205481	OPC	0.0124388	0.150459	0.108884
SERBP1:1_67413079_-	SERBP1	1:67413079:-	0.355452	0.242933	OPC	0.982395	1	-0.0376933
NR3C1:5_143279583_-	NR3C1	5:143279583:-	0.0199065	0.0134883	OPC	0.708221	0.899025	0.0700286
NR3C1:5_143277954_-	NR3C1	5:143277954:-	0.0545921	0.0510834	OPC	0.013022	0.154113	-0.37962
NR3C1:5_143280843_-	NR3C1	5:143280843:-	0.0123662	0.00832257	OPC	0.596282	0.850463	0.111278
NR3C1:5_143278233_-	NR3C1	5:143278233:-	0.00754034	0.00545272	OPC	0.875321	0.966432	0.00097512
NR3C1:5_143281167_-	NR3C1	5:143281167:-	0.144624	0.0968575	OPC	0.0185712	0.190612	0.117504
GCOM1:15_57716869_+	GCOM1	15:57716869:+	0.00422259	0.00416129	OPC	0.63667	NA	0.0136338
GCOM1:15_57715793_+	GCOM1	15:57715793:+	0.0101041	0.00674415	OPC	0.173022	0.548253	0.516621
GCOM1:15_57714907_+	GCOM1	15:57714907:+	0.0443372	0.0473526	OPC	0.229002	0.608034	-0.189799
GCOM1:15_57716239_+	GCOM1	15:57716239:+	0.0565526	0.0441957	OPC	0.0273693	0.233082	0.292356
GCOM1:15_57717508_+	GCOM1	15:57717508:+	0.0300106	0.039317	OPC	0.0635608	0.347106	-0.418319
FAHD1:16_1840178_+	FAHD1	16:1840178:+	0.0134218	0.00502224	OPC	0.00195661	0.050743	1.05411
FAHD1:16_1839522_+	FAHD1	16:1839522:+	0.00603227	0.0038743	OPC	0.577604	0.842606	0.242335
PODXL:7_131503930_-	PODXL	7:131503930:-	0.0104057	0.00703114	OPC	0.577095	0.842378	0.17667
PODXL:7_131500288_-	PODXL	7:131500288:-	0.0725381	0.0444827	OPC	0.55836	0.834923	-0.0864645
FANCA:16_89798370_-	FANCA	16:89798370:-	0.0499171	0.00401779	OPC	0.096778	0.423832	0.374351
PUM1:1_30931525_-	PUM1	1:30931525:-	0.0748002	0.0651456	OPC	0.00603133	0.095508	-0.275468
PUM1:1_30932872_-	PUM1	1:30932872:-	0.291057	0.194289	OPC	0.0053864	0.0896833	0.154364
RPS19:19_41871501_+	RPS19	19:41871501:+	0.894134	0.800258	OPC	0.180175	0.555331	-0.12867
RPS19:19_41872914_+	RPS19	19:41872914:+	0.10647	0.0728942	OPC	0.1853	0.559542	0.170831
ZSCAN26:6_28277516_+	ZSCAN26	6:28277516:+	0.0408686	0.0322858	OPC	0.108788	0.445919	0.243333
ZSCAN26:6_28278155_+	ZSCAN26	6:28278155:+	0.0529332	0.0563926	OPC	0.00387455	0.0751306	-0.200077
ZSCAN26:6_28277945_+	ZSCAN26	6:28277945:+	0.00844518	0.00401779	OPC	0.13916	0.497555	0.971123
ZNF805:19_57262696_+	ZNF805	19:57262696:+	0.00482582	0.00617018	OPC	0.312924	0.692069	-0.421625
ZNF805:19_57262287_+	ZNF805	19:57262287:+	0.0435832	0.0407519	OPC	0.742222	0.915717	-0.023245
ZNF805:19_57255096_+	ZNF805	19:57255096:+	0.00754034	0.00846606	OPC	0.452376	0.785722	-0.244498
ZNF805:19_57258732_+	ZNF805	19:57258732:+	0.0143266	0.0121969	OPC	0.303232	0.682527	0.186213
HNMT:2_137967427_+	HNMT	2:137967427:+	0.0248831	0.0599799	OPC	0.000198247	0.0103894	-0.527105
ARF1:1_228099170_+	ARF1	1:228099170:+	0.632182	0.58588	OPC	0.551602	0.831781	-0.104006
ARF1:1_228098245_+	ARF1	1:228098245:+	0.0646961	0.0533793	OPC	0.557314	0.834744	0.132536
BAALC:8_103228339_+	BAALC	8:103228339:+	0.538531	0.3903	OPC	0.0108257	0.137721	-0.279535
BAALC:8_103230277_+	BAALC	8:103230277:+	0.380033	0.205481	OPC	0.034872	0.264424	0.145749
BAALC:8_103229338_+	BAALC	8:103229338:+	0.396924	0.243363	OPC	0.00266592	0.0603255	0.0275622
TM2D2:8_38990552_-	TM2D2	8:38990552:-	0.040567	0.0252547	OPC	0.0207122	0.201725	0.439273
TM2D2:8_38988828_-	TM2D2	8:38988828:-	0.0190017	0.0222414	OPC	0.0585752	0.337554	-0.476334
TM2D2:8_38990813_-	TM2D2	8:38990813:-	0.324989	0.282537	OPC	0.44848	0.783023	-0.0321553
LIN52:14_74201223_+	LIN52	14:74201223:+	0.0352888	0.018654	OPC	0.137431	0.496326	0.258118
LIN52:14_74200374_+	LIN52	14:74200374:+	0.0190017	0.0147797	OPC	0.140759	0.4991	-0.297933
FBXO48:2_68459449_-	FBXO48	2:68459449:-	0.00542905	0.00315684	OPC	0.199351	NA	-0.398173
FBXO48:2_68464012_-	FBXO48	2:68464012:-	0.00844518	0.00301334	OPC	0.197411	0.574395	0.331934
MECR:1_29192954_-	MECR	1:29192954:-	0.0363444	0.0213804	OPC	0.922496	0.9841	0.00593533
MECR:1_29193829_-	MECR	1:29193829:-	0.169658	0.106472	OPC	0.922223	0.983976	-0.00466635
EXOC1:4_55904549_+	EXOC1	4:55904549:+	0.00301614	0.00315684	OPC	0.300506	NA	-0.489559
EXOC1:4_55905006_+	EXOC1	4:55905006:+	0.101342	0.0723203	OPC	0.268525	0.644919	0.0582827
YIPF5:5_144159803_-	YIPF5	5:144159803:-	0.107224	0.0992969	OPC	0.803645	0.939014	-0.0133786
YIPF5:5_144159308_-	YIPF5	5:144159308:-	0.144021	0.114651	OPC	0.0436869	0.293865	0.166721
YIPF5:5_144158178_-	YIPF5	5:144158178:-	0.0453929	0.0543837	OPC	0.0464535	0.302116	-0.422526
FNBP1L:1_93554634_+	FNBP1L	1:93554634:+	0.093651	0.0642847	OPC	0.557456	0.834744	-0.112115
FNBP1L:1_93552647_+	FNBP1L	1:93552647:+	0.0111597	0.00617018	OPC	0.547467	0.829258	0.238253
FNBP1L:1_93553088_+	FNBP1L	1:93553088:+	0.00497662	0.00315684	OPC	0.793512	NA	0.0204001
ARPC4:3_9806502_+	ARPC4	3:9806502:+	0.0318202	0.0327163	OPC	0.458587	0.788222	-0.0976922
ARPC4:3_9807096_+	ARPC4	3:9807096:+	0.367818	0.328024	OPC	0.449789	0.783464	0.0139568
RPS23:5_82273344_-	RPS23	5:82273344:-	0.117629	0.0177931	OPC	0.0205139	0.200538	1.17486
RPS23:5_82276053_-	RPS23	5:82276053:-	0.965616	0.924666	OPC	0.0205134	0.200538	-1.1683
MBP:18_76980267_-	MBP	18:76980267:-	0.00286533	0.00430478	OPC	0.128662	0.482658	-1.10881
MBP:18_76978854_-	MBP	18:76978854:-	0.0455437	0.0222414	OPC	0.0690109	0.362725	-0.0200723
MBP:18_77012807_-	MBP	18:77012807:-	0.0162871	0.0153537	OPC	0.188979	0.563934	0.391484
MBP:18_77015180_-	MBP	18:77015180:-	0.00316694	0.00430478	OPC	0.0763271	NA	-0.0197841
MBP:18_77016191_-	MBP	18:77016191:-	0.0283517	0.0355862	OPC	0.166502	0.540014	0.169381
MBP:18_77015075_-	MBP	18:77015075:-	0.00769115	0.00559621	OPC	0.497789	0.804479	0.254492
TAF5L:1_229599231_-	TAF5L	1:229599231:-	0.0197557	0.00817908	OPC	0.767442	0.925329	-0.0321106
TAF5L:1_229600095_-	TAF5L	1:229600095:-	0.00573066	0.00215239	OPC	0.761137	NA	0.0942741
TPD52:8_80037075_-	TPD52	8:80037075:-	0.030463	0.038743	OPC	0.629213	0.867586	0.0338986
TPD52:8_80037735_-	TPD52	8:80037735:-	0.0164379	0.0190845	OPC	0.66469	0.881159	0.0975645
TPD52:8_80035536_-	TPD52	8:80035536:-	0.00633389	0.00717463	OPC	0.628466	0.867308	0.182742
TPD52:8_80036607_-	TPD52	8:80036607:-	0.204494	0.235184	OPC	0.474106	0.793649	-0.0386681
TPD52:8_80036229_-	TPD52	8:80036229:-	0.00588147	0.00731812	OPC	0.953427	0.992394	0.0222046
C3orf70:3_185082836_-	C3orf70	3:185082836:-	0.0123662	0.00645717	OPC	0.149961	0.512642	-0.337622
C3orf70:3_185082044_-	C3orf70	3:185082044:-	0.0490122	0.0159277	OPC	0.335133	0.70897	0.280278
C3orf70:3_185078084_-	C3orf70	3:185078084:-	0.129091	0.0526618	OPC	0.671725	0.884587	0.140186
C3orf70:3_185079551_-	C3orf70	3:185079551:-	0.0357412	0.0167886	OPC	0.0807466	0.389601	-0.219735
VEGFA:6_43786466_+	VEGFA	6:43786466:+	0.316694	0.593485	OPC	0.0259986	0.22654	0.125078
VEGFA:6_43786241_+	VEGFA	6:43786241:+	0.0998341	0.28842	OPC	0.0284486	0.238408	-0.0965979
VEGFA:6_43785863_+	VEGFA	6:43785863:+	0.0149299	0.0578275	OPC	0.120827	0.468586	-0.373193
SPAG16:2_213317435_+	SPAG16	2:213317435:+	0.0288041	0.0140623	OPC	0.356159	0.72481	0.160234
SPAG16:2_213317957_+	SPAG16	2:213317957:+	0.357714	0.2161	OPC	0.342419	0.71479	-0.0227755
AMMECR1:X_110194186_-	AMMECR1	X:110194186:-	0.0187	0.0110489	OPC	0.0564603	0.331143	0.413099
AMMECR1:X_110196428_-	AMMECR1	X:110196428:-	0.0333283	0.0304204	OPC	0.0509346	0.314388	-0.276543
ARFIP1:4_152911888_+	ARFIP1	4:152911888:+	0.0986277	0.0790644	OPC	0.987245	1	-0.0114807
ARFIP1:4_152910250_+	ARFIP1	4:152910250:+	0.0146283	0.0109054	OPC	0.643776	0.871576	0.113611
ARFIP1:4_152910628_+	ARFIP1	4:152910628:+	0.0088976	0.00803559	OPC	0.66255	0.880235	-0.153389
TCAIM:3_44359784_+	TCAIM	3:44359784:+	0.0306138	0.0261157	OPC	0.108465	0.445305	-0.28019
SLC35F1:6_118316881_+	SLC35F1	6:118316881:+	0.0191525	0.00631367	OPC	0.217499	0.596077	-0.328133
SLC35F1:6_118317655_+	SLC35F1	6:118317655:+	0.284572	0.0826517	OPC	0.195974	0.573348	0.0422543
C6orf120:6_169704842_+	C6orf120	6:169704842:+	0.0485598	0.0500789	OPC	0.18314	0.558917	-0.161848
C6orf120:6_169703420_+	C6orf120	6:169703420:+	0.00950083	0.00617018	OPC	0.238808	0.618384	0.506392
C6orf120:6_169703958_+	C6orf120	6:169703958:+	0.0134218	0.0132013	OPC	0.689065	0.891181	-0.11329
C6orf120:6_169703148_+	C6orf120	6:169703148:+	0.0176444	0.0133448	OPC	0.216134	0.594147	0.233585
KIAA1755:20_38212488_-	KIAA1755	20:38212488:-	0.0164379	0.00114794	OPC	0.666414	0.881955	0.122337
KIAA1755:20_38212794_-	KIAA1755	20:38212794:-	0.0122154	0.00114794	OPC	0.66456	0.881159	-0.147413
PLEKHG1:6_150843650_+	PLEKHG1	6:150843650:+	0.00648469	0.0176496	OPC	0.802229	0.938818	0.074747
PLEKHG1:6_150840986_+	PLEKHG1	6:150840986:+	0.00196049	0.00631367	OPC	0.817002	0.943772	-0.158578
PCLAF:15_64364732_-	PCLAF	15:64364732:-	0.0425275	0.00172191	OPC	0.0330587	0.257046	0.785653
PCLAF:15_64365605_-	PCLAF	15:64365605:-	0.262404	0.0284115	OPC	0.475796	0.794238	-0.0196583
PCLAF:15_64365128_-	PCLAF	15:64365128:-	0.0422259	0.00401779	OPC	0.314903	0.694247	-0.286563
AP2B1:17_35726397_+	AP2B1	17:35726397:+	0.311114	0.121538	OPC	0.0614001	0.342632	0.374943
AP2B1:17_35724075_+	AP2B1	17:35724075:+	0.0978736	0.0565361	OPC	0.0633856	0.3466	-0.409901
AP1G1:16_71731890_-	AP1G1	16:71731890:-	0.0286533	0.0183671	OPC	0.436504	0.777185	0.171485
AP1G1:16_71731030_-	AP1G1	16:71731030:-	0.00950083	0.00746162	OPC	0.841459	0.952963	-0.098998
AP1G1:16_71729018_-	AP1G1	16:71729018:-	0.0677123	0.0516573	OPC	0.496711	0.803962	-0.0674954
ARHGAP5:14_32158107_+	ARHGAP5	14:32158107:+	0.0215654	0.0156407	OPC	0.544698	0.827067	0.286986
ARHGAP5:14_32156144_+	ARHGAP5	14:32156144:+	0.0120645	0.0150667	OPC	0.166419	0.540014	-0.558282
ARHGAP5:14_32157180_+	ARHGAP5	14:32157180:+	0.0147791	0.00631367	OPC	0.0823758	0.392381	1.09093
ARHGAP5:14_32159718_+	ARHGAP5	14:32159718:+	0.021113	0.0156407	OPC	0.517122	0.812629	0.212044
ARHGAP5:14_32156739_+	ARHGAP5	14:32156739:+	0.0196049	0.0162147	OPC	0.767732	0.925329	0.0637722
ARHGAP5:14_32157361_+	ARHGAP5	14:32157361:+	0.0275976	0.0309944	OPC	0.0709985	0.367652	-0.435549
RPS28:19_8323314_+	RPS28	19:8323314:+	0.121399	0.0893959	OPC	0.151558	0.515474	0.173578
RPS28:19_8322450_+	RPS28	19:8322450:+	0.91027	0.840723	OPC	0.147426	0.508566	-0.135136
COX19:7_968931_-	COX19	7:968931:-	0.162419	0.131583	OPC	0.3882	0.747575	0.219157
COX19:7_966979_-	COX19	7:966979:-	0.0137234	0.00918353	OPC	0.234488	0.61366	0.506129
COX19:7_967402_-	COX19	7:967402:-	0.0111597	0.0018654	OPC	0.0321267	0.254035	2.47426
COX19:7_964864_-	COX19	7:964864:-	0.00512743	0.00516573	OPC	0.588508	0.846172	-0.0435611
COX19:7_966187_-	COX19	7:966187:-	0.0482582	0.0559621	OPC	0.000117596	0.00732518	-0.297324
ZNF451:6_57170228_+	ZNF451	6:57170228:+	0.0438848	0.0315684	OPC	0.222425	0.601515	-0.272743
SMAGP:12_51245371_-	SMAGP	12:51245371:-	0.0236767	0.0469221	OPC	0.172311	0.547605	-0.601906
SMAGP:12_51244871_-	SMAGP	12:51244871:-	0.0227718	0.0205194	OPC	0.175737	0.550892	0.632473
CYB5RL:1_54170446_-	CYB5RL	1:54170446:-	0.00467501	0.00301334	OPC	0.425356	NA	-0.36041
CYB5RL:1_54172381_-	CYB5RL	1:54172381:-	0.0244307	0.0130578	OPC	0.504726	0.808011	-0.0628803
RAB24:5_177301222_-	RAB24	5:177301222:-	0.0167396	0.0129143	OPC	0.929825	0.985661	-0.0145168
RAB24:5_177301474_-	RAB24	5:177301474:-	0.26542	0.199455	OPC	0.933337	0.986232	0.00165015
MSRB3:12_65463413_+	MSRB3	12:65463413:+	0.0021113	0.00502224	OPC	0.653217	NA	-0.211951
MSRB3:12_65464399_+	MSRB3	12:65464399:+	0.00407178	0.00789209	OPC	0.641029	0.870733	0.136954
PLAA:9_26905367_-	PLAA	9:26905367:-	0.0751018	0.0371646	OPC	0.921863	0.983841	-0.0047872
PLAA:9_26903387_-	PLAA	9:26903387:-	0.00723873	0.00358732	OPC	0.9265	0.984924	0.0347013
KLHL7:7_23175354_+	KLHL7	7:23175354:+	0.248982	0.12283	OPC	0.134101	0.491522	-0.104167
KLHL7:7_23176542_+	KLHL7	7:23176542:+	0.013271	0.0038743	OPC	0.116194	0.459066	0.53594
KLHL7:7_23175926_+	KLHL7	7:23175926:+	0.0108581	0.0057397	OPC	0.372415	0.735919	-0.315996
ERGIC1:5_172952240_+	ERGIC1	5:172952240:+	0.034384	0.0187975	OPC	0.196415	0.573765	0.214964
ERGIC1:5_172952627_+	ERGIC1	5:172952627:+	0.30086	0.203616	OPC	0.182005	0.557606	-0.0680768
TRMT11:6_126039267_+	TRMT11	6:126039267:+	0.107525	0.077199	OPC	0.315395	0.694672	0.142755
TRMT11:6_126038928_+	TRMT11	6:126038928:+	0.017946	0.0160712	OPC	0.323262	0.700124	-0.181356
MCUR1:6_13790597_-	MCUR1	6:13790597:-	0.107073	0.0806428	OPC	0.882473	0.968137	-0.000511899
MCUR1:6_13786691_-	MCUR1	6:13786691:-	0.0383049	0.0274071	OPC	0.881278	0.967742	0.000811146
INF2:14_104719581_+	INF2	14:104719581:+	0.0447896	0.0523748	OPC	0.110353	0.44975	-0.440333
CRELD1:3_9945386_+	CRELD1	3:9945386:+	0.0176444	0.0134883	OPC	0.00337259	0.069807	0.583418
CRELD1:3_9945019_+	CRELD1	3:9945019:+	0.101644	0.12613	OPC	0.00227345	0.0552111	-0.120003
MRI1:19_13773547_+	MRI1	19:13773547:+	0.00935002	0.0114794	OPC	0.797615	0.937742	-0.054685
MRI1:19_13774258_+	MRI1	19:13774258:+	0.0633389	0.0710288	OPC	0.535981	0.823039	0.0430384
MRI1:19_13772872_+	MRI1	19:13772872:+	0.017946	0.0225283	OPC	0.613757	0.85998	-0.0946017
VSTM4:10_49014351_-	VSTM4	10:49014351:-	0.0183984	0.00602669	OPC	0.827286	0.947629	0.035175
VSTM4:10_49015161_-	VSTM4	10:49015161:-	0.014025	0.00487875	OPC	0.826647	0.947015	-0.0435838
TIPRL:1_168192385_+	TIPRL	1:168192385:+	0.0215654	0.0153537	OPC	0.771318	0.926864	-0.0136189
LIMK2:22_31277275_+	LIMK2	22:31277275:+	0.0499171	0.019515	OPC	0.0781587	0.384033	0.464834
MAF:16_79596571_-	MAF	16:79596571:-	0.0235259	0.100732	OPC	0.00777308	0.113001	-0.189586
MAF:16_79597966_-	MAF	16:79597966:-	0.000904841	0.00889654	OPC	0.487731	0.799564	-1.17935
MAF:16_79594384_-	MAF	16:79594384:-	0.00995325	0.0222414	OPC	0.0140209	0.161388	0.948614
TFAP2A:6_10397987_-	TFAP2A	6:10397987:-	0.0182476	0.0100445	OPC	0.743445	0.91606	0.0623419
TFAP2A:6_10397033_-	TFAP2A	6:10397033:-	0.00497662	0.00315684	OPC	0.783909	NA	-0.178075
KLF10:8_102648811_-	KLF10	8:102648811:-	0.103755	0.0926962	OPC	0.814286	0.942708	-0.0101453
KLF10:8_102649333_-	KLF10	8:102649333:-	0.00995325	0.00860956	OPC	0.840041	0.952448	0.0676571
UBE2V1:20_50081515_-	UBE2V1	20:50081515:-	0.00919922	0.00100445	OPC	0.042069	0.288322	2.80572
UBE2V1:20_50081374_-	UBE2V1	20:50081374:-	0.348213	0.252977	OPC	0.277343	0.654061	0.091255
UBE2V1:20_50082625_-	UBE2V1	20:50082625:-	0.189715	0.16846	OPC	0.186425	0.561507	-0.204113
OAS1:12_112919891_+	OAS1	12:112919891:+	0.0695219	0.0747596	OPC	0.283392	0.660357	0.102221
USP48:1_21728401_-	USP48	1:21728401:-	0.00648469	0.00530923	OPC	0.821232	0.944888	0.0403276
USP48:1_21727866_-	USP48	1:21727866:-	0.0363444	0.0314249	OPC	0.843363	0.953597	-0.0105887
OAS2:12_112988791_+	OAS2	12:112988791:+	0.0045242	0.00473526	OPC	0.850358	0.955747	0.000257804
CBFA2T2:20_33645239_+	CBFA2T2	20:33645239:+	0.0066355	0.00760511	OPC	0.0679609	0.359204	-0.604979
CBFA2T2:20_33650018_+	CBFA2T2	20:33650018:+	0.0224702	0.0163582	OPC	0.387901	0.747512	0.110116
CBFA2T2:20_33646787_+	CBFA2T2	20:33646787:+	0.0143266	0.0097575	OPC	0.456567	0.787694	0.163965
RPAIN:17_5432811_+	RPAIN	17:5432811:+	0.761876	0.414263	OPC	0.184352	0.558917	-0.265304
EXTL2:1_100872404_-	EXTL2	1:100872404:-	0.0826421	0.0420433	OPC	0.589935	0.846872	0.0476931
EXTL2:1_100873106_-	EXTL2	1:100873106:-	0.0185492	0.00947051	OPC	0.927506	0.985274	0.0178756
GPR155:2_174432258_-	GPR155	2:174432258:-	0.085055	0.0289855	OPC	0.00523161	0.087802	0.339672
GPR155:2_174435543_-	GPR155	2:174435543:-	0.0677123	0.0361601	OPC	0.00238851	0.0567664	-0.352943
GPR155:2_174432852_-	GPR155	2:174432852:-	0.040567	0.019228	OPC	0.156478	0.523708	-0.2549
GPR155:2_174434796_-	GPR155	2:174434796:-	0.0901825	0.0400344	OPC	0.490384	0.800516	-0.0689559
GPR155:2_174434211_-	GPR155	2:174434211:-	0.117177	0.0452002	OPC	0.10664	0.441972	0.171451
GLUL:1_182384296_-	GLUL	1:182384296:-	0.0858091	0.290429	OPC	0.000256794	0.0122137	-0.776078
GLUL:1_182383747_-	GLUL	1:182383747:-	0.027296	0.0697374	OPC	0.000285346	0.0132224	0.60629
GLUL:1_182383477_-	GLUL	1:182383477:-	0.00588147	0.0152102	OPC	0.848216	0.955058	0.666155
GLUL:1_182382901_-	GLUL	1:182382901:-	0.387423	0.610561	OPC	0.00320808	0.0677297	0.0240399
CSTF3:11_33141454_-	CSTF3	11:33141454:-	0.358619	0.102167	OPC	0.00404378	0.0766761	0.4158
WIPI2:7_5233803_+	WIPI2	7:5233803:+	0.0330267	0.0167886	OPC	0.479919	0.796957	0.22423
WIPI2:7_5231510_+	WIPI2	7:5231510:+	0.021867	0.0220979	OPC	0.343898	0.71479	-0.875093
WIPI2:7_5231067_+	WIPI2	7:5231067:+	0.281104	0.176639	OPC	0.0768981	0.382035	-0.0461874
WIPI2:7_5231652_+	WIPI2	7:5231652:+	0.273413	0.145215	OPC	0.297352	0.676609	0.216513
CSTF1:20_56404009_+	CSTF1	20:56404009:+	0.0045242	0.0120534	OPC	0.135853	0.494308	-2.16626
CSTF1:20_56404184_+	CSTF1	20:56404184:+	0.161212	0.0952791	OPC	0.196772	0.574395	0.0970165
CSTF1:20_56406351_+	CSTF1	20:56406351:+	0.0241291	0.0142058	OPC	0.820335	0.944781	0.043556
TOM1L2:17_17846856_-	TOM1L2	17:17846856:-	0.00708792	0.00416129	OPC	0.604067	0.85426	0.184638
TOM1L2:17_17843526_-	TOM1L2	17:17843526:-	0.0479566	0.0328598	OPC	0.58055	0.843001	-0.0536254
PPM1B:2_44231455_+	PPM1B	2:44231455:+	0.257276	0.144497	OPC	0.224307	0.60208	0.0425595
PPM1B:2_44230897_+	PPM1B	2:44230897:+	0.00618308	0.0018654	OPC	0.250422	NA	0.914955
PHF12:17_28905275_-	PHF12	17:28905275:-	0.0847534	0.0328598	OPC	0.00687349	0.104383	0.672922
PHF12:17_28905760_-	PHF12	17:28905760:-	0.0260896	0.0220979	OPC	0.0325015	0.254915	-0.492565
FAM229B:6_112101791_+	FAM229B	6:112101791:+	0.0149299	0.00631367	OPC	0.584238	0.844369	0.00123226
FAM229B:6_112102466_+	FAM229B	6:112102466:+	0.040567	0.0261157	OPC	0.00595303	0.0949771	-0.670702
FAM229B:6_112100900_+	FAM229B	6:112100900:+	0.449555	0.231884	OPC	0.811933	0.941958	-0.0236998
FAM229B:6_112101134_+	FAM229B	6:112101134:+	0.0561001	0.0167886	OPC	0.00101864	0.0329202	0.491337
RHOT1:17_32225711_+	RHOT1	17:32225711:+	0.123963	0.0730377	OPC	0.842105	0.952963	-0.0117219
RHOT1:17_32225441_+	RHOT1	17:32225441:+	0.122455	0.0711723	OPC	0.842169	0.952963	0.0118818
DUSP28:2_240563989_+	DUSP28	2:240563989:+	0.0817373	0.0350122	OPC	0.532179	0.820901	-0.0769404
ACOT9:X_23702302_-	ACOT9	X:23702302:-	0.00377017	0.0117664	OPC	0.0120812	0.147693	-0.898653
ACOT9:X_23703688_-	ACOT9	X:23703688:-	0.0425275	0.0644282	OPC	0.00315062	0.0672397	0.184203
ACOT9:X_23701078_-	ACOT9	X:23701078:-	0.00542905	0.0114794	OPC	0.28526	0.662277	-0.337359
ITPRIPL2:16_19116449_+	ITPRIPL2	16:19116449:+	0.00527824	0.00645717	OPC	0.212075	0.590176	0.330789
ITPRIPL2:16_19121624_+	ITPRIPL2	16:19121624:+	0.0110089	0.0246807	OPC	0.0529496	0.319931	-0.632354
ITPRIPL2:16_19119590_+	ITPRIPL2	16:19119590:+	0.00497662	0.00645717	OPC	0.282682	0.659556	0.199347
ITPRIPL2:16_19118420_+	ITPRIPL2	16:19118420:+	0.0088976	0.0136318	OPC	0.93018	0.985789	-0.0273409
ITPRIPL2:16_19119032_+	ITPRIPL2	16:19119032:+	0.0134218	0.0175061	OPC	0.275763	0.652227	0.196447
SMOC1:14_70032347_+	SMOC1	14:70032347:+	0.271905	0.019515	OPC	0.903172	0.976672	-0.250518
SMOC1:14_70030610_+	SMOC1	14:70030610:+	0.362841	0.0199455	OPC	0.895486	0.972824	0.236114
SORBS1:10_95311780_-	SORBS1	10:95311780:-	0.0527824	0.0401779	OPC	0.138522	0.497161	0.122241
SORBS1:10_95312383_-	SORBS1	10:95312383:-	0.00331775	0.00315684	OPC	0.670122	NA	-0.245101
SORBS1:10_95312635_-	SORBS1	10:95312635:-	0.0150807	0.0163582	OPC	0.233951	0.613167	-0.257746
C18orf32:18_49482059_-	C18orf32	18:49482059:-	0.24853	0.144497	OPC	0.140821	0.4991	0.0897678
C18orf32:18_49481681_-	C18orf32	18:49481681:-	0.73458	0.539389	OPC	0.13814	0.497161	-0.0520486
SRA1:5_140550110_-	SRA1	5:140550110:-	0.06168	0.0222414	OPC	0.213314	0.591294	0.191303
SRA1:5_140550524_-	SRA1	5:140550524:-	0.421957	0.213517	OPC	0.204196	0.581999	-0.108568
VPS26A:10_69172841_+	VPS26A	10:69172841:+	0.0995325	0.0938442	OPC	0.830284	0.948498	-0.0333424
VPS26A:10_69171690_+	VPS26A	10:69171690:+	0.0242799	0.018654	OPC	0.284017	0.660958	0.18819
VPS26A:10_69171351_+	VPS26A	10:69171351:+	0.00271452	0.00473526	OPC	0.137431	NA	-0.916604
GTF3C2:2_27325871_-	GTF3C2	2:27325871:-	0.0767607	0.0364471	OPC	0.457911	0.788213	0.0497804
GTF3C2:2_27326330_-	GTF3C2	2:27326330:-	0.0292565	0.0144928	OPC	0.464448	0.790254	-0.115602
AGAP1:2_236124945_+	AGAP1	2:236124945:+	0.00150807	0.00545272	OPC	0.245942	NA	-2.54624
AGAP1:2_236131731_+	AGAP1	2:236131731:+	0.0814357	0.0516573	OPC	0.762859	0.924655	0.0287227
AGAP1:2_236125404_+	AGAP1	2:236125404:+	0.0784195	0.0462046	OPC	0.0746206	0.377017	0.109199
AGAP1:2_236125080_+	AGAP1	2:236125080:+	0.0294073	0.0229588	OPC	0.15489	0.520457	-0.329162
AGAP1:2_236126511_+	AGAP1	2:236126511:+	0.00784195	0.00330033	OPC	0.183699	0.558917	0.60901
AGAP1:2_236126061_+	AGAP1	2:236126061:+	0.00346856	0.00358732	OPC	0.490535	NA	-0.766057
ARL4A:7_12690677_+	ARL4A	7:12690677:+	0.174634	0.0799254	OPC	0.204621	0.581999	0.367828
ARL4A:7_12690110_+	ARL4A	7:12690110:+	0.13452	0.0734682	OPC	0.163076	0.535376	0.0432796
ARL4A:7_12689849_+	ARL4A	7:12689849:+	0.0345348	0.0212369	OPC	0.629748	0.867981	-0.161101
ARL4A:7_12689147_+	ARL4A	7:12689147:+	0.565676	0.395322	OPC	0.188911	0.563934	-0.153992
FOXK1:7_4762659_+	FOXK1	7:4762659:+	0.0088976	0.00918353	OPC	0.127519	0.480765	-0.450638
FOXK1:7_4771413_+	FOXK1	7:4771413:+	0.238124	0.173339	OPC	0.10216	0.434064	0.10451
PXYLP1:3_141294624_+	PXYLP1	3:141294624:+	0.0441864	0.0683025	OPC	0.501528	0.806798	-0.0397704
PXYLP1:3_141294300_+	PXYLP1	3:141294300:+	0.00980244	0.0146362	OPC	0.514747	0.811363	0.1427
ARL5A:2_151801016_-	ARL5A	2:151801016:-	0.0918414	0.0561056	OPC	0.992975	1	-0.0231195
ARL5A:2_151801529_-	ARL5A	2:151801529:-	0.030463	0.0177931	OPC	0.763023	0.924725	0.0363976
ARL5A:2_151801880_-	ARL5A	2:151801880:-	0.0256372	0.0132013	OPC	0.17588	0.550892	0.260685
ARL5A:2_151798883_-	ARL5A	2:151798883:-	0.00784195	0.00114794	OPC	0.0493539	NA	2.04378
ARL5A:2_151802636_-	ARL5A	2:151802636:-	0.57563	0.403358	OPC	0.698029	0.894193	-0.0245596
ARL5A:2_151803118_-	ARL5A	2:151803118:-	0.00723873	0.009614	OPC	0.14436	0.504262	-1.14146
PALM2AKAP2:9_109946668_+	PALM2AKAP2	9:109946668:+	0.0102549	0.0137753	OPC	0.756516	0.921536	0.0624836
CYFIP2:5_157395580_+	CYFIP2	5:157395580:+	0.0778163	0.020376	OPC	0.573487	0.840746	0.0681654
CYFIP2:5_157393186_+	CYFIP2	5:157393186:+	0.169507	0.0497919	OPC	0.568473	0.8379	-0.0325867
USP14:18_214585_+	USP14	18:214585:+	0.040567	0.0304204	OPC	0.162443	0.534766	-0.273501
USP14:18_211387_+	USP14	18:211387:+	0.0137234	0.00889654	OPC	0.583638	0.844363	-0.07395
USP14:18_213433_+	USP14	18:213433:+	0.00829437	0.0038743	OPC	0.348103	0.717744	0.403137
USP14:18_212623_+	USP14	18:212623:+	0.0723873	0.047783	OPC	0.548146	0.829258	-0.070294
USP14:18_212017_+	USP14	18:212017:+	0.154275	0.0881045	OPC	0.268948	0.645299	0.202065
PDE4B:1_66374564_+	PDE4B	1:66374564:+	0.164832	0.0761946	OPC	0.577033	0.842378	-0.0514602
PDE4B:1_66374276_+	PDE4B	1:66374276:+	0.0214146	0.00817908	OPC	0.615887	0.861177	0.175413
PHYH:10_13277811_-	PHYH	10:13277811:-	0.150204	0.0740422	OPC	0.934776	0.986804	-0.0790425
PHYH:10_13278054_-	PHYH	10:13278054:-	0.0764591	0.0305639	OPC	0.940984	0.988924	0.106471
SCD5:4_82629805_-	SCD5	4:82629805:-	0.00467501	0.00430478	OPC	0.160798	0.53222	-2.57424
SCD5:4_82629554_-	SCD5	4:82629554:-	0.788267	0.311522	OPC	0.587502	0.845954	-0.115248
SCD5:4_82631165_-	SCD5	4:82631165:-	0.140552	0.0225283	OPC	0.0554214	0.327913	0.11465
SCD5:4_82630355_-	SCD5	4:82630355:-	0.16815	0.0327163	OPC	0.721932	0.904766	-0.122288
SIL1:5_138946743_-	SIL1	5:138946743:-	0.00678631	0.0057397	OPC	0.918488	0.983069	-0.0356742
SIL1:5_138946986_-	SIL1	5:138946986:-	0.19816	0.154685	OPC	0.909265	0.979235	0.00240724
NPM1:5_171406713_+	NPM1	5:171406713:+	0.262856	0.175204	OPC	0.156267	0.523279	-0.130623
NARF:17_82488239_+	NARF	17:82488239:+	0.403559	0.269049	OPC	0.632983	0.868971	-0.0792959
NARF:17_82490498_+	NARF	17:82490498:+	0.0188509	0.00947051	OPC	0.656925	0.876953	0.162787
CDC42SE1:1_151052676_-	CDC42SE1	1:151052676:-	0.293922	0.0766251	OPC	0.000648325	0.0236119	0.819835
CDC42SE1:1_151050997_-	CDC42SE1	1:151050997:-	0.103152	0.0740422	OPC	0.000688233	0.0246434	-0.851942
TRIOBP:22_37774131_+	TRIOBP	22:37774131:+	0.0618308	0.0457741	OPC	0.871597	0.964812	0.0174369
TRIOBP:22_37774509_+	TRIOBP	22:37774509:+	0.0562509	0.0403214	OPC	0.871994	0.964812	-0.0185408
TTPAL:20_44494588_+	TTPAL	20:44494588:+	0.0291057	0.018941	OPC	0.665168	0.881306	0.0706687
TTPAL:20_44491051_+	TTPAL	20:44491051:+	0.0554969	0.0394605	OPC	0.65616	0.876536	-0.0411106
ALG13:X_111688113_+	ALG13	X:111688113:+	0.0313678	0.0236763	OPC	0.106752	0.441972	0.208736
ALG13:X_111688779_+	ALG13	X:111688779:+	0.0735937	0.0750466	OPC	0.0764058	0.380489	-0.264038
EFEMP1:2_55866604_-	EFEMP1	2:55866604:-	0.189112	0.340508	OPC	0.242936	0.621412	0.0737153
EFEMP1:2_55865983_-	EFEMP1	2:55865983:-	0.0366461	0.10848	OPC	0.24697	0.625565	-0.105361
SRSF5:14_69771668_+	SRSF5	14:69771668:+	0.280802	0.236906	OPC	0.364432	0.730397	-0.0910541
SRSF5:14_69771991_+	SRSF5	14:69771991:+	0.510632	0.397188	OPC	0.363366	0.729965	0.0855317
MARK2:11_63909539_+	MARK2	11:63909539:+	0.104057	0.0720333	OPC	0.453378	0.786129	0.0805082
MARK2:11_63910997_+	MARK2	11:63910997:+	0.0402654	0.0317119	OPC	0.460503	0.788574	-0.115661
NPRL3:16_86311_-	NPRL3	16:86311:-	0.0176444	0.00846606	OPC	0.460254	0.788574	0.167181
NPRL3:16_85834_-	NPRL3	16:85834:-	0.0601719	0.0340077	OPC	0.442251	0.780145	-0.0634211
MAP2:2_209731767_+	MAP2	2:209731767:+	0.0687679	0.0212369	OPC	0.326344	0.702398	-0.666589
MAP2:2_209733863_+	MAP2	2:209733863:+	0.161665	0.0262591	OPC	0.0177746	0.185764	0.296117
MAP2:2_209734097_+	MAP2	2:209734097:+	0.494345	0.126991	OPC	0.604526	0.85439	-0.0142123
MAP2:2_209731289_+	MAP2	2:209731289:+	0.135123	0.0268331	OPC	0.766064	0.925296	-0.0272611
MAP2:2_209730497_+	MAP2	2:209730497:+	0.117931	0.0302769	OPC	0.192834	0.569599	-0.370532
CCNL2:1_1392500_-	CCNL2	1:1392500:-	0.0143266	0.0185105	OPC	0.142838	0.502886	-0.486976
CCNL2:1_1392352_-	CCNL2	1:1392352:-	0.0369477	0.0255417	OPC	0.140571	0.498807	0.469031
DPH2:1_43973348_+	DPH2	1:43973348:+	0.111899	0.0528053	OPC	0.0773937	0.382238	0.109015
DPH2:1_43972764_+	DPH2	1:43972764:+	0.00995325	0.00674415	OPC	0.0963151	0.423128	-0.482776
USP9X:X_41233836_+	USP9X	X:41233836:+	0.0922938	0.0530923	OPC	0.197801	0.574974	0.10593
USP9X:X_41233413_+	USP9X	X:41233413:+	0.0120645	0.00688765	OPC	0.999552	1	-0.00126635
USP9X:X_41232828_+	USP9X	X:41232828:+	0.134067	0.0852346	OPC	0.198263	0.575216	-0.0722979
IAH1:2_9488515_+	IAH1	2:9488515:+	0.420299	0.347109	OPC	0.000943655	0.0312174	0.218162
IAH1:2_9489702_+	IAH1	2:9489702:+	0.0942543	0.112498	OPC	0.00104684	0.0332953	-0.314069
CREBZF:11_85662363_-	CREBZF	11:85662363:-	0.0045242	0.00330033	OPC	0.839045	NA	0.0917606
CREBZF:11_85661058_-	CREBZF	11:85661058:-	0.0134218	0.0116229	OPC	0.756829	0.921752	-0.0988715
CREBZF:11_85663731_-	CREBZF	11:85663731:-	0.0564017	0.0342947	OPC	0.00086662	0.0295879	0.395759
CREBZF:11_85659702_-	CREBZF	11:85659702:-	0.0639421	0.0602669	OPC	0.0386921	0.278489	-0.215259
CREBZF:11_85661733_-	CREBZF	11:85661733:-	0.00527824	0.00731812	OPC	0.0382348	0.277549	-0.778918
PRMT5:14_22920544_-	PRMT5	14:22920544:-	0.280199	0.153394	OPC	0.630088	0.868223	0.0285823
PRMT5:14_22920760_-	PRMT5	14:22920760:-	0.00708792	0.00401779	OPC	0.631466	0.868633	-0.115365
SNAPC3:9_15461608_+	SNAPC3	9:15461608:+	0.0380033	0.0292725	OPC	0.148139	0.508898	-0.400776
SNAPC3:9_15460204_+	SNAPC3	9:15460204:+	0.00919922	0.00473526	OPC	0.604474	0.85439	0.146548
SNAPC3:9_15461041_+	SNAPC3	9:15461041:+	0.0907857	0.0875305	OPC	5.43223e-09	2.01376e-06	-0.750684
DEDD:1_161120989_-	DEDD	1:161120989:-	0.0199065	0.0142058	OPC	0.63561	0.869274	0.100163
DEDD:1_161121673_-	DEDD	1:161121673:-	0.0328759	0.0265461	OPC	0.57375	0.840775	-0.0943427
DEDD:1_161121340_-	DEDD	1:161121340:-	0.057759	0.0433348	OPC	0.859874	0.960082	0.0111843
ABHD18:4_128031256_+	ABHD18	4:128031256:+	0.013271	0.00602669	OPC	0.161407	0.533098	1.16923
CDC42:1_22092397_+	CDC42	1:22092397:+	0.134369	0.131439	OPC	0.0631939	0.346001	-0.191705
CDC42:1_22091704_+	CDC42	1:22091704:+	0.223496	0.202325	OPC	0.569546	0.838519	-0.00168069
CDC42:1_22092910_+	CDC42	1:22092910:+	0.472629	0.421868	OPC	0.834939	0.95117	0.0340609
MDH1B:2_206737802_-	MDH1B	2:206737802:-	0.00693711	0.00487875	OPC	0.744042	0.916101	-0.0747621
MDH1B:2_206738279_-	MDH1B	2:206738279:-	0.0104057	0.00688765	OPC	0.742694	0.91592	0.0579222
GPX4:19_1106778_+	GPX4	19:1106778:+	0.859297	0.748314	OPC	0.372572	0.735961	-0.0449973
AFDN:6_167964267_+	AFDN	6:167964267:+	0.00738953	0.00057397	OPC	0.0352516	NA	1.97693
SIRPA:20_1938432_+	SIRPA	20:1938432:+	0.0278993	0.0660066	OPC	0.0111675	0.139916	0.257228
SIRPA:20_1939890_+	SIRPA	20:1939890:+	0.0291057	0.0991534	OPC	0.0108022	0.137665	-0.21013
CD68:17_7581699_+	CD68	17:7581699:+	0.00045242	0.0077486	OPC	0.238291	0.617478	1.03434
CD68:17_7582068_+	CD68	17:7582068:+	0.0087468	0.192998	OPC	0.242945	0.621412	-0.0530224
NSG1:4_4418631_+	NSG1	4:4418631:+	0.0948575	0.018654	OPC	0.139793	0.497984	0.138509
NSG1:4_4419054_+	NSG1	4:4419054:+	0.146735	0.0375951	OPC	0.897032	0.973691	-0.108878
NSG1:4_4417677_+	NSG1	4:4417677:+	0.187151	0.0506529	OPC	0.351468	0.72031	-0.0475494
MLH3:14_75016375_-	MLH3	14:75016375:-	0.00573066	0.00286985	OPC	0.139819	NA	0.58602
MLH3:14_75016799_-	MLH3	14:75016799:-	0.026542	0.0220979	OPC	0.119348	0.466581	-0.143631
SLC66A1:1_19328983_+	SLC66A1	1:19328983:+	0.00784195	0.00990099	OPC	0.128634	0.482658	-0.508685
SLC66A1:1_19329271_+	SLC66A1	1:19329271:+	0.0668074	0.0513704	OPC	0.099755	0.430144	0.234566
ACTR3B:7_152855357_+	ACTR3B	7:152855357:+	0.0981752	0.0677285	OPC	0.310325	0.689015	-0.0767056
ACTR3B:7_152854977_+	ACTR3B	7:152854977:+	0.0306138	0.0176496	OPC	0.321338	0.698561	0.152145
SCN3B:11_123629202_-	SCN3B	11:123629202:-	0.0285025	0.0146362	OPC	0.955031	0.992394	0.0498543
SCN3B:11_123629868_-	SCN3B	11:123629868:-	0.0202081	0.0109054	OPC	0.949159	0.991398	-0.0600215
MACROH2A1:5_135334933_-	MACROH2A1	5:135334933:-	0.241743	0.0871	OPC	0.124914	0.475868	0.093852
MACROH2A1:5_135334402_-	MACROH2A1	5:135334402:-	0.657367	0.342517	OPC	0.122277	0.4703	-0.0360425
CLDND1:3_98515504_-	CLDND1	3:98515504:-	0.387574	0.326302	OPC	0.203505	0.58176	0.128969
CLDND1:3_98516555_-	CLDND1	3:98516555:-	0.0253355	0.0266896	OPC	0.214791	0.592997	-0.229234
ZNF765:19_53411979_+	ZNF765	19:53411979:+	0.025788	0.0169321	OPC	0.0377211	0.276417	0.352842
ZNF765:19_53410702_+	ZNF765	19:53410702:+	0.00316694	0.00487875	OPC	0.0484755	NA	-0.913211
TYSND1:10_70138002_-	TYSND1	10:70138002:-	0.00467501	0.00487875	OPC	0.681331	0.888201	-0.158013
TYSND1:10_70139219_-	TYSND1	10:70139219:-	0.0254864	0.0225283	OPC	0.66033	0.878405	0.0464811
TENT4B:16_50231799_+	TENT4B	16:50231799:+	0.0268436	0.020089	OPC	0.987152	1	0.00735813
TENT4B:16_50229477_+	TENT4B	16:50229477:+	0.0408686	0.028268	OPC	0.316241	0.695425	0.124379
TENT4B:16_50230205_+	TENT4B	16:50230205:+	0.013271	0.0124839	OPC	0.20043	0.577422	-0.304639
COA3:17_42797869_-	COA3	17:42797869:-	0.237822	0.112642	OPC	0.865435	0.962239	-0.049701
COA3:17_42797653_-	COA3	17:42797653:-	0.651938	0.365189	OPC	0.864647	0.962076	0.0465349
YARS2:12_32747049_-	YARS2	12:32747049:-	0.0659026	0.0545272	OPC	0.611084	0.858428	0.094316
YARS2:12_32746579_-	YARS2	12:32746579:-	0.0381541	0.0364471	OPC	0.613793	0.85998	-0.107074
ZBTB8A:1_32601019_+	ZBTB8A	1:32601019:+	0.0472025	0.0216674	OPC	0.708856	0.899025	0.246061
ZBTB8A:1_32605738_+	ZBTB8A	1:32605738:+	0.0321219	0.0152102	OPC	0.858018	0.959664	0.163872
ZBTB8A:1_32605132_+	ZBTB8A	1:32605132:+	0.0185492	0.0180801	OPC	1.87662e-05	0.00172649	-0.917198
ZBTB8A:1_32601157_+	ZBTB8A	1:32601157:+	0.0173428	0.00243937	OPC	0.0717322	0.369327	1.89154
ASB1:2_238452230_+	ASB1	2:238452230:+	0.0370985	0.0327163	OPC	0.21826	0.597254	-0.18209
ASB1:2_238446794_+	ASB1	2:238446794:+	0.0640929	0.0434783	OPC	0.214737	0.592997	0.153088
MTMR12:5_32227013_-	MTMR12	5:32227013:-	0.0278993	0.0150667	OPC	0.863211	0.961704	-0.0193261
MTMR12:5_32229632_-	MTMR12	5:32229632:-	0.00784195	0.00373081	OPC	0.873459	0.965794	0.0606864
MINDY2:15_58854641_+	MINDY2	15:58854641:+	0.0162871	0.0255417	OPC	0.0545288	0.324342	-0.343963
MINDY2:15_58855082_+	MINDY2	15:58855082:+	0.0283517	0.0342947	OPC	0.647605	0.873477	0.125992
MINDY2:15_58861892_+	MINDY2	15:58861892:+	0.0324235	0.0406084	OPC	0.999026	1	0.00393661
MINDY2:15_58857500_+	MINDY2	15:58857500:+	0.0214146	0.0312814	OPC	0.441036	0.778885	-0.165059
MINDY2:15_58860542_+	MINDY2	15:58860542:+	0.0417735	0.0469221	OPC	0.113051	0.454221	0.180575
RHBDD2:7_75888900_+	RHBDD2	7:75888900:+	0.476097	0.29086	OPC	0.159617	0.530122	-0.0248107
RHBDD2:7_75888404_+	RHBDD2	7:75888404:+	0.0113105	0.00473526	OPC	0.184828	0.558917	0.418833
TMEM70:8_73982763_+	TMEM70	8:73982763:+	0.0431307	0.0172191	OPC	0.0354406	0.266514	0.495207
TMEM70:8_73981809_+	TMEM70	8:73981809:+	0.366159	0.266466	OPC	0.031083	0.249854	-0.355896
ZXDC:3_126461433_-	ZXDC	3:126461433:-	0.00618308	0.00373081	OPC	0.920315	0.983483	0.0816613
ZXDC:3_126461118_-	ZXDC	3:126461118:-	0.0242799	0.0163582	OPC	0.575764	0.841834	-0.0960524
SLC29A4:7_5306872_+	SLC29A4	7:5306872:+	0.035138	0.0228153	OPC	0.00860251	0.121554	-0.458687
SLC29A4:7_5304037_+	SLC29A4	7:5304037:+	0.153974	0.0668676	OPC	0.00668547	0.102262	0.249649
PTPRD:9_8314265_-	PTPRD	9:8314265:-	0.111899	0.0759076	OPC	0.180537	0.555426	0.188183
PTPRD:9_8317280_-	PTPRD	9:8317280:-	0.0191525	0.0180801	OPC	0.122889	0.471852	-0.33465
PTPRD:9_8317713_-	PTPRD	9:8317713:-	0.00346856	0.00416129	OPC	0.197631	NA	-0.629882
PTPRD:9_8316254_-	PTPRD	9:8316254:-	0.0441864	0.0358732	OPC	0.25282	0.629764	-0.0983827
PTPRD:9_8315039_-	PTPRD	9:8315039:-	0.00904841	0.00229588	OPC	0.027707	0.234848	1.41535
PTPRD:9_8315687_-	PTPRD	9:8315687:-	0.0865631	0.0671545	OPC	0.409134	0.760701	-0.0310607
MATCAP1:16_67175621_-	MATCAP1	16:67175621:-	0.0446388	0.0462046	OPC	4.6298e-05	0.00353661	0.672359
MATCAP1:16_67176728_-	MATCAP1	16:67176728:-	0.00271452	0.0116229	OPC	3.03417e-05	0.00246727	-1.35005
MATCAP1:16_67175889_-	MATCAP1	16:67175889:-	0.00497662	0.00674415	OPC	0.87139	0.964812	0.278056
MATCAP1:16_67176494_-	MATCAP1	16:67176494:-	0.0138742	0.0292725	OPC	0.000651494	0.0236119	-0.406793
GDAP1:8_74366786_+	GDAP1	8:74366786:+	0.0126678	0.00215239	OPC	0.201068	0.578217	0.337559
GDAP1:8_74364563_+	GDAP1	8:74364563:+	0.0731413	0.018654	OPC	0.639478	0.87022	-0.0517033
GDAP1:8_74365805_+	GDAP1	8:74365805:+	0.0877696	0.0213804	OPC	0.919791	0.983483	0.0102178
GDAP1:8_74366093_+	GDAP1	8:74366093:+	0.0102549	0.00215239	OPC	0.721598	0.904437	0.174179
ABCE1:4_145128917_+	ABCE1	4:145128917:+	0.0230734	0.0190845	OPC	0.418415	0.767531	-0.151572
ABCE1:4_145128023_+	ABCE1	4:145128023:+	0.0603227	0.0467786	OPC	0.201222	0.578355	-0.0952054
ABCE1:4_145129126_+	ABCE1	4:145129126:+	0.103303	0.0698809	OPC	0.141375	0.500532	0.142137
FAM110A:20_846260_+	FAM110A	20:846260:+	0.0594179	0.0127708	OPC	0.0401798	0.283078	0.205445
FAM110A:20_845918_+	FAM110A	20:845918:+	0.0143266	0.00444827	OPC	0.0485319	0.308315	-0.599149
CYLD:16_50801919_+	CYLD	16:50801919:+	0.0203589	0.0166451	OPC	0.255553	0.631481	0.190526
CYLD:16_50796854_+	CYLD	16:50796854:+	0.0165887	0.0173626	OPC	0.116563	0.459689	-0.268286
CYLD:16_50800583_+	CYLD	16:50800583:+	0.00603227	0.00530923	OPC	0.847211	0.95479	0.0634064
CYLD:16_50798589_+	CYLD	16:50798589:+	0.0206605	0.0183671	OPC	0.795461	0.937012	0.0474578
RO60:1_193091749_+	RO60	1:193091749:+	0.202232	0.106041	OPC	0.40223	0.7567	0.12748
PGP:16_2212024_-	PGP	16:2212024:-	0.0200573	0.00344382	OPC	0.156485	0.523708	0.482881
PGP:16_2213716_-	PGP	16:2213716:-	0.363143	0.116373	OPC	0.131753	0.488848	-0.0852693
CEP63:3_134561745_+	CEP63	3:134561745:+	0.0980244	0.0622758	OPC	0.138549	0.497161	-0.114816
CEP63:3_134565012_+	CEP63	3:134565012:+	0.00829437	0.00358732	OPC	0.176982	0.551191	0.447577
CEP63:3_134575005_+	CEP63	3:134575005:+	0.0256372	0.0133448	OPC	0.348957	0.718209	0.150434
PREPL:2_44319682_-	PREPL	2:44319682:-	0.0153823	0.0107619	OPC	0.989413	1	0.173905
PREPL:2_44318161_-	PREPL	2:44318161:-	0.00331775	0.00344382	OPC	0.956311	NA	-0.39421
PREPL:2_44318791_-	PREPL	2:44318791:-	0.201629	0.139762	OPC	0.122933	0.471852	0.248595
PREPL:2_44320837_-	PREPL	2:44320837:-	0.0174936	0.0179366	OPC	0.098141	0.427278	-0.364869
PREPL:2_44317666_-	PREPL	2:44317666:-	0.00618308	0.00645717	OPC	0.0984936	0.427778	-0.398309
PSPC1:13_19703136_-	PSPC1	13:19703136:-	0.0117629	0.00172191	OPC	0.0600513	0.339868	0.930187
PSPC1:13_19702524_-	PSPC1	13:19702524:-	0.0981752	0.0246807	OPC	0.00237714	0.0567664	0.322356
PSPC1:13_19702893_-	PSPC1	13:19702893:-	0.134218	0.0459176	OPC	0.680926	0.888171	-0.0951251
NSD2:4_1982190_+	NSD2	4:1982190:+	0.0470517	0.0136318	OPC	0.588705	0.846172	-0.0922838
NSD2:4_1979778_+	NSD2	4:1979778:+	0.034384	0.00904003	OPC	0.97151	0.997062	-0.0258803
CENPA:2_26794565_+	CENPA	2:26794565:+	0.0948575	0.00459176	OPC	0.852863	0.956892	-0.0481704
CENPA:2_26794016_+	CENPA	2:26794016:+	0.0295581	0.00100445	OPC	0.861441	0.960648	0.14429
ZC2HC1C:14_75078072_+	ZC2HC1C	14:75078072:+	0.0043734	0.00344382	OPC	0.742712	NA	-0.126241
ZC2HC1C:14_75079197_+	ZC2HC1C	14:75079197:+	0.00859599	0.0058832	OPC	0.734144	0.912785	0.0765956
ST3GAL5:2_85840004_-	ST3GAL5	2:85840004:-	0.00527824	0.00459176	OPC	0.618877	0.862868	-0.285364
ST3GAL5:2_85839158_-	ST3GAL5	2:85839158:-	0.229226	0.15899	OPC	0.572438	0.840476	0.0865764
SUMF2:7_56080653_+	SUMF2	7:56080653:+	0.259689	0.189697	OPC	0.252246	0.629748	0.058611
SUMF2:7_56079825_+	SUMF2	7:56079825:+	0.0191525	0.0139188	OPC	0.830094	0.948498	0.0690847
SUMF2:7_56080205_+	SUMF2	7:56080205:+	0.0431307	0.0373081	OPC	0.203305	0.581653	-0.223276
GEMIN8:X_14008265_-	GEMIN8	X:14008265:-	0.0161363	0.0154972	OPC	0.239786	0.618384	-0.157301
GEMIN8:X_14008670_-	GEMIN8	X:14008670:-	0.0935002	0.0782035	OPC	0.240786	0.618729	0.0530462
NUPR1:16_28537365_-	NUPR1	16:28537365:-	0.0927462	0.470799	OPC	0.721564	0.904437	0.982767
NUPR1:16_28535641_-	NUPR1	16:28535641:-	0.00045242	0.0149232	OPC	0.693057	0.892525	-1.07115
SMIM8:6_87341750_+	SMIM8	6:87341750:+	0.0340823	0.019228	OPC	0.6416	0.870858	-0.178604
SMIM8:6_87340838_+	SMIM8	6:87340838:+	0.0414719	0.019515	OPC	0.323912	0.700266	0.0990948
SMIM8:6_87342287_+	SMIM8	6:87342287:+	0.0156839	0.00717463	OPC	0.54447	0.827067	0.136004
SMIM8:6_87340559_+	SMIM8	6:87340559:+	0.0649977	0.0351557	OPC	0.727089	0.908609	-0.0872786
AGAP3:7_151123620_+	AGAP3	7:151123620:+	0.0716332	0.0228153	OPC	0.110519	0.44975	0.28816
NCBP2:3_196935417_-	NCBP2	3:196935417:-	0.415171	0.233893	OPC	0.692495	0.892161	0.0191593
NCBP2:3_196936209_-	NCBP2	3:196936209:-	0.013271	0.0058832	OPC	0.48849	0.799809	0.212217
NCBP2:3_196936462_-	NCBP2	3:196936462:-	0.021867	0.0107619	OPC	0.875399	0.966432	0.0614634
NCBP2:3_196936848_-	NCBP2	3:196936848:-	0.0681647	0.0371646	OPC	0.335381	0.70897	-0.106528
FEZ2:2_36552566_-	FEZ2	2:36552566:-	0.0101041	0.0119099	OPC	0.127334	0.480371	-0.383295
FEZ2:2_36552278_-	FEZ2	2:36552278:-	0.272357	0.229732	OPC	0.106811	0.441972	0.0555099
TATDN3:1_212816641_+	TATDN3	1:212816641:+	0.058513	0.0367341	OPC	0.294885	0.673961	0.0844297
TATDN3:1_212815311_+	TATDN3	1:212815311:+	0.0440356	0.0358732	OPC	0.0699369	0.365458	-0.27946
TATDN3:1_212816236_+	TATDN3	1:212816236:+	0.0144775	0.00703114	OPC	0.103443	0.436523	0.448547
FRS2:12_69579173_+	FRS2	12:69579173:+	0.0292565	0.019228	OPC	0.931431	0.98621	-0.00579591
FRS2:12_69579749_+	FRS2	12:69579749:+	0.0321219	0.019515	OPC	0.412304	0.763432	0.115469
FRS2:12_69576032_+	FRS2	12:69576032:+	0.00618308	0.00487875	OPC	0.453743	0.786222	-0.276974
FRS2:12_69578435_+	FRS2	12:69578435:+	0.00633389	0.00473526	OPC	0.60209	0.853242	-0.199467
CHD2:15_92949220_+	CHD2	15:92949220:+	0.00693711	0.0126273	OPC	0.0789771	0.385376	-0.398031
ENGASE:17_79086679_+	ENGASE	17:79086679:+	0.00859599	0.00688765	OPC	0.961333	0.994021	7.89271e-05
ENGASE:17_79088576_+	ENGASE	17:79088576:+	0.0280501	0.0226718	OPC	0.969292	0.996719	-2.97328e-05
POT1:7_124823277_-	POT1	7:124823277:-	0.0389082	0.0403214	OPC	0.0416831	0.287403	-0.200907
POT1:7_124823889_-	POT1	7:124823889:-	0.00346856	0.00330033	OPC	0.988857	NA	-0.01447
POT1:7_124823538_-	POT1	7:124823538:-	0.0383049	0.029416	OPC	0.0404794	0.283898	0.234701
TTC14:3_180607823_+	TTC14	3:180607823:+	0.0743478	0.0450567	OPC	0.00381271	0.0743892	0.295527
TTC14:3_180608723_+	TTC14	3:180608723:+	0.0764591	0.068159	OPC	0.000515602	0.0201197	-0.312707
KDM5A:12_280894_-	KDM5A	12:280894:-	0.00950083	0.00803559	OPC	0.43846	0.777662	-0.226206
KDM5A:12_284660_-	KDM5A	12:284660:-	0.0432816	0.0302769	OPC	0.310487	0.689015	0.120721
KDM5A:12_284350_-	KDM5A	12:284350:-	0.0404162	0.0317119	OPC	0.671738	0.884587	-0.0624362
KDM5A:12_280251_-	KDM5A	12:280251:-	0.0021113	0.00545272	OPC	0.00938694	NA	-1.82435
KDM5A:12_283783_-	KDM5A	12:283783:-	0.0200573	0.0117664	OPC	0.144589	0.504262	0.338587
PIGY:4_88521255_-	PIGY	4:88521255:-	0.00407178	0.00459176	OPC	0.421715	NA	-0.270279
PIGY:4_88521013_-	PIGY	4:88521013:-	0.648017	0.539389	OPC	0.437739	0.777646	0.259739
SNX21:20_45842453_+	SNX21	20:45842453:+	0.0161363	0.019228	OPC	0.947924	0.99102	0.0211136
SNX21:20_45842867_+	SNX21	20:45842867:+	0.0149299	0.0206629	OPC	0.266542	0.642842	-0.210947
SNX21:20_45841715_+	SNX21	20:45841715:+	0.0573066	0.0657196	OPC	0.381124	0.742653	0.0704086
RHOC:1_112701131_-	RHOC	1:112701131:-	0.537777	0.559047	OPC	0.628017	0.867308	0.0712384
RHOC:1_112701356_-	RHOC	1:112701356:-	0.0102549	0.0144928	OPC	0.609517	0.857587	-0.0638919
RERE:1_8354578_-	RERE	1:8354578:-	0.0197557	0.00990099	OPC	0.173909	0.548674	0.282086
RERE:1_8352418_-	RERE	1:8352418:-	0.135123	0.0871	OPC	0.160696	0.532036	-0.0510952
WDPCP:2_63121835_-	WDPCP	2:63121835:-	0.00467501	0.00330033	OPC	0.877292	NA	0.0912295
WDPCP:2_63120665_-	WDPCP	2:63120665:-	0.0232242	0.0147797	OPC	0.134151	0.491522	0.248422
WDPCP:2_63121412_-	WDPCP	2:63121412:-	0.0176444	0.0159277	OPC	0.0886556	0.406319	-0.26364
ZSWIM7:17_15977948_-	ZSWIM7	17:15977948:-	0.0429799	0.0226718	OPC	0.699857	0.89485	-0.0419717
ZSWIM7:17_15976584_-	ZSWIM7	17:15976584:-	0.122908	0.0473526	OPC	0.355008	0.723681	0.414113
ZSWIM7:17_15977723_-	ZSWIM7	17:15977723:-	0.278993	0.156837	OPC	0.501172	0.806618	-0.0729701
ZSWIM7:17_15977034_-	ZSWIM7	17:15977034:-	0.0159855	0.00889654	OPC	0.702411	0.895981	-0.136607
GTPBP10:7_90391450_+	GTPBP10	7:90391450:+	0.00346856	0.00416129	OPC	0.282361	NA	-0.645567
GTPBP10:7_90385183_+	GTPBP10	7:90385183:+	0.0784195	0.0635672	OPC	0.594531	0.849839	-0.0360306
GTPBP10:7_90387363_+	GTPBP10	7:90387363:+	0.00935002	0.00444827	OPC	0.270879	0.647234	0.771054
GTPBP10:7_90385879_+	GTPBP10	7:90385879:+	0.00557985	0.00789209	OPC	0.106632	0.441972	-0.843053
GTPBP10:7_90386877_+	GTPBP10	7:90386877:+	0.00633389	0.0020089	OPC	0.0681646	NA	1.32791
NECTIN2:19_44889204_+	NECTIN2	19:44889204:+	0.0266928	0.0318554	OPC	0.698498	0.894242	0.056579
SEC24B:4_109540456_+	SEC24B	4:109540456:+	0.0503695	0.0482135	OPC	0.875755	0.966466	-0.00674782
SEC24B:4_109540845_+	SEC24B	4:109540845:+	0.00361936	0.00330033	OPC	0.88215	NA	0.0602444
STAG2:X_124101420_+	STAG2	X:124101420:+	0.00557985	0.00459176	OPC	0.394985	0.750322	-0.442243
STAG2:X_124102490_+	STAG2	X:124102490:+	0.132408	0.0895394	OPC	0.110506	0.44975	-0.131848
STAG2:X_124100861_+	STAG2	X:124100861:+	0.0686171	0.0363036	OPC	0.0453511	0.299898	0.230874
FIGNL1:7_50444502_-	FIGNL1	7:50444502:-	0.00754034	0.0020089	OPC	0.960167	NA	0.0274064
FIGNL1:7_50444142_-	FIGNL1	7:50444142:-	0.0680139	0.0196585	OPC	0.952376	0.991963	-0.00400788
TPM3:1_154158628_-	TPM3	1:154158628:-	0.0441864	0.0116229	OPC	0.00170666	0.0464596	1.88909
SMAP1:6_70861150_+	SMAP1	6:70861150:+	0.10089	0.0632802	OPC	0.00455818	0.0809173	-0.356095
SMAP1:6_70861978_+	SMAP1	6:70861978:+	0.0574574	0.020376	OPC	0.00510417	0.0858918	0.479021
DIPK1C:18_74436166_-	DIPK1C	18:74436166:-	0.00799276	0.00875305	OPC	0.744183	0.916101	-0.105823
DIPK1C:18_74435743_-	DIPK1C	18:74435743:-	0.0262404	0.0292725	OPC	0.719582	0.903708	0.0421682
ZNF557:19_7087534_+	ZNF557	19:7087534:+	0.00648469	0.00545272	OPC	0.108372	0.445178	-0.654052
ZNF557:19_7084740_+	ZNF557	19:7084740:+	0.00799276	0.00530923	OPC	0.736688	0.913615	-0.313796
ZNF557:19_7086205_+	ZNF557	19:7086205:+	0.0128186	0.00516573	OPC	0.0266244	0.22906	0.405831
SLC12A2:5_128189667_+	SLC12A2	5:128189667:+	0.0775147	0.0566796	OPC	0.239469	0.618384	0.0763605
SLC12A2:5_128188722_+	SLC12A2	5:128188722:+	0.0316694	0.0274071	OPC	0.154968	0.52058	-0.181661
SLC12A2:5_128187038_+	SLC12A2	5:128187038:+	0.00557985	0.00373081	OPC	0.836597	0.951809	0.247437
SRD5A1:5_6669193_+	SRD5A1	5:6669193:+	0.0431307	0.0289855	OPC	0.0231641	0.213641	0.272925
SRD5A1:5_6670645_+	SRD5A1	5:6670645:+	0.00557985	0.00416129	OPC	0.691825	0.892048	0.191608
SRD5A1:5_6674377_+	SRD5A1	5:6674377:+	0.0111597	0.0113359	OPC	0.0979751	0.426998	-0.370873
SRD5A1:5_6668620_+	SRD5A1	5:6668620:+	0.0295581	0.0284115	OPC	0.146092	0.506409	-0.173779
NET1:10_5457713_+	NET1	10:5457713:+	0.0120645	0.00243937	OPC	0.212411	0.59021	0.418126
NET1:10_5458010_+	NET1	10:5458010:+	0.00708792	0.00215239	OPC	0.810489	NA	-0.187279
NET1:10_5458433_+	NET1	10:5458433:+	0.0396622	0.0109054	OPC	0.418572	0.767595	-0.119399
DPH3:3_16260419_-	DPH3	3:16260419:-	0.131956	0.104176	OPC	0.31673	0.695724	-0.0993891
DPH3:3_16259563_-	DPH3	3:16259563:-	0.0101041	0.00789209	OPC	0.839403	0.952115	-0.0785381
DPH3:3_16260049_-	DPH3	3:16260049:-	0.00723873	0.0097575	OPC	0.0631141	0.346001	-0.907526
DPH3:3_16258007_-	DPH3	3:16258007:-	0.0630372	0.0388865	OPC	0.013153	0.155173	0.255273
PHACTR4:1_28497619_+	PHACTR4	1:28497619:+	0.114613	0.0555316	OPC	0.932318	0.986232	-0.0020004
PHACTR4:1_28499023_+	PHACTR4	1:28499023:+	0.025788	0.0116229	OPC	0.432965	0.775706	0.142192
PHACTR4:1_28500328_+	PHACTR4	1:28500328:+	0.0467501	0.0236763	OPC	0.819747	0.944694	-0.0327712
PHACTR4:1_28497943_+	PHACTR4	1:28497943:+	0.00482582	0.00330033	OPC	0.283482	NA	-0.480941
RCC1:1_28538162_+	RCC1	1:28538162:+	0.0248831	0.00487875	OPC	0.634428	0.869067	0.125077
RCC1:1_28538990_+	RCC1	1:28538990:+	0.12155	0.0298465	OPC	0.622954	0.864859	-0.0301518
NTM:11_132336343_+	NTM	11:132336343:+	0.058513	0.02999	OPC	0.135632	0.493941	0.189763
NTM:11_132336793_+	NTM	11:132336793:+	0.0414719	0.0242503	OPC	0.92117	0.983685	-0.0225427
NTM:11_132335281_+	NTM	11:132335281:+	0.0146283	0.00803559	OPC	0.793223	0.936209	0.140823
NTM:11_132335659_+	NTM	11:132335659:+	0.0621324	0.0407519	OPC	0.0785212	0.385065	-0.189599
CLCC1:1_108931802_-	CLCC1	1:108931802:-	0.0496154	0.038456	OPC	0.30875	0.687686	-0.0882854
CLCC1:1_108929958_-	CLCC1	1:108929958:-	0.0349872	0.0239633	OPC	0.415575	0.764882	0.0930449
CLCC1:1_108932288_-	CLCC1	1:108932288:-	0.0384557	0.0272636	OPC	0.824876	0.945932	0.0250733
SMIM15:5_61159637_-	SMIM15	5:61159637:-	0.00407178	0.00344382	OPC	0.590357	NA	-0.120726
SMIM15:5_61159234_-	SMIM15	5:61159234:-	0.0101041	0.00358732	OPC	0.0500612	0.31116	1.15514
SMIM15:5_61158651_-	SMIM15	5:61158651:-	0.299955	0.254412	OPC	0.0236794	0.216428	-0.130181
TYMS:18_673483_+	TYMS	18:673483:+	0.382748	0.0977185	OPC	0.964056	0.994798	-0.000994333
TYMS:18_673195_+	TYMS	18:673195:+	0.0274468	0.00272636	OPC	0.95704	0.993067	0.00664829
MZT1:13_72709490_-	MZT1	13:72709490:-	0.169054	0.0809298	OPC	0.800747	0.938499	-0.014412
MZT1:13_72708383_-	MZT1	13:72708383:-	0.199065	0.0948486	OPC	0.869364	0.964171	0.00701932
MZT1:13_72709106_-	MZT1	13:72709106:-	0.00980244	0.00344382	OPC	0.726606	0.908186	0.141862
ZNF626:19_20620077_-	ZNF626	19:20620077:-	0.0301614	0.0175061	OPC	0.0607164	0.34134	0.305831
ZNF626:19_20622282_-	ZNF626	19:20622282:-	0.0143266	0.00645717	OPC	0.311159	0.689392	0.693556
ZNF626:19_20622930_-	ZNF626	19:20622930:-	0.0137234	0.010475	OPC	0.348601	0.718179	-0.0862001
ZNF626:19_20620851_-	ZNF626	19:20620851:-	0.0230734	0.0152102	OPC	0.388887	0.747885	0.132204
ZNF493:19_21426860_+	ZNF493	19:21426860:+	0.00950083	0.00459176	OPC	0.613678	0.85998	-0.218607
ZNF493:19_21427417_+	ZNF493	19:21427417:+	0.00738953	0.00258287	OPC	0.624038	0.865313	0.279985
NCAM1:11_113265186_+	NCAM1	11:113265186:+	0.021867	0.00760511	OPC	0.912305	0.980197	0.218023
NCAM1:11_113263134_+	NCAM1	11:113263134:+	0.00618308	0.00129143	OPC	0.339494	NA	0.967182
UBTF:17_44205048_-	UBTF	17:44205048:-	0.0922938	0.0331468	OPC	0.412914	0.763485	-0.0714588
UBTF:17_44206614_-	UBTF	17:44206614:-	0.22063	0.0724638	OPC	0.13662	0.494956	0.142313
UBTF:17_44207136_-	UBTF	17:44207136:-	0.0553461	0.0209499	OPC	0.1292	0.484076	-0.188714
FAM107A:3_58564124_-	FAM107A	3:58564124:-	0.0104057	0.0222414	OPC	0.280299	0.65764	0.197414
FAM107A:3_58565483_-	FAM107A	3:58565483:-	0.0177952	0.0449132	OPC	0.269743	0.64599	-0.107552
QSER1:11_32980258_+	QSER1	11:32980258:+	0.0922938	0.0449132	OPC	0.113182	0.454312	0.061928
QSER1:11_32977031_+	QSER1	11:32977031:+	0.00512743	0.00358732	OPC	0.127281	NA	-0.58179
ZC3H13:13_45954487_-	ZC3H13	13:45954487:-	0.0269944	0.0150667	OPC	0.90541	0.977642	-0.0267655
ZC3H13:13_45955711_-	ZC3H13	13:45955711:-	0.0108581	0.00617018	OPC	0.848323	0.955067	-0.0491902
ZC3H13:13_45956458_-	ZC3H13	13:45956458:-	0.047655	0.0264026	OPC	0.808095	0.940117	0.0267017
SREK1:5_66183611_+	SREK1	5:66183611:+	0.00814357	0.0058832	OPC	0.633228	0.868971	0.135029
SREK1:5_66180677_+	SREK1	5:66180677:+	0.0221686	0.020089	OPC	0.184004	0.558917	-0.20601
SREK1:5_66179191_+	SREK1	5:66179191:+	0.00648469	0.0057397	OPC	0.794441	0.936682	-0.128221
SREK1:5_66180874_+	SREK1	5:66180874:+	0.048409	0.0358732	OPC	0.290003	0.667427	0.115792
SEC31A:4_82819027_-	SEC31A	4:82819027:-	0.025788	0.0222414	OPC	0.892276	0.971082	-0.0187355
SEC31A:4_82818667_-	SEC31A	4:82818667:-	0.13467	0.114364	OPC	0.889778	0.970331	0.00581937
SPPL2B:19_2354787_+	SPPL2B	19:2354787:+	0.0453929	0.0220979	OPC	0.00733473	0.10849	0.412519
SPPL2B:19_2353924_+	SPPL2B	19:2353924:+	0.103906	0.0812168	OPC	0.00649259	0.100481	-0.288359
POMT1:9_131523317_+	POMT1	9:131523317:+	0.0116121	0.00516573	OPC	0.347214	0.717507	0.30858
POMT1:9_131523776_+	POMT1	9:131523776:+	0.114462	0.0714593	OPC	0.317076	0.695724	-0.0843953
DPH5:1_100990073_-	DPH5	1:100990073:-	0.181421	0.112785	OPC	0.417991	0.767088	-0.0364197
DPH5:1_100989631_-	DPH5	1:100989631:-	0.0300106	0.0160712	OPC	0.435154	0.776774	0.132828
IRF2BP2:1_234607118_-	IRF2BP2	1:234607118:-	0.00829437	0.00947051	OPC	0.886256	0.969313	0.0155112
IRF2BP2:1_234606776_-	IRF2BP2	1:234606776:-	0.126979	0.132731	OPC	0.257545	0.634004	0.0516911
IRF2BP2:1_234605183_-	IRF2BP2	1:234605183:-	0.00346856	0.00401779	OPC	0.861288	NA	0.0224751
IRF2BP2:1_234605786_-	IRF2BP2	1:234605786:-	0.0636405	0.0707419	OPC	0.54287	0.826427	0.032291
IRF2BP2:1_234604287_-	IRF2BP2	1:234604287:-	0.0847534	0.107906	OPC	0.244606	0.622455	-0.215433
PNKD:2_218272922_+	PNKD	2:218272922:+	0.633539	0.414694	OPC	0.534149	0.821595	0.0899102
HNRNPC:14_21210962_-	HNRNPC	14:21210962:-	0.631277	0.478404	OPC	0.4383	0.777662	-0.0747471
HNRNPC:14_21209227_-	HNRNPC	14:21209227:-	0.0794752	0.0350122	OPC	0.00245959	0.0575152	0.573819
HNRNPC:14_21210566_-	HNRNPC	14:21210566:-	0.715578	0.546133	OPC	0.822632	0.945423	-0.0370369
UBXN2B:8_58447600_+	UBXN2B	8:58447600:+	0.0129694	0.0116229	OPC	0.00942591	0.127336	-0.668739
UBXN2B:8_58448005_+	UBXN2B	8:58448005:+	0.00678631	0.0057397	OPC	0.0866086	0.401181	-0.623735
UBXN2B:8_58451497_+	UBXN2B	8:58451497:+	0.10466	0.0589755	OPC	0.599577	0.852141	0.0277828
APH1A:1_150265850_-	APH1A	1:150265850:-	0.00784195	0.00760511	OPC	0.282588	0.659459	-0.0973054
APH1A:1_150265426_-	APH1A	1:150265426:-	0.490575	0.420864	OPC	0.275509	0.651994	0.0718425
ALG9:11_111786283_-	ALG9	11:111786283:-	0.0855075	0.0553881	OPC	0.114933	0.457122	-0.301843
MIER1:1_66987664_+	MIER1	1:66987664:+	0.0339315	0.0311379	OPC	0.116949	0.460207	-0.276396
MIER1:1_66988021_+	MIER1	1:66988021:+	0.0177952	0.00990099	OPC	0.0484861	0.308315	0.501994
RTL8B:X_135021304_-	RTL8B	X:135021304:-	0.100136	0.058832	OPC	0.00161242	0.0445679	-0.190425
RTL8B:X_135020521_-	RTL8B	X:135020521:-	0.031217	0.0106185	OPC	0.0024996	0.0582347	0.578965
TMEM134:11_67463587_-	TMEM134	11:67463587:-	0.00588147	0.00731812	OPC	0.107309	0.443306	-0.538149
TMEM134:11_67464362_-	TMEM134	11:67464362:-	0.290303	0.226144	OPC	0.0888439	0.40672	0.126716
FAM177A1:14_35081298_+	FAM177A1	14:35081298:+	0.0716332	0.048357	OPC	0.232274	0.611568	-0.133373
FAM177A1:14_35081712_+	FAM177A1	14:35081712:+	0.155934	0.100445	OPC	0.219009	0.597747	-0.0512544
FAM177A1:14_35083359_+	FAM177A1	14:35083359:+	0.0919922	0.0464916	OPC	0.0722817	0.370629	0.340218
KTN1:14_55684299_+	KTN1	14:55684299:+	0.031217	0.0176496	OPC	0.729563	0.910076	0.0695196
KTN1:14_55684569_+	KTN1	14:55684569:+	0.154275	0.0922657	OPC	0.719464	0.903649	-0.0303996
TRAPPC6B:14_39149250_-	TRAPPC6B	14:39149250:-	0.0144775	0.00918353	OPC	0.519502	0.813695	-0.0963076
TRAPPC6B:14_39149823_-	TRAPPC6B	14:39149823:-	0.0167396	0.0130578	OPC	0.15315	0.517229	-0.390626
TRAPPC6B:14_39147828_-	TRAPPC6B	14:39147828:-	0.114462	0.0637107	OPC	0.113808	0.455721	0.154536
HNRNPUL2:11_62714772_-	HNRNPUL2	11:62714772:-	0.116423	0.0677285	OPC	0.613134	0.85998	-0.0345195
HNRNPUL2:11_62712684_-	HNRNPUL2	11:62712684:-	0.0823405	0.0433348	OPC	0.410501	0.761294	0.109672
HNRNPUL2:11_62715058_-	HNRNPUL2	11:62715058:-	0.0205097	0.0127708	OPC	0.485353	0.79897	-0.144574
HAP1:17_41722664_-	HAP1	17:41722664:-	0.0156839	0.0311379	OPC	0.579902	0.843001	-0.0762351
CUL4B:X_120524637_-	CUL4B	X:120524637:-	0.0643945	0.0513704	OPC	0.0492348	0.309504	0.284329
CUL4B:X_120525985_-	CUL4B	X:120525985:-	0.00482582	0.00473526	OPC	0.742182	0.915717	-0.0274821
CUL4B:X_120526311_-	CUL4B	X:120526311:-	0.00542905	0.0057397	OPC	0.633422	0.868971	-0.171469
CUL4B:X_120526651_-	CUL4B	X:120526651:-	0.00331775	0.00674415	OPC	0.0174085	0.183509	-1.10825
ALDH5A1:6_24537184_+	ALDH5A1	6:24537184:+	0.0387574	0.0210934	OPC	0.711027	0.899158	-0.0669878
ALDH5A1:6_24533812_+	ALDH5A1	6:24533812:+	0.0159855	0.00760511	OPC	0.718224	0.902812	0.105265
NALF1:13_107170017_-	NALF1	13:107170017:-	0.030463	0.0132013	OPC	0.385297	0.746273	-0.133136
NALF1:13_107168997_-	NALF1	13:107168997:-	0.00618308	0.00358732	OPC	0.302382	0.681965	-0.643611
NALF1:13_107168622_-	NALF1	13:107168622:-	0.0232242	0.009614	OPC	0.712034	0.899614	-0.0851896
NALF1:13_107169675_-	NALF1	13:107169675:-	0.0180968	0.00416129	OPC	0.00954746	0.127745	0.750019
ZBTB38:3_141448709_+	ZBTB38	3:141448709:+	0.0367969	0.0592624	OPC	0.592099	0.848048	-0.0471328
ZBTB38:3_141446063_+	ZBTB38	3:141446063:+	0.0197557	0.029416	OPC	0.599529	0.852141	0.078766
U2SURP:3_143057635_+	U2SURP	3:143057635:+	0.0797768	0.0380255	OPC	0.0331263	0.257254	0.163543
U2SURP:3_143056825_+	U2SURP	3:143056825:+	0.0686171	0.0474961	OPC	0.0194184	0.195643	-0.374637
U2SURP:3_143060173_+	U2SURP	3:143060173:+	0.0155331	0.00731812	OPC	0.444897	0.781313	0.135542
U2SURP:3_143060524_+	U2SURP	3:143060524:+	0.0294073	0.0139188	OPC	0.426155	0.771675	0.116111
ZNF629:16_30781166_-	ZNF629	16:30781166:-	0.0235259	0.0144928	OPC	0.74126	0.915559	-0.0628913
ZNF629:16_30778475_-	ZNF629	16:30778475:-	0.0536872	0.0354427	OPC	0.19547	0.572688	-0.140798
ZNF629:16_30781506_-	ZNF629	16:30781506:-	0.0333283	0.0163582	OPC	0.0685218	0.361155	0.275113
UNC13A:19_17603846_-	UNC13A	19:17603846:-	0.0137234	0.0018654	OPC	0.765386	0.924988	0.140856
UNC13A:19_17601353_-	UNC13A	19:17601353:-	0.0559493	0.00904003	OPC	0.757348	0.922014	-0.0662602
SLC45A4:8_141210662_-	SLC45A4	8:141210662:-	0.00844518	0.00315684	OPC	0.107942	0.444464	0.425084
SLC45A4:8_141207197_-	SLC45A4	8:141207197:-	0.00557985	0.0038743	OPC	0.109078	0.446659	-0.46602
MYO5B:18_49826276_-	MYO5B	18:49826276:-	0.0108581	0.0110489	OPC	0.664257	0.881159	0.0986246
MYO5B:18_49822820_-	MYO5B	18:49822820:-	0.00407178	0.00516573	OPC	0.687058	0.891181	-0.191036
FITM2:20_44306586_-	FITM2	20:44306586:-	0.00573066	0.00373081	OPC	0.879972	0.967742	0.0579775
FITM2:20_44302860_-	FITM2	20:44302860:-	0.0254864	0.0175061	OPC	0.876382	0.966602	-0.0224626
ZNF275:X_153352895_+	ZNF275	X:153352895:+	0.0524808	0.0334338	OPC	0.029153	0.242538	0.235991
ZNF275:X_153351554_+	ZNF275	X:153351554:+	0.0291057	0.0265461	OPC	0.0309604	0.249505	-0.306017
RGP1:9_35758540_+	RGP1	9:35758540:+	0.0754034	0.0375951	OPC	0.463281	0.789508	-0.0596319
RGP1:9_35757901_+	RGP1	9:35757901:+	0.0678631	0.0307074	OPC	0.200249	0.577297	0.139407
RGP1:9_35753023_+	RGP1	9:35753023:+	0.00573066	0.00401779	OPC	0.146237	0.506646	-0.554071
MEGF9:9_120602030_-	MEGF9	9:120602030:-	0.00723873	0.00373081	OPC	0.767648	0.925329	-0.101604
MEGF9:9_120600941_-	MEGF9	9:120600941:-	0.0461469	0.0241068	OPC	0.622447	0.864855	-0.0421666
MEGF9:9_120604433_-	MEGF9	9:120604433:-	0.0131202	0.00502224	OPC	0.233494	0.612734	0.400005
MEGF9:9_120603794_-	MEGF9	9:120603794:-	0.00799276	0.00459176	OPC	0.646123	0.872728	-0.209124
TMEM150C:4_82483846_-	TMEM150C	4:82483846:-	0.0113105	0.0109054	OPC	0.800545	0.938436	-0.0480116
TMEM150C:4_82483216_-	TMEM150C	4:82483216:-	0.00829437	0.00703114	OPC	0.805442	0.939633	0.0669263
CC2D2A:4_15601541_+	CC2D2A	4:15601541:+	0.0188509	0.00947051	OPC	0.503458	0.807639	-0.106261
DGKG:3_186147492_-	DGKG	3:186147492:-	0.012517	0.00416129	OPC	0.229759	0.608763	-0.380001
DGKG:3_186149282_-	DGKG	3:186149282:-	0.0586639	0.0150667	OPC	0.595599	0.850144	0.0698293
DGKG:3_186147221_-	DGKG	3:186147221:-	0.0146283	0.00344382	OPC	0.630549	0.868242	0.147273
CCDC32:15_40553116_-	CCDC32	15:40553116:-	0.049163	0.0518008	OPC	0.132722	0.490031	-0.439411
TMEM120B:12_121776246_+	TMEM120B	12:121776246:+	0.00859599	0.00344382	OPC	0.568057	0.8379	0.484015
TMEM120B:12_121782041_+	TMEM120B	12:121782041:+	0.0342331	0.0177931	OPC	0.446208	0.782051	0.15421
TMEM120B:12_121778414_+	TMEM120B	12:121778414:+	0.0108581	0.0100445	OPC	0.00375829	0.073441	-0.719083
TMEM120B:12_121777766_+	TMEM120B	12:121777766:+	0.0088976	0.00315684	OPC	0.0796845	0.387248	0.707748
COMMD5:8_144850204_-	COMMD5	8:144850204:-	0.13648	0.0704549	OPC	0.365185	0.730468	-0.0734196
COMMD5:8_144850474_-	COMMD5	8:144850474:-	0.253506	0.129717	OPC	0.362456	0.72901	0.0600328
JMJD6:17_76712836_-	JMJD6	17:76712836:-	0.013271	0.00688765	OPC	0.000266977	0.0126029	0.988
CPSF4:7_99457356_+	CPSF4	7:99457356:+	0.238124	0.122973	OPC	0.991195	1	7.50411e-06
CPSF4:7_99456897_+	CPSF4	7:99456897:+	0.0101041	0.00502224	OPC	0.990319	1	-5.91599e-05
GAB3:X_154676190_-	GAB3	X:154676190:-	0.00301614	0.00487875	OPC	1	NA	-0.0450704
GAB3:X_154675263_-	GAB3	X:154675263:-	0.0045242	0.00674415	OPC	1	1	0.0383754
CA10:17_51630823_-	CA10	17:51630823:-	0.250189	0.0134883	OPC	0.971229	0.997062	0.00242607
CA10:17_51630337_-	CA10	17:51630337:-	0.285176	0.0142058	OPC	0.971593	0.997062	-0.00213722
TCTN1:12_110649189_+	TCTN1	12:110649189:+	0.0374001	0.0426173	OPC	0.373637	0.736521	-0.191117
TAFA5:22_48750797_+	TAFA5	22:48750797:+	0.125924	0.019515	OPC	0.00354501	0.0714902	0.302035
TAFA5:22_48751913_+	TAFA5	22:48751913:+	0.104358	0.0235328	OPC	0.0031098	0.0667732	-0.30593
TAFA5:22_48751454_+	TAFA5	22:48751454:+	0.0233751	0.00416129	OPC	0.979687	0.999351	0.0206866
NKAPD1:11_112085136_+	NKAPD1	11:112085136:+	0.0220178	0.0140623	OPC	0.804014	0.939259	0.0367359
NKAPD1:11_112084272_+	NKAPD1	11:112084272:+	0.0250339	0.0165017	OPC	0.803588	0.939014	-0.0326616
RABEP1:17_5385800_+	RABEP1	17:5385800:+	0.0775147	0.0324293	OPC	0.00411109	0.0772224	-0.266003
RABEP1:17_5383703_+	RABEP1	17:5383703:+	0.0794752	0.0216674	OPC	0.00426101	0.0789791	0.333106
RABEP1:17_5386340_+	RABEP1	17:5386340:+	0.0066355	0.00229588	OPC	0.863111	NA	-0.041199
RABEP1:17_5384720_+	RABEP1	17:5384720:+	0.0235259	0.00803559	OPC	0.966519	0.995754	0.0039907
PTCH1:9_95443431_-	PTCH1	9:95443431:-	0.0652994	0.0284115	OPC	0.985362	1	0.0181752
PTCH1:9_95444142_-	PTCH1	9:95444142:-	0.014025	0.00631367	OPC	0.995155	1	-0.0364359
EARS2:16_23522032_-	EARS2	16:23522032:-	0.0239783	0.0146362	OPC	0.701549	0.895788	0.086283
EARS2:16_23523049_-	EARS2	16:23523049:-	0.0278993	0.0202325	OPC	0.226711	0.605685	-0.17003
EARS2:16_23522596_-	EARS2	16:23522596:-	0.00904841	0.00459176	OPC	0.26401	0.640981	0.367517
ANKRD12:18_9285231_+	ANKRD12	18:9285231:+	0.00965164	0.00660066	OPC	0.124669	0.47544	0.513188
ANKRD12:18_9282153_+	ANKRD12	18:9282153:+	0.012517	0.0144928	OPC	0.237734	0.616289	-0.260983
ANKRD12:18_9283734_+	ANKRD12	18:9283734:+	0.0247323	0.0248242	OPC	0.831493	0.949029	-0.0124808
ADGRA1:10_133131404_+	ADGRA1	10:133131404:+	0.0472025	0.00559621	OPC	0.454268	0.786551	-0.0977437
ADGRA1:10_133131665_+	ADGRA1	10:133131665:+	0.0134218	0.00114794	OPC	0.460451	0.788574	0.353281
WBP1L:10_102816243_+	WBP1L	10:102816243:+	0.0475041	0.0421868	OPC	0.0265338	0.228593	-0.176843
WBP1L:10_102814857_+	WBP1L	10:102814857:+	0.0066355	0.00272636	OPC	0.0615553	NA	0.931385
ASRGL1:11_62392532_+	ASRGL1	11:62392532:+	0.288343	0.0350122	OPC	0.340718	0.713519	-0.0574644
ASRGL1:11_62393396_+	ASRGL1	11:62393396:+	0.100287	0.00875305	OPC	0.343607	0.71479	0.147654
NDUFAF7:2_37248916_+	NDUFAF7	2:37248916:+	0.00769115	0.00430478	OPC	0.530339	0.820161	0.27122
NDUFAF7:2_37248412_+	NDUFAF7	2:37248412:+	0.0381541	0.0219544	OPC	0.106423	0.441964	0.258804
NDUFAF7:2_37249141_+	NDUFAF7	2:37249141:+	0.0529332	0.0411824	OPC	0.0461043	0.301006	-0.223965
ZNF655:7_99575498_+	ZNF655	7:99575498:+	0.0548937	0.0536662	OPC	0.00047855	0.0192091	-0.390888
ZNF655:7_99576437_+	ZNF655	7:99576437:+	0.098326	0.0713158	OPC	0.942545	0.98948	0.0607674
ZNF655:7_99574376_+	ZNF655	7:99574376:+	0.0043734	0.00315684	OPC	0.983733	NA	0.0618198
ZNF655:7_99564671_+	ZNF655	7:99564671:+	0.0692203	0.0365906	OPC	0.0200076	0.19919	0.534173
CTNND1:11_57819175_+	CTNND1	11:57819175:+	0.0214146	0.0364471	OPC	0.000507073	0.0199723	-0.769231
CTNND1:11_57818431_+	CTNND1	11:57818431:+	0.139949	0.0981489	OPC	0.000415487	0.0173507	0.605818
SELENOP:5_42799904_-	SELENOP	5:42799904:-	0.0458453	0.221266	OPC	0.036878	0.272616	0.115453
SELENOP:5_42800151_-	SELENOP	5:42800151:-	0.000603227	0.00660066	OPC	0.0280979	0.236887	-0.116245
MEX3A:1_156076476_-	MEX3A	1:156076476:-	0.00618308	0.00100445	OPC	0.92164	NA	0.1058
MEX3A:1_156073758_-	MEX3A	1:156073758:-	0.171015	0.0295595	OPC	0.415009	0.764349	0.146659
MEX3A:1_156074451_-	MEX3A	1:156074451:-	0.0930478	0.0182236	OPC	0.240616	0.61871	-0.143055
MEX3A:1_156074244_-	MEX3A	1:156074244:-	0.0159855	0.00315684	OPC	0.884837	0.968854	-0.172452
MEX3A:1_156072048_-	MEX3A	1:156072048:-	0.129091	0.0228153	OPC	0.980252	0.999684	0.0225168
CCDC102B:18_69054584_+	CCDC102B	18:69054584:+	0.00392098	0.0038743	OPC	0.333483	NA	-0.427251
CCDC102B:18_69055151_+	CCDC102B	18:69055151:+	0.0705776	0.0548142	OPC	0.700383	0.895025	0.0186093
CCDC102B:18_69054242_+	CCDC102B	18:69054242:+	0.00844518	0.00602669	OPC	0.775083	0.928271	0.140804
TRAPPC13:5_65664758_+	TRAPPC13	5:65664758:+	0.0420751	0.0236763	OPC	0.636933	0.869751	-0.0618089
TRAPPC13:5_65666047_+	TRAPPC13	5:65666047:+	0.0729905	0.038743	OPC	0.631088	0.868461	0.0414156
ASIC1:12_50081830_+	ASIC1	12:50081830:+	0.00935002	0.00100445	OPC	0.883595	0.968505	0.0852704
ASIC1:12_50083594_+	ASIC1	12:50083594:+	0.164681	0.0222414	OPC	0.327422	0.703926	-0.0638281
ASIC1:12_50082712_+	ASIC1	12:50082712:+	0.0708792	0.00717463	OPC	0.322583	0.699317	0.141157
HNRNPF:10_43386011_-	HNRNPF	10:43386011:-	0.417584	0.311379	OPC	0.196339	0.573765	0.030495
HNRNPF:10_43385705_-	HNRNPF	10:43385705:-	0.0289549	0.0170756	OPC	0.224404	0.60208	0.243212
HNRNPF:10_43386515_-	HNRNPF	10:43386515:-	0.0176444	0.0187975	OPC	0.00421471	0.078236	-0.657319
HRH1:3_11260731_+	HRH1	3:11260731:+	0.0232242	0.0848041	OPC	0.0620923	0.343841	0.155861
HRH1:3_11261252_+	HRH1	3:11261252:+	0.00105565	0.00645717	OPC	0.328893	NA	-0.57205
HRH1:3_11262279_+	HRH1	3:11262279:+	0.00407178	0.0220979	OPC	0.134407	0.491748	-0.427613
HRH1:3_11262783_+	HRH1	3:11262783:+	0.00527824	0.0228153	OPC	0.643484	0.871576	-0.116313
COPA:1_160288615_-	COPA	1:160288615:-	0.0229226	0.019228	OPC	0.111409	0.450592	-0.322905
COPA:1_160289641_-	COPA	1:160289641:-	0.0740461	0.0459176	OPC	0.174653	0.549413	0.130032
COPA:1_160289913_-	COPA	1:160289913:-	0.0440356	0.0264026	OPC	0.451748	0.785055	0.159323
COPA:1_160289281_-	COPA	1:160289281:-	0.246268	0.17377	OPC	0.469687	0.792304	-0.0482406
GRSF1:4_70815798_-	GRSF1	4:70815798:-	0.0197557	0.00832257	OPC	0.0520133	0.317317	0.542152
GRSF1:4_70819801_-	GRSF1	4:70819801:-	0.12894	0.0902569	OPC	0.249214	0.627632	-0.150639
GRSF1:4_70820622_-	GRSF1	4:70820622:-	0.167245	0.116946	OPC	0.136152	0.49431	-0.141574
GRSF1:4_70819560_-	GRSF1	4:70819560:-	0.115518	0.0611279	OPC	0.00457552	0.0809969	0.202404
CRTC1:19_18777942_+	CRTC1	19:18777942:+	0.0689187	0.0474961	OPC	0.134286	0.491589	0.21056
CRTC1:19_18782308_+	CRTC1	19:18782308:+	0.0168904	0.0170756	OPC	0.147105	0.508566	-0.350338
ZNF419:19_57496032_+	ZNF419	19:57496032:+	0.00346856	0.00444827	OPC	0.602194	NA	-0.181919
ZNF419:19_57495708_+	ZNF419	19:57495708:+	0.0102549	0.0111924	OPC	0.977621	0.998638	0.0280209
KIAA1217:10_24547704_+	KIAA1217	10:24547704:+	0.012517	0.00645717	OPC	0.356799	0.72481	-0.127428
KIAA1217:10_24547488_+	KIAA1217	10:24547488:+	0.0107073	0.00444827	OPC	0.357301	0.724955	0.144287
CHCHD4:3_14112638_-	CHCHD4	3:14112638:-	0.00935002	0.0038743	OPC	0.791766	0.935628	0.0867115
CHCHD4:3_14112089_-	CHCHD4	3:14112089:-	0.121399	0.0553881	OPC	0.784859	0.932978	-0.00952811
DDX17:22_38485766_-	DDX17	22:38485766:-	0.0123662	0.0153537	OPC	0.147116	0.508566	-0.369961
DDX17:22_38483444_-	DDX17	22:38483444:-	0.361936	0.305496	OPC	0.130643	0.48735	0.192631
HTATIP2:11_20383426_+	HTATIP2	11:20383426:+	0.000904841	0.00746162	OPC	0.655769	0.876536	0.164244
HTATIP2:11_20383768_+	HTATIP2	11:20383768:+	0.00346856	0.0322858	OPC	0.655711	0.876536	-0.0472427
CKAP2:13_52476611_+	CKAP2	13:52476611:+	0.113256	0.0156407	OPC	0.0113364	0.141484	0.256024
CKAP2:13_52475153_+	CKAP2	13:52475153:+	0.021113	0.0038743	OPC	0.0778396	0.383388	-0.563517
CKAP2:13_52476323_+	CKAP2	13:52476323:+	0.0683155	0.0119099	OPC	0.0713366	0.368646	-0.317402
RPL31:2_101019428_+	RPL31	2:101019428:+	0.00859599	0.00817908	OPC	0.623014	0.864859	-0.147655
RPL31:2_101019723_+	RPL31	2:101019723:+	0.071784	0.0611279	OPC	0.922998	0.984364	0.0639324
C1orf43:1_154206739_-	C1orf43	1:154206739:-	0.657819	0.531497	OPC	0.00926398	0.125822	-0.0526597
PCBP2:12_53479885_+	PCBP2	12:53479885:+	0.19258	0.127852	OPC	0.206344	0.58383	-0.078496
PCBP2:12_53480803_+	PCBP2	12:53480803:+	0.0247323	0.0163582	OPC	0.509615	0.810273	-0.149791
PCBP2:12_53480254_+	PCBP2	12:53480254:+	0.0117629	0.0058832	OPC	0.358076	0.725839	0.304548
PCBP2:12_53479642_+	PCBP2	12:53479642:+	0.294224	0.183527	OPC	0.178062	0.553394	0.053944
JKAMP:14_59505344_+	JKAMP	14:59505344:+	0.0576082	0.0391735	OPC	0.566396	0.837439	0.174834
JKAMP:14_59504696_+	JKAMP	14:59504696:+	0.240838	0.191419	OPC	0.875417	0.966432	-0.0216203
JKAMP:14_59504138_+	JKAMP	14:59504138:+	0.0116121	0.0114794	OPC	0.272496	0.648394	-0.346638
HILPDA:7_128458407_+	HILPDA	7:128458407:+	0.188358	0.482566	OPC	0.00333039	0.0693822	-0.196039
HILPDA:7_128457876_+	HILPDA	7:128457876:+	0.242648	0.575549	OPC	0.0033286	0.0693822	0.191157
BET1L:11_202952_-	BET1L	11:202952:-	0.0625848	0.068733	OPC	0.79196	0.93565	-0.0457976
BET1L:11_204194_-	BET1L	11:204194:-	0.00542905	0.00401779	OPC	0.367713	0.732983	0.501981
BET1L:11_205199_-	BET1L	11:205199:-	0.0146283	0.0173626	OPC	0.889744	0.970331	-0.165375
FAM210A:18_13665737_-	FAM210A	18:13665737:-	0.0556477	0.0705984	OPC	0.282107	0.658946	-0.0710127
FAM210A:18_13663387_-	FAM210A	18:13663387:-	0.013271	0.0175061	OPC	0.922221	0.983976	0.0101515
FAM210A:18_13664144_-	FAM210A	18:13664144:-	0.00769115	0.00717463	OPC	0.237301	0.615928	0.507264
CEP78:9_78267051_+	CEP78	9:78267051:+	0.040567	0.0134883	OPC	0.614434	0.860459	-0.0396433
SEPTIN8:5_132751792_-	SEPTIN8	5:132751792:-	0.0473533	0.0340077	OPC	0.000101131	0.00660445	-0.640121
SEPTIN8:5_132750838_-	SEPTIN8	5:132750838:-	0.0778163	0.0450567	OPC	0.00636226	0.0993503	-0.26378
SEPTIN8:5_132756018_-	SEPTIN8	5:132756018:-	0.104509	0.039317	OPC	0.0251169	0.222469	0.348578
SEPTIN8:5_132758160_-	SEPTIN8	5:132758160:-	0.183079	0.0662936	OPC	0.0246623	0.220488	0.295261
CCDC43:17_44678859_-	CCDC43	17:44678859:-	0.0924446	0.0619888	OPC	0.734574	0.912921	0.0133345
CCDC43:17_44677500_-	CCDC43	17:44677500:-	0.155633	0.0985794	OPC	0.425144	0.771055	0.177217
CCDC43:17_44678382_-	CCDC43	17:44678382:-	0.00754034	0.00817908	OPC	0.031463	0.250987	-0.619784
ZNF506:19_19792730_-	ZNF506	19:19792730:-	0.0469009	0.0330033	OPC	0.935364	0.98687	-0.00509169
ZNF506:19_19793189_-	ZNF506	19:19793189:-	0.00618308	0.00430478	OPC	0.9371	0.987724	0.0268583
PTMA:2_231713521_+	PTMA	2:231713521:+	0.951591	0.80442	OPC	0.774852	0.928261	0.112151
PTMA:2_231713242_+	PTMA	2:231713242:+	0.677123	0.390013	OPC	0.261164	0.637811	-0.0198774
PTMA:2_231712954_+	PTMA	2:231712954:+	0.59991	0.32128	OPC	0.974792	0.997668	-0.0229922
CCNK:14_99511300_+	CCNK	14:99511300:+	0.00542905	0.00846606	OPC	0.377207	0.739719	-0.696301
CCNK:14_99511447_+	CCNK	14:99511447:+	0.0986277	0.057397	OPC	0.399704	0.754421	0.742278
POM121C:7_75416801_-	POM121C	7:75416801:-	0.153974	0.120534	OPC	0.541664	0.826427	-0.0227728
POM121C:7_75417485_-	POM121C	7:75417485:-	0.0188509	0.0139188	OPC	0.56316	0.837202	0.118944
MTFR1L:1_25832262_+	MTFR1L	1:25832262:+	0.0241291	0.0154972	OPC	0.320391	0.697951	0.179297
MTFR1L:1_25832919_+	MTFR1L	1:25832919:+	0.261499	0.197876	OPC	0.302638	0.682003	-0.0264169
GPR137C:14_52636709_+	GPR137C	14:52636709:+	0.0104057	0.00272636	OPC	0.383487	0.744298	0.293273
GPR137C:14_52636304_+	GPR137C	14:52636304:+	0.00542905	0.00229588	OPC	0.369566	NA	-0.357886
GPR137C:14_52637708_+	GPR137C	14:52637708:+	0.0202081	0.00645717	OPC	0.989085	1	-0.0539222
LRRN3:7_111125420_+	LRRN3	7:111125420:+	0.240537	0.0648587	OPC	0.504682	0.808011	0.0342619
LRRN3:7_111124907_+	LRRN3	7:111124907:+	0.279143	0.0815038	OPC	0.504327	0.807928	-0.0323318
HIGD1A:3_42784303_-	HIGD1A	3:42784303:-	0.470668	0.258	OPC	0.588899	0.846252	-0.0629659
HIGD1A:3_42784679_-	HIGD1A	3:42784679:-	0.022621	0.0100445	OPC	0.609817	0.857587	0.11678
HIGD1A:3_42785129_-	HIGD1A	3:42785129:-	0.0939526	0.0436218	OPC	0.623324	0.864859	0.024665
RBIS:8_85214061_-	RBIS	8:85214061:-	0.0177952	0.0114794	OPC	0.65028	0.874626	0.129312
RBIS:8_85214466_-	RBIS	8:85214466:-	0.382446	0.293586	OPC	0.635002	0.869081	-0.0530982
LRRC58:3_120327660_-	LRRC58	3:120327660:-	0.00346856	0.00631367	OPC	0.151374	0.515292	-1.73543
LRRC58:3_120330064_-	LRRC58	3:120330064:-	0.030463	0.0185105	OPC	0.828274	0.948448	-0.0978097
LRRC58:3_120324589_-	LRRC58	3:120324589:-	0.119891	0.068733	OPC	0.990253	1	0.0132433
LRRC58:3_120326209_-	LRRC58	3:120326209:-	0.130448	0.0611279	OPC	0.0085789	0.121356	0.268095
LRRC58:3_120326914_-	LRRC58	3:120326914:-	0.00527824	0.00444827	OPC	0.390266	0.748179	-0.610932
LRRC58:3_120327451_-	LRRC58	3:120327451:-	0.133615	0.0896829	OPC	0.00190391	0.0500555	-0.24892
LRRC58:3_120327082_-	LRRC58	3:120327082:-	0.0229226	0.00229588	OPC	0.0313787	0.250987	2.473
TRIM32:9_116700054_+	TRIM32	9:116700054:+	0.00980244	0.009614	OPC	0.0283052	0.238112	-0.736455
TRIM32:9_116701285_+	TRIM32	9:116701285:+	0.00603227	0.00358732	OPC	0.681818	0.888201	-0.0127747
TRIM32:9_116700727_+	TRIM32	9:116700727:+	0.0695219	0.0341512	OPC	0.026044	0.226698	0.296238
RPL31:2_101006145_+	RPL31	2:101006145:+	0.925351	0.849333	OPC	0.107713	0.444244	0.0390575
ALG13:X_111760631_+	ALG13	X:111760631:+	0.021867	0.0165017	OPC	0.295629	0.674335	0.168885
XPO7:8_22006264_+	XPO7	8:22006264:+	0.0066355	0.00401779	OPC	0.190712	0.567035	-0.531951
XPO7:8_22006579_+	XPO7	8:22006579:+	0.0915397	0.038456	OPC	0.764136	0.924727	0.0362571
XPO7:8_22005508_+	XPO7	8:22005508:+	0.0168904	0.00617018	OPC	0.557871	0.834822	0.198037
IMMT:2_86143957_-	IMMT	2:86143957:-	0.284422	0.160281	OPC	0.407286	0.760171	0.0176954
TMEM192:4_165077982_-	TMEM192	4:165077982:-	0.00331775	0.00502224	OPC	0.132308	NA	-1.17143
TMEM192:4_165077134_-	TMEM192	4:165077134:-	0.00738953	0.00172191	OPC	0.0583623	NA	1.56502
TMEM192:4_165075298_-	TMEM192	4:165075298:-	0.0114613	0.00129143	OPC	0.0324487	0.254692	2.56016
TMEM192:4_165078448_-	TMEM192	4:165078448:-	0.0196049	0.0167886	OPC	0.00870193	0.122686	-0.368116
TMEM192:4_165078871_-	TMEM192	4:165078871:-	0.0705776	0.0452002	OPC	0.848527	0.955067	0.123964
TMEM192:4_165075552_-	TMEM192	4:165075552:-	0.0111597	0.00645717	OPC	0.68613	0.891181	0.25022
SENP6:6_75718198_+	SENP6	6:75718198:+	0.00422259	0.0038743	OPC	0.911308	NA	-0.121647
SENP6:6_75716362_+	SENP6	6:75716362:+	0.00738953	0.00703114	OPC	0.190666	0.567035	-0.263749
SENP6:6_75717136_+	SENP6	6:75717136:+	0.00754034	0.00803559	OPC	0.148512	0.5099	-0.312336
SENP6:6_75715887_+	SENP6	6:75715887:+	0.0827929	0.0535227	OPC	0.0653511	0.352867	0.360235
DROSHA:5_31400526_-	DROSHA	5:31400526:-	0.00799276	0.00330033	OPC	0.813239	0.942379	-0.0807926
DROSHA:5_31401255_-	DROSHA	5:31401255:-	0.109938	0.0446262	OPC	0.812628	0.942256	0.00919002
RAP1GDS1:4_98442651_+	RAP1GDS1	4:98442651:+	0.157442	0.0697374	OPC	0.857455	0.959329	0.0193884
RAP1GDS1:4_98443839_+	RAP1GDS1	4:98443839:+	0.0588147	0.0261157	OPC	0.861961	0.961044	-0.0305724
RC3H2:9_122849478_-	RC3H2	9:122849478:-	0.0340823	0.018941	OPC	0.340739	0.713519	-0.150591
RC3H2:9_122844573_-	RC3H2	9:122844573:-	0.092143	0.0464916	OPC	0.779267	0.930429	-0.00723806
KIAA0232:4_6884118_+	KIAA0232	4:6884118:+	0.0101041	0.00688765	OPC	0.0926878	0.414857	-0.492903
KIAA0232:4_6883362_+	KIAA0232	4:6883362:+	0.097572	0.0449132	OPC	0.0734257	0.373771	0.111627
SKA2:17_59111302_-	SKA2	17:59111302:-	0.103906	0.0321423	OPC	0.455296	0.786872	-0.127371
SKA2:17_59111599_-	SKA2	17:59111599:-	0.047655	0.0038743	OPC	0.0491022	0.309504	1.72376
SKA2:17_59110024_-	SKA2	17:59110024:-	0.197708	0.0629933	OPC	0.952471	0.99198	0.000173916
SKA2:17_59111923_-	SKA2	17:59111923:-	0.400392	0.133018	OPC	0.111673	0.45116	0.262716
SKA2:17_59112074_-	SKA2	17:59112074:-	0.0876188	0.0631367	OPC	0.0929948	0.415456	-1.20513
KDELR2:7_6461104_-	KDELR2	7:6461104:-	0.344141	0.21323	OPC	0.147841	0.508566	0.224341
KDELR2:7_6461771_-	KDELR2	7:6461771:-	0.310511	0.214234	OPC	0.83982	0.952325	0.0832946
KDELR2:7_6462791_-	KDELR2	7:6462791:-	0.579701	0.445545	OPC	0.00293036	0.0639001	-0.0500311
PLEKHB2:2_131148845_+	PLEKHB2	2:131148845:+	0.00814357	0.00545272	OPC	0.347525	0.717626	-0.182045
PLEKHB2:2_131149817_+	PLEKHB2	2:131149817:+	0.243101	0.131152	OPC	0.258555	0.635104	0.292318
PLEKHB2:2_131147756_+	PLEKHB2	2:131147756:+	0.197557	0.124408	OPC	0.365384	0.730468	-0.0155358
PLEKHB2:2_131146899_+	PLEKHB2	2:131146899:+	0.0123662	0.0097575	OPC	0.066355	0.354505	-0.367188
TMEM170B:6_11577392_+	TMEM170B	6:11577392:+	0.0143266	0.00660066	OPC	0.65182	0.874831	-0.0548499
TMEM170B:6_11578760_+	TMEM170B	6:11578760:+	0.00678631	0.00358732	OPC	0.53807	0.824507	-0.254781
TMEM170B:6_11583503_+	TMEM170B	6:11583503:+	0.0465993	0.018654	OPC	0.586913	0.845734	0.192298
CRPPA:7_16087526_-	CRPPA	7:16087526:-	0.00693711	0.00401779	OPC	0.126353	0.478049	-0.382331
CRPPA:7_16088606_-	CRPPA	7:16088606:-	0.00588147	0.0018654	OPC	0.130199	NA	0.554162
FOXRED2:22_36489048_-	FOXRED2	22:36489048:-	0.00723873	0.00330033	OPC	0.626946	0.867117	-0.201947
FOXRED2:22_36488274_-	FOXRED2	22:36488274:-	0.0675615	0.0308509	OPC	0.260969	0.637811	-0.108615
FOXRED2:22_36487203_-	FOXRED2	22:36487203:-	0.0865631	0.0344382	OPC	0.362983	0.729554	0.0794386
FOXRED2:22_36488614_-	FOXRED2	22:36488614:-	0.00708792	0.00215239	OPC	0.458514	NA	0.499055
SIKE1:1_114771885_-	SIKE1	1:114771885:-	0.00844518	0.00530923	OPC	0.715513	0.901382	0.111696
SIKE1:1_114773515_-	SIKE1	1:114773515:-	0.0794752	0.0595494	OPC	0.0853931	0.398643	-0.145876
SIKE1:1_114769491_-	SIKE1	1:114769491:-	0.0345348	0.0232458	OPC	0.795394	0.937012	0.0315191
SIKE1:1_114774117_-	SIKE1	1:114774117:-	0.0550445	0.0337208	OPC	0.124531	0.47544	0.166921
TTI2:8_33498733_-	TTI2	8:33498733:-	0.0268436	0.0157842	OPC	0.39671	0.75111	-0.130507
TTI2:8_33499030_-	TTI2	8:33499030:-	0.0769115	0.0404649	OPC	0.389332	0.747926	0.0571856
PCTP:17_55777364_+	PCTP	17:55777364:+	0.0539888	0.0436218	OPC	0.867046	0.963266	-0.00885566
PLPP5:8_38266997_-	PLPP5	8:38266997:-	0.126979	0.0535227	OPC	0.528716	0.819926	-0.0301593
IFT43:14_76083732_+	IFT43	14:76083732:+	0.385764	0.253551	OPC	0.110219	0.449468	0.270843
SNX18:5_54546579_+	SNX18	5:54546579:+	0.00708792	0.00918353	OPC	0.67528	0.885908	-0.236603
SNX18:5_54543662_+	SNX18	5:54543662:+	0.00829437	0.00889654	OPC	0.830848	0.948638	0.017558
SNX18:5_54544568_+	SNX18	5:54544568:+	0.025788	0.0321423	OPC	0.463039	0.78944	-0.174921
SNX18:5_54545291_+	SNX18	5:54545291:+	0.0101041	0.00846606	OPC	0.143582	0.503702	0.34516
SNX18:5_54545858_+	SNX18	5:54545858:+	0.0425275	0.0470656	OPC	0.838625	0.952115	-0.0305818
ZNF554:19_2835776_+	ZNF554	19:2835776:+	0.0144775	0.0134883	OPC	0.623	0.864859	-0.11769
ZNF554:19_2834948_+	ZNF554	19:2834948:+	0.00935002	0.00803559	OPC	0.975454	0.997941	-0.000612076
ZNF554:19_2835407_+	ZNF554	19:2835407:+	0.00814357	0.0058832	OPC	0.548106	0.829258	0.247327
EPN2:17_19335394_+	EPN2	17:19335394:+	0.0693711	0.0213804	OPC	0.0581228	0.336663	-0.143
EPN2:17_19336690_+	EPN2	17:19336690:+	0.229076	0.0606974	OPC	0.251236	0.629167	0.223143
EPN2:17_19335144_+	EPN2	17:19335144:+	0.0601719	0.0170756	OPC	0.833867	0.950551	0.0210793
PSMA4:15_78549184_+	PSMA4	15:78549184:+	0.572161	0.350409	OPC	0.905303	0.977642	-0.0873288
PSMA4:15_78548968_+	PSMA4	15:78548968:+	0.236918	0.120964	OPC	0.905593	0.977642	0.0914279
ACTN2:1_236762711_+	ACTN2	1:236762711:+	0.00527824	0.0119099	OPC	0.0457449	0.300881	-0.542537
ACTN2:1_236763071_+	ACTN2	1:236763071:+	0.0149299	0.0196585	OPC	0.0398006	0.281956	0.287007
GIGYF2:2_232858591_+	GIGYF2	2:232858591:+	0.0500679	0.0242503	OPC	0.681807	0.888201	-0.036708
GIGYF2:2_232857817_+	GIGYF2	2:232857817:+	0.0229226	0.0106185	OPC	0.685773	0.891066	0.0654369
PNMA8A:19_46467755_-	PNMA8A	19:46467755:-	0.00542905	0.00243937	OPC	0.72109	NA	-0.159308
PNMA8A:19_46466517_-	PNMA8A	19:46466517:-	0.223043	0.0918353	OPC	0.701718	0.895831	0.0126296
PNMA8A:19_46466791_-	PNMA8A	19:46466791:-	0.0066355	0.00258287	OPC	0.870621	NA	-0.0647272
RPP30:10_90906011_+	RPP30	10:90906011:+	0.00919922	0.00832257	OPC	0.390408	0.748179	-0.250774
RPP30:10_90905679_+	RPP30	10:90905679:+	0.00542905	0.00430478	OPC	0.855594	0.958401	-0.0636558
CARF:2_202986370_+	CARF	2:202986370:+	0.00557985	0.00373081	OPC	0.87611	0.966521	0.0527688
CARF:2_202985029_+	CARF	2:202985029:+	0.0369477	0.0262591	OPC	0.877596	0.967172	-0.0112724
RUSC1:1_155331099_+	RUSC1	1:155331099:+	0.0954607	0.0654326	OPC	0.0371289	0.273988	-0.166297
RUSC1:1_155330723_+	RUSC1	1:155330723:+	0.0236767	0.0107619	OPC	0.045745	0.300881	0.423091
LAMA4:6_112108793_-	LAMA4	6:112108793:-	0.00723873	0.00459176	OPC	0.634638	0.869067	0.151331
LAMA4:6_112109151_-	LAMA4	6:112109151:-	0.0346856	0.0245372	OPC	0.616915	0.861737	-0.0441736
CORO1C:12_108645128_-	CORO1C	12:108645128:-	0.0561001	0.0180801	OPC	0.173698	0.548553	-0.127594
CORO1C:12_108647018_-	CORO1C	12:108647018:-	0.0256372	0.00703114	OPC	0.905977	0.977648	0.0977795
CORO1C:12_108646586_-	CORO1C	12:108646586:-	0.219726	0.0641412	OPC	0.467942	0.791976	0.129935
CORO1C:12_108647315_-	CORO1C	12:108647315:-	0.0126678	0.00373081	OPC	0.937297	0.987849	-0.0222348
PCDH19:X_100291668_-	PCDH19	X:100291668:-	0.0464485	0.00846606	OPC	0.59512	0.850092	-0.0685342
PCDH19:X_100295952_-	PCDH19	X:100295952:-	0.0217162	0.00330033	OPC	0.602722	0.853739	0.149659
C17orf100:17_6653190_+	C17orf100	17:6653190:+	0.0962147	0.0512269	OPC	0.339402	0.712377	0.0856589
C17orf100:17_6653477_+	C17orf100	17:6653477:+	0.00708792	0.00373081	OPC	1	1	0.0760632
C17orf100:17_6652767_+	C17orf100	17:6652767:+	0.00859599	0.00617018	OPC	0.169273	0.54371	-0.365528
ZNF83:19_52612893_-	ZNF83	19:52612893:-	0.00467501	0.00947051	OPC	0.000123837	0.00750405	-1.20818
ZNF83:19_52612380_-	ZNF83	19:52612380:-	0.102549	0.0792079	OPC	4.44505e-05	0.00343714	0.159719
UBE4B:1_10181197_+	UBE4B	1:10181197:+	0.0447896	0.0196585	OPC	0.0583794	0.337549	0.175438
UBE4B:1_10180585_+	UBE4B	1:10180585:+	0.017192	0.0109054	OPC	0.0617348	0.343136	-0.351214
KIF13A:6_17759328_-	KIF13A	6:17759328:-	0.066355	0.0175061	OPC	0.000219342	0.0110583	0.345437
NUDT19:19_32713775_+	NUDT19	19:32713775:+	0.0598703	0.0532358	OPC	0.801329	0.938598	0.0394762
NUDT19:19_32712369_+	NUDT19	19:32712369:+	0.00497662	0.00502224	OPC	0.824784	0.945912	-0.129912
FBXO45:3_196587265_+	FBXO45	3:196587265:+	0.0384557	0.0193715	OPC	0.438346	0.777662	-0.0876949
FBXO45:3_196584853_+	FBXO45	3:196584853:+	0.0568542	0.0233893	OPC	0.0433346	0.293284	0.266867
FBXO45:3_196589034_+	FBXO45	3:196589034:+	0.00814357	0.00502224	OPC	0.340016	0.713309	-0.360701
FBXO45:3_196586878_+	FBXO45	3:196586878:+	0.00859599	0.00602669	OPC	0.207988	0.585676	-0.553875
RNFT2:12_116852922_+	RNFT2	12:116852922:+	0.0348364	0.00717463	OPC	0.485398	0.79897	-0.180237
RNFT2:12_116853615_+	RNFT2	12:116853615:+	0.0603227	0.0103315	OPC	0.476472	0.794739	0.135613
ADAM10:15_58593168_-	ADAM10	15:58593168:-	0.00618308	0.00789209	OPC	0.201631	0.579028	-0.204788
ADAM10:15_58597146_-	ADAM10	15:58597146:-	0.00377017	0.00545272	OPC	0.297787	0.676627	-0.35772
ADAM10:15_58595410_-	ADAM10	15:58595410:-	0.0906349	0.0806428	OPC	0.212595	0.59021	0.265411
TMEM87A:15_42257863_-	TMEM87A	15:42257863:-	0.00693711	0.00330033	OPC	0.768541	0.925804	0.10126
TMEM87A:15_42258475_-	TMEM87A	15:42258475:-	0.0161363	0.00889654	OPC	0.761722	0.923948	-0.0479074
SLC35E2B:1_1664311_-	SLC35E2B	1:1664311:-	0.0043734	0.00315684	OPC	0.191373	NA	-0.445427
SLC35E2B:1_1662637_-	SLC35E2B	1:1662637:-	0.00618308	0.00243937	OPC	0.190197	NA	0.428092
NAV2:11_20121597_+	NAV2	11:20121597:+	0.0277485	0.0272636	OPC	0.928045	0.985416	0.000491361
NAV2:11_20119797_+	NAV2	11:20119797:+	0.0066355	0.00789209	OPC	0.557045	0.83461	-0.287169
NAV2:11_20118555_+	NAV2	11:20118555:+	0.0144775	0.0133448	OPC	0.566148	0.837439	0.0937955
LYN:8_56010544_+	LYN	8:56010544:+	0.0102549	0.0321423	OPC	0.815067	0.943078	-0.0694054
LYN:8_56011364_+	LYN	8:56011364:+	0.017946	0.0497919	OPC	0.806904	0.940005	0.0517482
CNRIP1:2_68284192_-	CNRIP1	2:68284192:-	0.0205097	0.00846606	OPC	0.812218	0.941958	-0.195499
UBE2K:4_39782752_+	UBE2K	4:39782752:+	0.0633389	0.0385995	OPC	0.948812	0.991295	-0.00185055
UBE2K:4_39779647_+	UBE2K	4:39779647:+	0.0297089	0.0150667	OPC	0.317358	0.69577	0.253244
UBE2K:4_39778594_+	UBE2K	4:39778594:+	0.254411	0.163295	OPC	0.681161	0.888201	-0.0140108
UBE2K:4_39779980_+	UBE2K	4:39779980:+	0.0686171	0.0421868	OPC	0.81788	0.943921	-0.0281435
SCIN:7_12653600_+	SCIN	7:12653600:+	0.000754034	0.0110489	OPC	0.951454	0.991688	-0.040098
SCIN:7_12653042_+	SCIN	7:12653042:+	0.000754034	0.010188	OPC	0.951757	0.991728	0.0412187
STK32A:5_147386104_+	STK32A	5:147386104:+	0.00919922	0.00229588	OPC	0.488829	0.800155	0.306948
STK32A:5_147387832_+	STK32A	5:147387832:+	0.0455437	0.0150667	OPC	0.458318	0.788213	-0.0806014
NFAT5:16_69697466_+	NFAT5	16:69697466:+	0.0116121	0.0147797	OPC	0.21322	0.591294	-0.345141
NFAT5:16_69704649_+	NFAT5	16:69704649:+	0.0698236	0.0654326	OPC	0.281757	0.658495	0.103405
ECE1:1_21218622_-	ECE1	1:21218622:-	0.0117629	0.0236763	OPC	0.706912	0.898621	0.0533468
ECE1:1_21219540_-	ECE1	1:21219540:-	0.00980244	0.0196585	OPC	0.908588	0.978958	0.0575739
ECE1:1_21217254_-	ECE1	1:21217254:-	0.0464485	0.096427	OPC	0.999415	1	-0.0693874
TBC1D14:4_7033094_+	TBC1D14	4:7033094:+	0.15518	0.0731812	OPC	0.912479	0.9803	0.00479727
TBC1D14:4_7030664_+	TBC1D14	4:7030664:+	0.012517	0.0057397	OPC	0.921743	0.983796	-0.0331067
FANCI:15_89316551_+	FANCI	15:89316551:+	0.00919922	0.000860956	OPC	0.91656	NA	0.248396
FANCI:15_89317109_+	FANCI	15:89317109:+	0.0533856	0.00660066	OPC	0.856226	0.958851	-0.070018
ARHGEF7:13_111295175_+	ARHGEF7	13:111295175:+	0.0147791	0.0020089	OPC	0.0372263	0.274303	1.27631
ARHGEF7:13_111293411_+	ARHGEF7	13:111293411:+	0.0648469	0.0182236	OPC	0.207223	0.584565	0.178732
METTL15:11_28332886_+	METTL15	11:28332886:+	0.0352888	0.0450567	OPC	0.000141792	0.00839036	-0.379859
METTL15:11_28333499_+	METTL15	11:28333499:+	0.0295581	0.020376	OPC	0.00636785	0.0993503	0.463482
METTL15:11_28331544_+	METTL15	11:28331544:+	0.00633389	0.00358732	OPC	0.0974144	0.424995	0.722006
THUMPD3:3_9386657_+	THUMPD3	3:9386657:+	0.00799276	0.00846606	OPC	0.165676	0.539598	-0.674311
THUMPD3:3_9384825_+	THUMPD3	3:9384825:+	0.0737445	0.0513704	OPC	0.22956	0.608673	-0.1059
THUMPD3:3_9385687_+	THUMPD3	3:9385687:+	0.0606243	0.0341512	OPC	0.0540273	0.322894	0.2672
SEZ6L2:16_29871176_-	SEZ6L2	16:29871176:-	0.0913889	0.0452002	OPC	0.0151304	0.169515	0.247778
SEZ6L2:16_29871509_-	SEZ6L2	16:29871509:-	0.0941035	0.0650022	OPC	0.014861	0.167565	-0.226146
PDLIM3:4_185501492_-	PDLIM3	4:185501492:-	0.0104057	0.0162147	OPC	0.088574	0.406319	0.46283
PDLIM3:4_185501771_-	PDLIM3	4:185501771:-	0.100437	0.187545	OPC	0.0698905	0.365399	-0.127345
DEPDC1:1_68474155_-	DEPDC1	1:68474155:-	0.0205097	0.00114794	OPC	0.788875	0.934888	0.0793506
DEPDC1:1_68475523_-	DEPDC1	1:68475523:-	0.0176444	0.00143493	OPC	0.788899	0.934888	-0.0836848
CHEK1:11_125676251_+	CHEK1	11:125676251:+	0.0361936	0.00530923	OPC	0.323767	0.700266	-0.218744
FOSB:19_45474602_+	FOSB	19:45474602:+	0.00346856	0.00932702	OPC	0.0314215	0.250987	-0.778904
FOSB:19_45475178_+	FOSB	19:45475178:+	0.074197	0.102454	OPC	0.0207591	0.201725	0.0898158
CTSC:11_88326106_-	CTSC	11:88326106:-	0.0291057	0.0513704	OPC	0.142084	0.50141	-0.156498
IRAK4:12_43788073_+	IRAK4	12:43788073:+	0.0137234	0.0124839	OPC	0.868175	0.963853	0.0430504
IRAK4:12_43789510_+	IRAK4	12:43789510:+	0.013271	0.0130578	OPC	0.867987	0.963853	-0.0425093
TENT2:5_79686631_+	TENT2	5:79686631:+	0.0527824	0.0571101	OPC	0.2356	0.61366	0.0945285
TENT2:5_79686262_+	TENT2	5:79686262:+	0.027296	0.0311379	OPC	0.925834	0.984911	-0.0053788
TENT2:5_79685434_+	TENT2	5:79685434:+	0.00271452	0.00660066	OPC	0.0327754	0.255791	-1.09413
CNTLN:9_17302030_+	CNTLN	9:17302030:+	0.00603227	0.00129143	OPC	0.314983	NA	0.599527
CNTLN:9_17298907_+	CNTLN	9:17298907:+	0.0043734	0.00301334	OPC	0.0165337	NA	-1.08686
CNTLN:9_17299213_+	CNTLN	9:17299213:+	0.0404162	0.0124839	OPC	0.224201	0.60208	0.133792
FANCL:2_58159264_-	FANCL	2:58159264:-	0.182778	0.10231	OPC	0.679345	0.887743	-0.0102594
FANCL:2_58159606_-	FANCL	2:58159606:-	0.00648469	0.00301334	OPC	0.694874	0.89264	0.154345
LIN54:4_82925003_-	LIN54	4:82925003:-	0.00754034	0.00286985	OPC	0.246147	0.62436	0.42123
LIN54:4_82925750_-	LIN54	4:82925750:-	0.0259388	0.0147797	OPC	0.226638	0.605685	-0.133982
WDR26:1_224389157_-	WDR26	1:224389157:-	0.0799276	0.0503659	OPC	0.579891	0.843001	0.0346514
WDR26:1_224387870_-	WDR26	1:224387870:-	0.0244307	0.0142058	OPC	0.368532	0.73319	0.148134
WDR26:1_224385431_-	WDR26	1:224385431:-	0.0238275	0.0162147	OPC	0.860084	0.960104	-0.0765001
WDR26:1_224385161_-	WDR26	1:224385161:-	0.0811341	0.0539532	OPC	0.984347	1	-0.0196872
WDR26:1_224386999_-	WDR26	1:224386999:-	0.00361936	0.00617018	OPC	0.0351168	0.265514	-1.42586
GDI2:10_5765250_-	GDI2	10:5765250:-	0.477304	0.305352	OPC	0.328342	0.705211	-0.0709892
GDI2:10_5765907_-	GDI2	10:5765907:-	0.0194541	0.00875305	OPC	0.343156	0.71479	0.216794
ADCYAP1R1:7_31111462_+	ADCYAP1R1	7:31111462:+	0.110692	0.0490745	OPC	0.482073	0.79839	0.0352075
ADCYAP1R1:7_31109122_+	ADCYAP1R1	7:31109122:+	0.00950083	0.00530923	OPC	0.480546	0.797469	-0.0895276
ANGPT2:8_6501957_-	ANGPT2	8:6501957:-	0.000301614	0.00645717	OPC	1	1	-0.937865
ANGPT2:8_6502695_-	ANGPT2	8:6502695:-	0.00120645	0.0225283	OPC	0.0210055	0.202364	-1.05432
ANGPT2:8_6502281_-	ANGPT2	8:6502281:-	0	0.00645717	OPC	1	1	-11.0447
ANGPT2:8_6499842_-	ANGPT2	8:6499842:-	0.000150807	0.00947051	OPC	1	1	-2.29399
ANGPT2:8_6501579_-	ANGPT2	8:6501579:-	0.00316694	0.0146362	OPC	1.69926e-05	0.00158648	1.43024
ADD1:4_2930049_+	ADD1	4:2930049:+	0.218368	0.179796	OPC	0.134381	0.491748	-0.103123
HCCS:X_11123055_+	HCCS	X:11123055:+	0.0438848	0.0321423	OPC	0.650198	0.874626	-0.0601839
HCCS:X_11121874_+	HCCS	X:11121874:+	0.113105	0.078634	OPC	0.642972	0.871119	0.0352622
CPS1:2_210679092_+	CPS1	2:210679092:+	0.0455437	0.00344382	OPC	0.444727	0.781259	-0.0366505
CPS1:2_210678156_+	CPS1	2:210678156:+	0.00829437	0	OPC	0.497635	NA	9.6234
DDX3Y:Y_12918257_+	DDX3Y	Y:12918257:+	0.0156839	0.0258287	OPC	0.757837	0.922164	-0.0627436
DDX3Y:Y_12918545_+	DDX3Y	Y:12918545:+	0.0114613	0.0150667	OPC	0.298839	0.67805	0.289071
DDX3Y:Y_12920462_+	DDX3Y	Y:12920462:+	0.0280501	0.0469221	OPC	0.538226	0.824507	-0.0678613
PHKA1:X_72578851_-	PHKA1	X:72578851:-	0.0187	0.0249677	OPC	0.183021	0.558917	-0.294282
PHKA1:X_72580602_-	PHKA1	X:72580602:-	0.0217162	0.018941	OPC	0.18463	0.558917	0.304776
SH3BP2:4_2834270_+	SH3BP2	4:2834270:+	0.0297089	0.0611279	OPC	0.786209	0.933878	0.065087
SH3BP2:4_2840220_+	SH3BP2	4:2840220:+	0.00346856	0.0124839	OPC	0.208518	0.585859	-0.672053
SH3BP2:4_2837024_+	SH3BP2	4:2837024:+	0.0224702	0.0473526	OPC	0.667258	0.882295	0.0799632
MTO1:6_73507930_+	MTO1	6:73507930:+	0.00542905	0.0058832	OPC	0.984197	1	-0.122517
MTO1:6_73501062_+	MTO1	6:73501062:+	0.045242	0.0497919	OPC	0.82155	0.944955	-0.0836742
MTO1:6_73501404_+	MTO1	6:73501404:+	0.00557985	0.0057397	OPC	0.818454	0.944323	0.0311786
MTO1:6_73502489_+	MTO1	6:73502489:+	0.00633389	0.00617018	OPC	0.580928	0.843142	0.142755
ADM:11_10307070_+	ADM	11:10307070:+	0.0066355	0.0107619	OPC	0.00218217	0.0542487	1.01764
ADM:11_10307372_+	ADM	11:10307372:+	0.155633	0.586024	OPC	0.00372884	0.0733742	-1.11236
NRGN:11_124747184_+	NRGN	11:124747184:+	0.181119	0.0618453	OPC	0.10133	0.432903	0.105044
NRGN:11_124746752_+	NRGN	11:124746752:+	0.00738953	0.00487875	OPC	0.109051	0.446659	-0.446251
VCAN:5_83580641_+	VCAN	5:83580641:+	0.0574574	0.0100445	OPC	0.125182	0.476215	-0.335763
VCAN:5_83581865_+	VCAN	5:83581865:+	0.148394	0.020089	OPC	0.21565	0.593979	0.158345
VCAN:5_83581307_+	VCAN	5:83581307:+	0.574574	0.161716	OPC	0.00543465	0.0898312	-0.136095
VCAN:5_83582288_+	VCAN	5:83582288:+	0.410798	0.0760511	OPC	0.0112996	0.141289	0.235162
THTPA:14_23559240_+	THTPA	14:23559240:+	0.0104057	0.00301334	OPC	0.634845	0.869067	0.184976
THTPA:14_23559555_+	THTPA	14:23559555:+	0.233449	0.0835127	OPC	0.610423	0.857796	-0.0137401
CADM3:1_159201988_+	CADM3	1:159201988:+	0.0352888	0.0127708	OPC	0.667412	0.882295	0.15903
CADM3:1_159203185_+	CADM3	1:159203185:+	0.0239783	0.0109054	OPC	0.333481	0.708086	-0.232255
CADM3:1_159201214_+	CADM3	1:159201214:+	0.0120645	0.00401779	OPC	0.733683	0.912416	0.337781
PIGG:4_539529_+	PIGG	4:539529:+	0.0521792	0.0441957	OPC	0.171319	0.547314	-0.118465
PIGG:4_540187_+	PIGG	4:540187:+	0.00693711	0.0038743	OPC	0.194279	0.570787	0.46625
CENPL:1_173799560_-	CENPL	1:173799560:-	0.0377017	0.00889654	OPC	0.808895	0.940353	-0.0284111
CENPL:1_173799911_-	CENPL	1:173799911:-	0.0152315	0.00315684	OPC	0.809675	0.940548	0.0688134
CSK:15_74803179_+	CSK	15:74803179:+	0.0515759	0.0357297	OPC	0.00470736	0.0817239	0.32958
CSK:15_74802882_+	CSK	15:74802882:+	0.017946	0.0219544	OPC	0.006028	0.095508	-0.527424
CNBP:3_129170265_-	CNBP	3:129170265:-	0.112351	0.057397	OPC	0.0707239	0.367014	0.460003
CNBP:3_129170006_-	CNBP	3:129170006:-	0.0643945	0.0599799	OPC	0.101406	0.432934	-0.499932
CNBP:3_129169554_-	CNBP	3:129169554:-	0.841502	0.711436	OPC	0.725321	0.906849	0.00253289
CD59:11_33708842_-	CD59	11:33708842:-	0.261499	0.270914	OPC	0.0515991	0.317021	0.231179
CD59:11_33708666_-	CD59	11:33708666:-	0.0330267	0.0694504	OPC	0.0657349	0.353743	-0.735584
CD59:11_33705296_-	CD59	11:33705296:-	0.0185492	0.0371646	OPC	0.00373158	0.0733742	-0.648339
CD59:11_33709440_-	CD59	11:33709440:-	0.100739	0.112785	OPC	0.0291297	0.242504	0.183061
CD59:11_33709998_-	CD59	11:33709998:-	0.151862	0.205768	OPC	0.0543481	0.323726	-0.205053
AUTS2:7_70792897_+	AUTS2	7:70792897:+	0.0372493	0.0219544	OPC	0.746865	0.917494	-0.0428194
AUTS2:7_70792456_+	AUTS2	7:70792456:+	0.0512743	0.0286985	OPC	0.744536	0.91624	0.0334637
GPBP1:5_57264676_+	GPBP1	5:57264676:+	0.00965164	0.00373081	OPC	0.0473959	0.304395	0.731188
LRRC8A:9_128918010_+	LRRC8A	9:128918010:+	0.121098	0.087961	OPC	0.892814	0.971261	-0.00225284
LRRC8A:9_128917050_+	LRRC8A	9:128917050:+	0.0416227	0.0305639	OPC	0.890187	0.970416	0.00417137
PHTF2:7_77922880_+	PHTF2	7:77922880:+	0.00588147	0.00358732	OPC	0.21878	0.597567	-0.63994
CDCA7L:7_21901675_-	CDCA7L	7:21901675:-	0.0260896	0.00904003	OPC	0.213788	0.591697	-0.160036
CDCA7L:7_21900919_-	CDCA7L	7:21900919:-	0.270397	0.103458	OPC	0.204118	0.581999	0.0870612
ZNF84:12_133063296_+	ZNF84	12:133063296:+	0.0800784	0.0575405	OPC	0.714162	0.900207	0.0754831
ZNF84:12_133061361_+	ZNF84	12:133061361:+	0.00573066	0.00430478	OPC	0.743773	0.916101	0.046668
ZNF84:12_133059578_+	ZNF84	12:133059578:+	0.0827929	0.0668676	OPC	0.68833	0.891181	-0.0947128
ATP5MJ:14_103912490_-	ATP5MJ	14:103912490:-	0.695672	0.50122	OPC	0.2436	0.621778	-0.149447
ATP5MJ:14_103912299_-	ATP5MJ	14:103912299:-	0.530991	0.292725	OPC	0.24408	0.622013	0.152378
TSEN15:1_184074188_+	TSEN15	1:184074188:+	0.137988	0.067872	OPC	0.00825428	0.117406	-0.261038
TSEN15:1_184073324_+	TSEN15	1:184073324:+	0.0187	0.00617018	OPC	0.391907	0.748261	0.249077
ERLEC1:2_53818186_+	ERLEC1	2:53818186:+	0.0464485	0.0338643	OPC	0.983044	1	0.00434732
ERLEC1:2_53818797_+	ERLEC1	2:53818797:+	0.141155	0.103602	OPC	0.983364	1	-0.00255188
YPEL5:2_30160079_+	YPEL5	2:30160079:+	0.0141758	0.0103315	OPC	0.0461947	0.301011	0.618821
YPEL5:2_30159536_+	YPEL5	2:30159536:+	0.134218	0.159994	OPC	0.00140095	0.039859	-0.186397
YPEL5:2_30160511_+	YPEL5	2:30160511:+	0.131654	0.125556	OPC	0.0377825	0.276545	0.195142
YPEL5:2_30159154_+	YPEL5	2:30159154:+	0.00557985	0.00760511	OPC	0.590599	0.847286	-0.333006
YPEL5:2_30158884_+	YPEL5	2:30158884:+	0.00557985	0.00416129	OPC	0.261694	0.638357	0.52832
SPRYD7:13_49914672_-	SPRYD7	13:49914672:-	0.0622832	0.0628498	OPC	0.110555	0.44975	-0.181889
SPRYD7:13_49914350_-	SPRYD7	13:49914350:-	0.0586639	0.0454872	OPC	0.0433252	0.293284	0.219982
SPRYD7:13_49912728_-	SPRYD7	13:49912728:-	0.0116121	0.0120534	OPC	0.332714	0.707528	-0.25593
SPRYD7:13_49914951_-	SPRYD7	13:49914951:-	0.039813	0.0350122	OPC	0.737315	0.913615	0.032453
APC:5_112845096_+	APC	5:112845096:+	0.0836978	0.0510834	OPC	0.139684	0.497901	-0.888058
APC:5_112844934_+	APC	5:112844934:+	0.0285025	0.0038743	OPC	0.0364908	0.271148	1.32014
APC:5_112846122_+	APC	5:112846122:+	0.0271452	0.00817908	OPC	0.351563	0.720387	0.113343
LIFR:5_38476573_-	LIFR	5:38476573:-	0.0277485	0.038743	OPC	0.34754	0.717626	-0.116248
LIFR:5_38477962_-	LIFR	5:38477962:-	0.00512743	0.010475	OPC	0.0787567	0.385258	-0.567279
LIFR:5_38479822_-	LIFR	5:38479822:-	0.013271	0.0107619	OPC	0.0170406	0.181555	0.744899
LIFR:5_38474983_-	LIFR	5:38474983:-	0.101795	0.122399	OPC	0.966274	0.995754	0.00670226
BEX4:X_103216755_+	BEX4	X:103216755:+	0.0342331	0.0173626	OPC	0.515599	0.811615	-0.105426
BEX4:X_103217178_+	BEX4	X:103217178:+	0.638214	0.407949	OPC	0.503734	0.807666	0.0161251
ATXN3:14_92058563_-	ATXN3	14:92058563:-	0.00527824	0.00430478	OPC	0.751654	0.919538	0.1754
ATXN3:14_92064128_-	ATXN3	14:92064128:-	0.030463	0.0276941	OPC	0.945593	0.990464	-0.0300833
ATXN3:14_92060312_-	ATXN3	14:92060312:-	0.0088976	0.00803559	OPC	0.947989	0.99102	0.0208401
ATXN3:14_92060789_-	ATXN3	14:92060789:-	0.0143266	0.0183671	OPC	0.0224338	0.209603	-0.488177
ATXN3:14_92063597_-	ATXN3	14:92063597:-	0.0191525	0.0130578	OPC	0.0226512	0.211009	0.429301
TMEM14B:6_10756966_+	TMEM14B	6:10756966:+	0.624491	0.365763	OPC	0.0346471	0.26312	0.0642161
TMEM14B:6_10756660_+	TMEM14B	6:10756660:+	0.0823405	0.0424738	OPC	0.0390069	0.27961	-0.223236
ATL1:14_50632649_+	ATL1	14:50632649:+	0.0957623	0.0408954	OPC	0.59277	0.848527	-0.0441008
ATL1:14_50632424_+	ATL1	14:50632424:+	0.00844518	0.00401779	OPC	0.775425	0.92833	-0.17562
ATL1:14_50633009_+	ATL1	14:50633009:+	0.0360428	0.0134883	OPC	0.427376	0.772604	0.114047
HIVEP3:1_41510235_-	HIVEP3	1:41510235:-	0.00573066	0.00817908	OPC	0.323327	0.700124	-0.431066
HIVEP3:1_41506923_-	HIVEP3	1:41506923:-	0.0275976	0.02999	OPC	0.755448	0.921214	-0.0176285
HIVEP3:1_41506374_-	HIVEP3	1:41506374:-	0.0194541	0.0173626	OPC	0.169719	0.544309	0.251107
HIVEP3:1_41506635_-	HIVEP3	1:41506635:-	0.0182476	0.020376	OPC	0.986966	1	-0.113151
SALL1:16_51136685_-	SALL1	16:51136685:-	0.0197557	0.0149232	OPC	0.247727	0.626031	0.193748
SALL1:16_51135992_-	SALL1	16:51135992:-	0.117629	0.106615	OPC	0.236767	0.615564	-0.0745811
CLCN5:X_50094210_+	CLCN5	X:50094210:+	0.00648469	0.00344382	OPC	0.655919	0.876536	-0.144447
CLCN5:X_50099223_+	CLCN5	X:50099223:+	0.0105565	0.00473526	OPC	0.650986	0.874695	0.100639
PAK3:X_111227356_+	PAK3	X:111227356:+	0.0337807	0.0020089	OPC	0.210868	0.589207	0.53302
PAK3:X_111220903_+	PAK3	X:111220903:+	0.118233	0.0134883	OPC	0.184138	0.558917	-0.16242
LEPROTL1:8_30138215_+	LEPROTL1	8:30138215:+	0.014025	0.0127708	OPC	2.14309e-05	0.00188782	-1.14721
KCTD6:3_58501982_+	KCTD6	3:58501982:+	0.00361936	0.00617018	OPC	0.124622	0.47544	-0.396038
KCTD6:3_58502342_+	KCTD6	3:58502342:+	0.111295	0.122112	OPC	0.116294	0.459066	0.281553
PSIP1:9_15464594_-	PSIP1	9:15464594:-	0.10662	0.0423303	OPC	0.109271	0.446842	-0.167062
PSIP1:9_15464090_-	PSIP1	9:15464090:-	0.264666	0.104319	OPC	0.103135	0.435892	0.0674349
PSIP1:9_15465161_-	PSIP1	9:15465161:-	0.00980244	0.00315684	OPC	0.85749	0.959329	0.0812713
DIS3:13_72753724_-	DIS3	13:72753724:-	0.0146283	0.0107619	OPC	0.754272	0.920655	-0.0865961
DIS3:13_72757414_-	DIS3	13:72757414:-	0.0232242	0.0140623	OPC	0.365701	0.730591	0.211865
DIS3:13_72757522_-	DIS3	13:72757522:-	0.00603227	0.010188	OPC	0.25252	0.629748	-1.29672
DIS3:13_72759016_-	DIS3	13:72759016:-	0.0651485	0.0485005	OPC	0.518962	0.813541	-0.123659
DIS3:13_72754399_-	DIS3	13:72754399:-	0.0117629	0.00243937	OPC	0.0413409	0.285983	1.70733
DIS3:13_72755443_-	DIS3	13:72755443:-	0.00723873	0.00286985	OPC	0.267217	0.643608	0.808595
SPARCL1:4_87473575_-	SPARCL1	4:87473575:-	0.00603227	0.00243937	OPC	0.0135906	NA	1.29719
SPARCL1:4_87473354_-	SPARCL1	4:87473354:-	0.479264	0.661214	OPC	0.0174417	0.183656	-1.27383
SMARCAD1:4_94291269_+	SMARCAD1	4:94291269:+	0.0497662	0.0172191	OPC	0.214279	0.592534	0.151599
SMARCAD1:4_94290792_+	SMARCAD1	4:94290792:+	0.034384	0.0144928	OPC	0.217019	0.595173	-0.182408
SLC39A14:8_22420036_+	SLC39A14	8:22420036:+	0.00256372	0.0173626	OPC	0.423106	0.770564	0.265742
SLC39A14:8_22422656_+	SLC39A14	8:22422656:+	0.0583622	0.255704	OPC	0.429991	0.774119	0.269891
SLC39A14:8_22421756_+	SLC39A14	8:22421756:+	0.00105565	0.0106185	OPC	0.365064	0.730468	-0.302655
MAPKBP1:15_41827171_+	MAPKBP1	15:41827171:+	0.00648469	0.00530923	OPC	0.604888	0.854709	-0.0797964
MAPKBP1:15_41827833_+	MAPKBP1	15:41827833:+	0.0113105	0.00832257	OPC	0.604729	0.85458	0.0603617
ARHGEF3:3_56727429_-	ARHGEF3	3:56727429:-	0.0760066	0.0667241	OPC	0.549509	0.830259	0.260782
ARHGEF3:3_56729006_-	ARHGEF3	3:56729006:-	0.00346856	0.00373081	OPC	0.742073	NA	-0.00334859
PLP1:X_103791058_+	PLP1	X:103791058:+	0.160911	0.0253982	OPC	0.00194713	0.0506014	0.209278
PLP1:X_103792579_+	PLP1	X:103792579:+	0.33645	0.0660066	OPC	0.0108394	0.137721	-0.25692
PLP1:X_103792138_+	PLP1	X:103792138:+	0.0824913	0.0134883	OPC	0.517551	0.812861	0.117848
SMARCA4:19_11062042_+	SMARCA4	19:11062042:+	0.153974	0.0487875	OPC	0.561736	0.836821	-0.0729992
SMARCA4:19_11062258_+	SMARCA4	19:11062258:+	0.18323	0.0523748	OPC	0.560548	0.836062	0.0692491
MARK3:14_103503304_+	MARK3	14:103503304:+	0.111899	0.0738987	OPC	0.00262847	0.0599074	-0.230806
MARK3:14_103503808_+	MARK3	14:103503808:+	0.134972	0.0662936	OPC	0.00260489	0.0596947	0.225497
ROBO2:3_77646303_+	ROBO2	3:77646303:+	0.00588147	0.0020089	OPC	0.227544	NA	0.586584
ROBO2:3_77649939_+	ROBO2	3:77649939:+	0.00527824	0.0038743	OPC	0.360386	0.727808	-0.467205
ROBO2:3_77647464_+	ROBO2	3:77647464:+	0.0318202	0.0179366	OPC	1	1	0.00699677
ENTPD4:8_23429182_-	ENTPD4	8:23429182:-	0.0526316	0.0208064	OPC	0.837136	0.951809	0.025982
ENTPD4:8_23432395_-	ENTPD4	8:23432395:-	0.0182476	0.00688765	OPC	0.881937	0.96795	0.092733
ENTPD4:8_23432620_-	ENTPD4	8:23432620:-	0.0165887	0.00760511	OPC	0.93934	0.988181	-0.184356
KRBOX4:X_46474603_+	KRBOX4	X:46474603:+	0.0357412	0.0292725	OPC	0.92909	0.985584	0.0358625
KRBOX4:X_46474162_+	KRBOX4	X:46474162:+	0.0410195	0.0335773	OPC	0.690197	0.89132	0.0455502
KRBOX4:X_46473575_+	KRBOX4	X:46473575:+	0.0262404	0.0239633	OPC	0.524817	0.817045	-0.0949746
GASK1A:3_43057041_+	GASK1A	3:43057041:+	0.00286533	0.010475	OPC	0.0804336	0.388871	-0.851706
GASK1A:3_43056708_+	GASK1A	3:43056708:+	0.0066355	0.0149232	OPC	0.31103	0.689392	-0.215375
GASK1A:3_43057689_+	GASK1A	3:43057689:+	0.00512743	0.00373081	OPC	0.00133147	NA	1.49219
TLE5:19_3053154_-	TLE5	19:3053154:-	0.453024	0.26991	OPC	0.741524	0.915559	0.0653128
TLE5:19_3052943_-	TLE5	19:3052943:-	0.404313	0.243363	OPC	0.74166	0.915559	-0.0661754
PLEKHB1:11_73661927_+	PLEKHB1	11:73661927:+	0.0087468	0.00315684	OPC	0.223943	0.60208	0.448702
PLEKHB1:11_73662791_+	PLEKHB1	11:73662791:+	0.340069	0.183958	OPC	0.203113	0.581373	-0.0218716
ELMOD1:11_107665939_+	ELMOD1	11:107665939:+	0.00512743	0.0177931	OPC	0.92162	0.983749	-0.0204776
ELMOD1:11_107666767_+	ELMOD1	11:107666767:+	0.0087468	0.0281246	OPC	0.921008	0.983595	0.0127256
SHC1:1_154962304_-	SHC1	1:154962304:-	0.0678631	0.118668	OPC	0.769003	0.926096	-0.0126841
SHC1:1_154963348_-	SHC1	1:154963348:-	0.0149299	0.0281246	OPC	0.771237	0.926864	0.0466034
CRYZ:1_74705497_-	CRYZ	1:74705497:-	0.11778	0.115799	OPC	0.531058	0.820161	0.0436761
CRYZ:1_74705787_-	CRYZ	1:74705787:-	0.00497662	0.00559621	OPC	0.537409	0.824507	-0.174079
GAP43:3_115721414_+	GAP43	3:115721414:+	0.572613	0.559621	OPC	0.660639	0.878443	0.0210574
GAP43:3_115721027_+	GAP43	3:115721027:+	0.523752	0.518008	OPC	0.660687	0.878443	-0.0213709
MYO9B:19_17213285_+	MYO9B	19:17213285:+	0.0820389	0.077486	OPC	0.0223124	0.209089	0.204418
MYO9B:19_17212632_+	MYO9B	19:17212632:+	0.0295581	0.039604	OPC	0.0242912	0.219159	-0.308788
COL13A1:10_69958913_+	COL13A1	10:69958913:+	0	0.0120534	OPC	0.131391	0.488394	-10.457
COL13A1:10_69959129_+	COL13A1	10:69959129:+	0.000301614	0.00932702	OPC	0.13233	0.489972	0.346322
RFC5:12_118031693_+	RFC5	12:118031693:+	0.0348364	0.00932702	OPC	0.0535296	0.321279	0.355646
RFC5:12_118032197_+	RFC5	12:118032197:+	0.117931	0.0462046	OPC	0.0480789	0.30714	-0.107463
ERAP2:5_96917890_+	ERAP2	5:96917890:+	0.00618308	0.0199455	OPC	0.789438	0.934888	0.0480805
ERAP2:5_96919699_+	ERAP2	5:96919699:+	0.00256372	0.00860956	OPC	0.788437	0.934762	-0.107632
VWA5A:11_124146077_+	VWA5A	11:124146077:+	0.00392098	0.00904003	OPC	0.910642	0.979757	0.0765411
VWA5A:11_124146878_+	VWA5A	11:124146878:+	0.0131202	0.0421868	OPC	0.00984418	0.130382	-0.470467
YAP1:11_102233424_+	YAP1	11:102233424:+	0.00648469	0.0196585	OPC	0.107385	0.443328	-0.265372
YAP1:11_102230553_+	YAP1	11:102230553:+	0.00377017	0.00703114	OPC	0.120786	0.468586	0.52932
MLF1:3_158605667_+	MLF1	3:158605667:+	0.0104057	0.0077486	OPC	0.879227	0.967742	-0.0580579
MLF1:3_158606441_+	MLF1	3:158606441:+	0.11597	0.0912613	OPC	0.0337729	0.259647	-0.196927
MLF1:3_158605379_+	MLF1	3:158605379:+	0.14583	0.097288	OPC	0.0125251	0.150888	0.138445
MYO1B:2_191425211_+	MYO1B	2:191425211:+	0.0177952	0.0183671	OPC	0.00541976	0.0897643	0.246174
MYO1B:2_191424104_+	MYO1B	2:191424104:+	0.00135726	0.00487875	OPC	0.00953723	0.127745	-1.34962
APOLD1:12_12791465_+	APOLD1	12:12791465:+	0.0322727	0.0361601	OPC	0.617769	0.86216	0.0571308
APOLD1:12_12791105_+	APOLD1	12:12791105:+	0.00542905	0.00846606	OPC	0.684117	0.889846	-0.208225
SMARCC2:12_56163009_-	SMARCC2	12:56163009:-	0.014025	0.00875305	OPC	0.105602	0.440864	-0.497662
SMARCC2:12_56162383_-	SMARCC2	12:56162383:-	0.0472025	0.019802	OPC	0.442955	0.780375	0.120854
SMARCC2:12_56163373_-	SMARCC2	12:56163373:-	0.259237	0.119529	OPC	0.748593	0.918231	0.00972617
SRP9:1_225790446_+	SRP9	1:225790446:+	0.795808	0.617449	OPC	0.278452	0.655446	0.124713
SRP9:1_225790247_+	SRP9	1:225790247:+	0.00965164	0.0106185	OPC	0.386513	0.746738	-0.842707
SRP9:1_225789815_+	SRP9	1:225789815:+	0.0478058	0.0321423	OPC	0.242985	0.621412	-0.0513555
ITPRID2:2_181930489_+	ITPRID2	2:181930489:+	0.00588147	0.0110489	OPC	0.241465	0.619243	-0.233217
ITPRID2:2_181930702_+	ITPRID2	2:181930702:+	0.0791736	0.100588	OPC	0.233196	0.612438	0.190791
HAUS2:15_42567117_+	HAUS2	15:42567117:+	0.00935002	0.00932702	OPC	0.14293	0.502929	-0.754014
HAUS2:15_42569971_+	HAUS2	15:42569971:+	0.0307646	0.0165017	OPC	0.181578	0.556841	0.17664
HAUS2:15_42567010_+	HAUS2	15:42567010:+	0.0101041	0.00373081	OPC	0.199156	0.576405	0.763194
HAUS2:15_42568917_+	HAUS2	15:42568917:+	0.00708792	0.00674415	OPC	0.0494672	0.309729	-0.682375
HAUS2:15_42567865_+	HAUS2	15:42567865:+	0.0227718	0.0139188	OPC	0.737734	0.913615	0.032926
THAP5:7_108562570_-	THAP5	7:108562570:-	0.0428291	0.0314249	OPC	0.460207	0.788574	0.0804245
THAP5:7_108562246_-	THAP5	7:108562246:-	0.108883	0.0852346	OPC	0.796482	0.937247	-0.0189576
THAP5:7_108564056_-	THAP5	7:108564056:-	0.00573066	0.0057397	OPC	0.427372	0.772604	-0.380586
ZNF195:11_3358687_-	ZNF195	11:3358687:-	0.0168904	0.00502224	OPC	0.0514777	0.316654	0.552574
ZNF195:11_3358435_-	ZNF195	11:3358435:-	0.104509	0.0407519	OPC	0.0250829	0.222469	0.161088
ZNF195:11_3357958_-	ZNF195	11:3357958:-	0.0111597	0.00258287	OPC	0.234747	0.61366	0.908232
CALU:7_128770050_+	CALU	7:128770050:+	0.155934	0.0912613	OPC	0.0378809	0.276746	0.346737
CALU:7_128769555_+	CALU	7:128769555:+	0.104811	0.0695939	OPC	0.552388	0.83229	0.098511
CALU:7_128773339_+	CALU	7:128773339:+	0.0294073	0.009614	OPC	0.228381	0.607409	1.11085
CALU:7_128771472_+	CALU	7:128771472:+	0.275373	0.194002	OPC	0.691595	0.892048	0.0439325
CALU:7_128770554_+	CALU	7:128770554:+	0.43553	0.327594	OPC	0.000489619	0.0194674	-0.0754359
CLGN:4_140388772_-	CLGN	4:140388772:-	0.0348364	0.00502224	OPC	0.119778	0.467274	-0.302039
CLGN:4_140388466_-	CLGN	4:140388466:-	0.0162871	0.00100445	OPC	0.147278	0.508566	0.915796
EIF4E:4_98879333_-	EIF4E	4:98879333:-	0.0950083	0.0500789	OPC	0.154874	0.520457	-0.319492
EIF4E:4_98880393_-	EIF4E	4:98880393:-	0.0524808	0.0202325	OPC	0.422666	0.770564	0.132251
EIF4E:4_98880224_-	EIF4E	4:98880224:-	0.0662042	0.0319989	OPC	0.801922	0.938746	-0.201306
EIF4E:4_98880006_-	EIF4E	4:98880006:-	0.421354	0.198307	OPC	0.101659	0.433508	0.067911
HMGB2:4_173331707_-	HMGB2	4:173331707:-	0.508671	0.32128	OPC	0.841948	0.952963	0.0212449
HMGB2:4_173332059_-	HMGB2	4:173332059:-	0.104057	0.0209499	OPC	0.845026	0.953766	-0.02374
STYX:14_52771292_+	STYX	14:52771292:+	0.0114613	0.0120534	OPC	0.540736	0.826013	-0.134307
STYX:14_52772058_+	STYX	14:52772058:+	0.00316694	0.00416129	OPC	0.342807	NA	-0.440977
STYX:14_52774928_+	STYX	14:52774928:+	0.0229226	0.0202325	OPC	0.227553	0.60667	0.143327
C14orf93:14_22986934_-	C14orf93	14:22986934:-	0.0176444	0.00487875	OPC	0.0427352	0.290525	0.51526
C14orf93:14_22987189_-	C14orf93	14:22987189:-	0.0310662	0.0152102	OPC	0.0376568	0.276106	-0.283132
PLAC8:4_83094577_-	PLAC8	4:83094577:-	0	0.0077486	OPC	0.96468	0.994913	-4.91451
PLAC8:4_83090710_-	PLAC8	4:83090710:-	0.00105565	0.0231023	OPC	0.964357	0.994798	3.35053
AHCYL2:7_129430195_+	AHCYL2	7:129430195:+	0.0310662	0.0245372	OPC	0.887057	0.969853	-0.0373739
AHCYL2:7_129427238_+	AHCYL2	7:129427238:+	0.00859599	0.00631367	OPC	0.896335	0.97319	0.0817742
ELOVL6:4_110051316_-	ELOVL6	4:110051316:-	0.022621	0.0124839	OPC	0.447606	0.782154	-0.0853467
ELOVL6:4_110045871_-	ELOVL6	4:110045871:-	0.0342331	0.0132013	OPC	0.251616	0.629488	0.433234
ELOVL6:4_110050948_-	ELOVL6	4:110050948:-	0.00678631	0.00286985	OPC	0.553947	0.832688	0.295388
ELOVL6:4_110049408_-	ELOVL6	4:110049408:-	0.0479566	0.0264026	OPC	0.114707	0.456941	-0.109102
PSMB5:14_23026075_-	PSMB5	14:23026075:-	0.00708792	0.00602669	OPC	0.456593	0.787694	-0.527571
PSMB5:14_23025873_-	PSMB5	14:23025873:-	0.841653	0.554742	OPC	0.471447	0.792855	0.547157
CCDC149:4_24808210_-	CCDC149	4:24808210:-	0.0196049	0.0223848	OPC	0.454296	0.786551	0.0666484
CCDC149:4_24806131_-	CCDC149	4:24806131:-	0.00392098	0.00559621	OPC	0.464685	0.790254	-0.247165
PACRGL:4_20729487_+	PACRGL	4:20729487:+	0.00738953	0.00401779	OPC	0.51436	0.811314	0.215664
PACRGL:4_20727525_+	PACRGL	4:20727525:+	0.0108581	0.00674415	OPC	0.94407	0.990072	0.0189153
PACRGL:4_20728344_+	PACRGL	4:20728344:+	0.0643945	0.0416129	OPC	0.716447	0.901838	-0.0639587
IFT22:7_101314355_-	IFT22	7:101314355:-	0.00648469	0.00889654	OPC	0.38875	0.747885	-1.00845
IFT22:7_101314800_-	IFT22	7:101314800:-	0.376112	0.25183	OPC	7.80533e-05	0.005496	0.136191
IFT22:7_101313406_-	IFT22	7:101313406:-	0.00950083	0.00703114	OPC	0.893332	0.97157	-0.106222
IFT22:7_101313864_-	IFT22	7:101313864:-	0.026542	0.0208064	OPC	0.252646	0.629748	-0.153682
IFT22:7_101310931_-	IFT22	7:101310931:-	0.0087468	0.0117664	OPC	0.00119583	0.0364064	-0.978347
IFT22:7_101312596_-	IFT22	7:101312596:-	0.00527824	0.00602669	OPC	0.181485	0.556826	-0.698182
RTCA:1_100291747_+	RTCA	1:100291747:+	0.157744	0.1323	OPC	0.00121043	0.0364982	-0.271797
RTCA:1_100292749_+	RTCA	1:100292749:+	0.0856583	0.0469221	OPC	0.00135674	0.0390419	0.366622
ZNF286A:17_15719110_+	ZNF286A	17:15719110:+	0.18685	0.077199	OPC	0.982963	1	-0.00264293
ZNF286A:17_15720775_+	ZNF286A	17:15720775:+	0.0901825	0.0345817	OPC	0.978275	0.998815	0.0051648
DMRT2:9_1057523_+	DMRT2	9:1057523:+	0.0193033	0.000286985	OPC	0.363881	0.730397	0.804288
TMEM201:1_9614847_+	TMEM201	1:9614847:+	0.0209621	0.00990099	OPC	0.334314	0.708598	-0.24595
STMP1:7_135676394_+	STMP1	7:135676394:+	0.14387	0.0872435	OPC	0.267084	0.643412	0.146301
STMP1:7_135674513_+	STMP1	7:135674513:+	0.420299	0.314679	OPC	0.163825	0.536743	-0.0961268
STMP1:7_135675143_+	STMP1	7:135675143:+	0.530991	0.383843	OPC	0.37328	0.736463	0.0201944
GFAP:17_44909946_-	GFAP	17:44909946:-	0.00196049	0.00545272	OPC	0.48668	0.799179	-0.220459
GFAP:17_44909694_-	GFAP	17:44909694:-	0.12532	0.156694	OPC	0.44624	0.782051	0.328524
ATG10:5_82254518_+	ATG10	5:82254518:+	0.0524808	0.0302769	OPC	0.0671323	0.356718	0.14749
ATG10:5_82255382_+	ATG10	5:82255382:+	0.00392098	0.00315684	OPC	0.357248	NA	-0.387192
ATG10:5_82254797_+	ATG10	5:82254797:+	0.00995325	0.00803559	OPC	0.147887	0.508585	-0.368744
SAP30L:5_154461040_+	SAP30L	5:154461040:+	0.0203589	0.0147797	OPC	0.00856663	0.121319	-0.545534
SAP30L:5_154456166_+	SAP30L	5:154456166:+	0.0637913	0.0243937	OPC	0.00740956	0.109101	0.373688
RFESD:5_95656315_+	RFESD	5:95656315:+	0.0187	0.0223848	OPC	0.342688	0.71479	-0.100484
RFESD:5_95657134_+	RFESD	5:95657134:+	0.00482582	0.00459176	OPC	0.35006	0.719296	0.282966
USP46:4_52591003_-	USP46	4:52591003:-	0.00678631	0.00229588	OPC	0.391129	NA	0.388864
USP46:4_52595710_-	USP46	4:52595710:-	0.0321219	0.0117664	OPC	0.184874	0.558917	0.217644
USP46:4_52594198_-	USP46	4:52594198:-	0.0229226	0.0126273	OPC	0.0629673	0.345831	-0.336489
AP3M2:8_42169172_+	AP3M2	8:42169172:+	0.0066355	0.00358732	OPC	0.47804	0.795738	0.325125
AP3M2:8_42170323_+	AP3M2	8:42170323:+	0.00542905	0.00301334	OPC	0.494485	NA	0.289671
AP3M2:8_42171169_+	AP3M2	8:42171169:+	0.0374001	0.0251112	OPC	0.901883	0.976119	0.0399872
AP3M2:8_42169459_+	AP3M2	8:42169459:+	0.0260896	0.0196585	OPC	0.321824	0.698947	-0.148477
SLC6A6:3_14487419_+	SLC6A6	3:14487419:+	0.00256372	0.0058832	OPC	0.933066	0.986232	0.155465
SLC6A6:3_14489334_+	SLC6A6	3:14489334:+	0.0535364	0.109341	OPC	0.0216341	0.205949	0.250907
SLC6A6:3_14448120_+	SLC6A6	3:14448120:+	0.00678631	0.0235328	OPC	0.0669412	0.356282	-0.838425
[truncated: 11,385 more rows]

## Sheet: Table S3
Differential alternative polyadenylation results for the cluster of Oligodendrocytes, computed with SCAPE.
	gene	pa_site	pct.1	pct.2	versus	p_val	p_val_adj	avg_logFC
ACADM:1_75763254_+	ACADM	1:75763254:+	0	0.0083772	Oligodendrocytes	1	NA	-7.31508
ACADM:1_75763503_+	ACADM	1:75763503:+	0.0900901	0.1777	Oligodendrocytes	1	1	0.0577449
ADSL:22_40366953_+	ADSL	22:40366953:+	0	0.0484098	Oligodendrocytes	0.199247	NA	-9.37659
ADSL:22_40366617_+	ADSL	22:40366617:+	0.0630631	0.139076	Oligodendrocytes	0.19635	0.762875	0.419458
AGA:4_177430774_-	AGA	4:177430774:-	0.045045	0.04411	Oligodendrocytes	0.899418	1	-0.00335096
AGA:4_177431143_-	AGA	4:177431143:-	0	0.00733931	Oligodendrocytes	1	NA	-8.44463
AGA:4_177431557_-	AGA	4:177431557:-	0.036036	0.0331381	Oligodendrocytes	0.695351	1	0.102843
AR:X_67730003_+	AR	X:67730003:+	0.018018	0.0182371	Oligodendrocytes	1	NA	-0.0133923
AR:X_67724270_+	AR	X:67724270:+	0.018018	0.0372155	Oligodendrocytes	0.207311	NA	-1.06647
AR:X_67730453_+	AR	X:67730453:+	0.036036	0.033064	Oligodendrocytes	0.134018	0.716824	0.711361
ARSB:5_78777229_-	ARSB	5:78777229:-	0.00900901	0.0138631	Oligodendrocytes	0.306873	NA	-0.584048
ARSB:5_78779800_-	ARSB	5:78779800:-	0.00900901	0.00474461	Oligodendrocytes	0.30705	NA	0.993689
ASL:7_66093318_+	ASL	7:66093318:+	0.00900901	0.0349173	Oligodendrocytes	0.145572	NA	-1.69927
ASL:7_66092940_+	ASL	7:66092940:+	0.0990991	0.116984	Oligodendrocytes	0.143482	0.724537	0.331603
ATM:11_108369084_+	ATM	11:108369084:+	0.018018	0.0469271	Oligodendrocytes	0.497517	0.960884	-0.631341
ATM:11_108365988_+	ATM	11:108365988:+	0.036036	0.0365483	Oligodendrocytes	0.191591	0.760006	0.757254
ATM:11_108368280_+	ATM	11:108368280:+	0.00900901	0.0240937	Oligodendrocytes	1	NA	-0.660213
ATP7A:X_78050378_+	ATP7A	X:78050378:+	0.018018	0.00978575	Oligodendrocytes	0.307309	NA	0.786593
ATP7A:X_78046868_+	ATP7A	X:78046868:+	0.00900901	0.0143821	Oligodendrocytes	0.694519	NA	-0.787481
ATP7A:X_78049936_+	ATP7A	X:78049936:+	0.00900901	0.0101564	Oligodendrocytes	1	NA	-0.287329
BLM:15_90816093_+	BLM	15:90816093:+	0	0.00674624	Oligodendrocytes	0.49721	NA	-6.82582
BLM:15_90815391_+	BLM	15:90815391:+	0.00900901	0.0318037	Oligodendrocytes	0.496976	NA	0.194023
CA2:8_85480945_+	CA2	8:85480945:+	0.045045	0.00674624	Oligodendrocytes	0.135272	0.719669	-0.91102
CA2:8_85481485_+	CA2	8:85481485:+	0.468468	0.0858477	Oligodendrocytes	0.264068	0.824131	0.165529
CA2:8_85481246_+	CA2	8:85481246:+	0.135135	0.0179405	Oligodendrocytes	0.49892	0.961504	-0.189584
CACNA1A:19_13206997_-	CACNA1A	19:13206997:-	0.00900901	0.0458892	Oligodendrocytes	1	NA	0.411021
CACNA1A:19_13206475_-	CACNA1A	19:13206475:-	0	0.0278746	Oligodendrocytes	1	NA	-7.25585
CDK4:12_57748269_-	CDK4	12:57748269:-	0.36036	0.695974	Oligodendrocytes	0.910601	1	-0.0533307
CDK4:12_57747783_-	CDK4	12:57747783:-	0.0990991	0.247313	Oligodendrocytes	0.905975	1	0.118273
CDKN2A:9_21968008_-	CDKN2A	9:21968008:-	0.135135	0.311142	Oligodendrocytes	0.0375811	0.562031	-0.238269
CDKN2A:9_21967765_-	CDKN2A	9:21967765:-	0.0720721	0.197939	Oligodendrocytes	0.0372646	0.562031	0.578204
ERCC8:5_60873838_-	ERCC8	5:60873838:-	0.018018	0.0328416	Oligodendrocytes	0.0917053	NA	-0.728304
ERCC8:5_60874454_-	ERCC8	5:60874454:-	0.018018	0.00696864	Oligodendrocytes	0.0925865	NA	1.49764
COL1A2:7_94431215_+	COL1A2	7:94431215:+	0	0.00437393	Oligodendrocytes	0.858915	NA	0.214695
COL1A2:7_94430450_+	COL1A2	7:94430450:+	0	0.00259471	Oligodendrocytes	0.703191	NA	1.01283
COL1A2:7_94430675_+	COL1A2	7:94430675:+	0	0.00956335	Oligodendrocytes	0.928813	NA	-0.841407
COL4A3:2_227312900_+	COL4A3	2:227312900:+	0	0.00778412	Oligodendrocytes	0.974006	NA	-0.12418
COL4A3:2_227314781_+	COL4A3	2:227314781:+	0	0.00652383	Oligodendrocytes	0.974015	NA	0.129438
COL5A1:9_134844536_+	COL5A1	9:134844536:+	0	0.00733931	Oligodendrocytes	0.870661	NA	0.623657
COL5A1:9_134843663_+	COL5A1	9:134843663:+	0	0.00674624	Oligodendrocytes	0.83086	NA	0.726455
COL5A1:9_134842880_+	COL5A1	9:134842880:+	0	0.0148269	Oligodendrocytes	0.976192	NA	-0.422855
CP:3_149173262_-	CP	3:149173262:-	0	0.00400326	Oligodendrocytes	0.804793	NA	-9.73975
CP:3_149172506_-	CP	3:149172506:-	0.018018	0.0175699	Oligodendrocytes	1	NA	-0.0122105
CP:3_149172803_-	CP	3:149172803:-	0.00900901	0.00570835	Oligodendrocytes	0.36425	NA	0.280254
CP:3_149173532_-	CP	3:149173532:-	0	0.00415153	Oligodendrocytes	0.813077	NA	-9.83213
CPT2:1_53214189_+	CPT2	1:53214189:+	0.018018	0.0571577	Oligodendrocytes	0.742737	1	0.355416
CPT2:1_53213892_+	CPT2	1:53213892:+	0.00900901	0.0523389	Oligodendrocytes	0.742887	NA	-0.512578
CST3:20_23633669_-	CST3	20:23633669:-	0.495495	0.894507	Oligodendrocytes	0.219021	0.789204	-0.298353
SLC26A2:5_149986166_+	SLC26A2	5:149986166:+	0.00900901	0.0249092	Oligodendrocytes	0.329742	NA	0.466884
SLC26A2:5_149981963_+	SLC26A2	5:149981963:+	0	0.00400326	Oligodendrocytes	0.2504	NA	-6.9921
SLC26A2:5_149983007_+	SLC26A2	5:149983007:+	0	0.0384758	Oligodendrocytes	0.421957	NA	-10.2676
TOR1A:9_129812994_-	TOR1A	9:129812994:-	0.0540541	0.110386	Oligodendrocytes	0.830913	1	-0.0122097
TOR1A:9_129813592_-	TOR1A	9:129813592:-	0.0540541	0.0963007	Oligodendrocytes	0.831114	1	0.0130801
EPOR:19_11377233_-	EPOR	19:11377233:-	0	0.00845133	Oligodendrocytes	1	NA	-8.05298
EPOR:19_11377647_-	EPOR	19:11377647:-	0.036036	0.0536734	Oligodendrocytes	1	1	0.0820632
EXT1:8_117794539_-	EXT1	8:117794539:-	0.018018	0.00385499	Oligodendrocytes	0.00675101	NA	2.84851
EXT1:8_117799422_-	EXT1	8:117799422:-	0.018018	0.0483357	Oligodendrocytes	0.00655452	0.342722	-0.869917
FANCA:16_89738493_-	FANCA	16:89738493:-	0	0.0128994	Oligodendrocytes	0.502618	NA	0.2449
FANCA:16_89737566_-	FANCA	16:89737566:-	0	0.00385499	Oligodendrocytes	0.0637849	NA	2.01074
FECH:18_57549541_-	FECH	18:57549541:-	0.0540541	0.0406257	Oligodendrocytes	0.183451	0.755726	-0.160415
FECH:18_57548334_-	FECH	18:57548334:-	0.027027	0.00526355	Oligodendrocytes	0.185834	NA	0.808421
FXN:9_69073070_+	FXN	9:69073070:+	0.00900901	0.0849581	Oligodendrocytes	0.204603	0.76905	0.62516
FXN:9_69072815_+	FXN	9:69072815:+	0	0.00630143	Oligodendrocytes	0.248005	NA	-3.50768
GALK1:17_75757936_-	GALK1	17:75757936:-	0.0900901	0.177552	Oligodendrocytes	0.0359592	0.562031	-1.06643
GAMT:19_1397098_-	GAMT	19:1397098:-	0.18018	0.307362	Oligodendrocytes	0.12753	0.715677	0.158936
GCDH:19_12899702_+	GCDH	19:12899702:+	0.018018	0.0401809	Oligodendrocytes	0.481265	0.951333	0.442991
GK:X_30730634_+	GK	X:30730634:+	0	0.0109719	Oligodendrocytes	1	NA	-9.48789
GK:X_30728955_+	GK	X:30728955:+	0	0.00385499	Oligodendrocytes	0.32187	NA	-8.03597
GK:X_30729711_+	GK	X:30729711:+	0.00900901	0.0134925	Oligodendrocytes	0.567376	NA	0.381048
HADHA:2_26191089_-	HADHA	2:26191089:-	0	0.00415153	Oligodendrocytes	0.203907	NA	-6.46309
HADHA:2_26190654_-	HADHA	2:26190654:-	0.00900901	0.0336571	Oligodendrocytes	1	NA	-0.627445
HADHA:2_26190897_-	HADHA	2:26190897:-	0.153153	0.307213	Oligodendrocytes	0.744746	1	0.0534093
HADHB:2_26290126_+	HADHB	2:26290126:+	0.0630631	0.139818	Oligodendrocytes	0.103203	0.680493	-0.727379
HADHB:2_26290459_+	HADHB	2:26290459:+	0.324324	0.429535	Oligodendrocytes	0.102865	0.680493	0.155832
HPRT1:X_134500666_+	HPRT1	X:134500666:+	0.045045	0.10831	Oligodendrocytes	0.227246	0.795196	-0.152788
HPRT1:X_134500423_+	HPRT1	X:134500423:+	0.00900901	0.0108236	Oligodendrocytes	0.225482	NA	1.06717
ICAM1:19_10285804_+	ICAM1	19:10285804:+	0.00900901	0.00919268	Oligodendrocytes	1	NA	-0.350698
ICAM1:19_10286610_+	ICAM1	19:10286610:+	0.0540541	0.0221662	Oligodendrocytes	1	1	0.10948
IDS:X_149478816_-	IDS	X:149478816:-	0.0630631	0.13233	Oligodendrocytes	0.262441	0.823562	-0.231876
IDS:X_149482218_-	IDS	X:149482218:-	0.036036	0.0447772	Oligodendrocytes	0.331466	0.866603	0.64884
IDS:X_149481597_-	IDS	X:149481597:-	0	0.00400326	Oligodendrocytes	0.0796657	NA	-6.32972
IDS:X_149479067_-	IDS	X:149479067:-	0.027027	0.00496701	Oligodendrocytes	0.126227	NA	3.24053
IDS:X_149479482_-	IDS	X:149479482:-	0.045045	0.0853288	Oligodendrocytes	0.856884	1	0.256653
IDS:X_149482524_-	IDS	X:149482524:-	0.018018	0.0523389	Oligodendrocytes	0.395987	0.905577	-0.555384
INSR:19_7116141_-	INSR	19:7116141:-	0.135135	0.0776188	Oligodendrocytes	0.612596	1	0.123819
INSR:19_7112280_-	INSR	19:7112280:-	0.0630631	0.0363259	Oligodendrocytes	0.709945	1	0.177312
INSR:19_7114736_-	INSR	19:7114736:-	0.00900901	0.0186078	Oligodendrocytes	0.222524	NA	-1.61247
JAG1:20_10637979_-	JAG1	20:10637979:-	0.00900901	0.0808807	Oligodendrocytes	0.300613	0.856078	-1.01315
JAG1:20_10638960_-	JAG1	20:10638960:-	0.018018	0.0342501	Oligodendrocytes	0.101667	0.679535	1.34733
JAG1:20_10637691_-	JAG1	20:10637691:-	0	0.0181629	Oligodendrocytes	0.918308	NA	-8.10431
KHK:2_27100728_+	KHK	2:27100728:+	0.00900901	0.00400326	Oligodendrocytes	0.0873877	NA	1.65082
KHK:2_27099963_+	KHK	2:27099963:+	0.036036	0.0613833	Oligodendrocytes	0.0863169	0.663409	-0.411665
LPL:8_19966090_+	LPL	8:19966090:+	0.00900901	0.142931	Oligodendrocytes	1	1	-0.216833
LPL:8_19967242_+	LPL	8:19967242:+	0.00900901	0.158055	Oligodendrocytes	1	1	-0.310657
LPL:8_19966855_+	LPL	8:19966855:+	0.00900901	0.103121	Oligodendrocytes	0.38619	0.899979	0.5839
MTTP:4_99623992_+	MTTP	4:99623992:+	0	0.0045222	Oligodendrocytes	0.932554	NA	0.291076
MTTP:4_99623254_+	MTTP	4:99623254:+	0	0.00652383	Oligodendrocytes	0.932542	NA	-0.263182
MMUT:6_49431572_-	MMUT	6:49431572:-	0	0.0565646	Oligodendrocytes	0.0922413	NA	-11.888
MMUT:6_49431365_-	MMUT	6:49431365:-	0.027027	0.0506338	Oligodendrocytes	0.114494	0.687636	0.16029
MMUT:6_49430366_-	MMUT	6:49430366:-	0	0.0211283	Oligodendrocytes	1	NA	-10.4352
MMUT:6_49430780_-	MMUT	6:49430780:-	0.018018	0.0214249	Oligodendrocytes	0.156929	NA	0.454443
NAGA:22_42058387_-	NAGA	22:42058387:-	0.018018	0.01542	Oligodendrocytes	0.0440274	NA	0.736068
NAGA:22_42059764_-	NAGA	22:42059764:-	0	0.0459634	Oligodendrocytes	0.0437233	NA	-10.5931
NPC1:18_23531498_-	NPC1	18:23531498:-	0.0990991	0.0395137	Oligodendrocytes	0.701122	1	0.169829
NPC1:18_23531726_-	NPC1	18:23531726:-	0.00900901	0.00518941	Oligodendrocytes	0.705267	NA	-0.316378
PEX7:6_136913928_+	PEX7	6:136913928:+	0.036036	0.0570835	Oligodendrocytes	0.219003	0.789204	-0.375538
PEX7:6_136913658_+	PEX7	6:136913658:+	0.018018	0.0120098	Oligodendrocytes	0.219552	NA	0.897833
PGK1:X_78126249_+	PGK1	X:78126249:+	0.747748	0.827711	Oligodendrocytes	0.823376	1	-0.00281726
PGK1:X_78126843_+	PGK1	X:78126843:+	0.171171	0.232931	Oligodendrocytes	0.824616	1	0.0047641
PKD2:4_88077762_+	PKD2	4:88077762:+	0.045045	0.0401068	Oligodendrocytes	0.475869	0.946728	0.12913
PKD2:4_88076835_+	PKD2	4:88076835:+	0	0.0150493	Oligodendrocytes	0.476649	NA	-9.60922
POU3F4:X_83512121_+	POU3F4	X:83512121:+	0	0.0289124	Oligodendrocytes	0.916527	NA	-0.09557
POU3F4:X_83511167_+	POU3F4	X:83511167:+	0	0.025354	Oligodendrocytes	0.916534	NA	0.102334
PRNP:20_4700957_+	PRNP	20:4700957:+	0.045045	0.019868	Oligodendrocytes	0.379252	0.895191	0.473085
PRNP:20_4701587_+	PRNP	20:4701587:+	0.405405	0.331159	Oligodendrocytes	0.372164	0.889545	-0.150468
PTS:11_112233974_+	PTS	11:112233974:+	0.00900901	0.0122322	Oligodendrocytes	0.702851	NA	-0.0915866
PTS:11_112233797_+	PTS	11:112233797:+	0.288288	0.347617	Oligodendrocytes	0.6991	1	0.0424639
PEX2:8_76981527_-	PEX2	8:76981527:-	0	0.00689451	Oligodendrocytes	1	NA	-6.95346
PEX2:8_76982085_-	PEX2	8:76982085:-	0.027027	0.0526355	Oligodendrocytes	0.931509	1	-0.12712
PEX2:8_76982949_-	PEX2	8:76982949:-	0.153153	0.226184	Oligodendrocytes	0.721238	1	0.0430065
QDPR:4_17486427_-	QDPR	4:17486427:-	0.0540541	0.0642005	Oligodendrocytes	0.603074	1	-0.536535
QDPR:4_17486530_-	QDPR	4:17486530:-	0.756757	0.308548	Oligodendrocytes	0.0272616	0.514887	1.50074
QDPR:4_17486854_-	QDPR	4:17486854:-	0.261261	0.0826599	Oligodendrocytes	5.07877e-09	4.95942e-06	-0.125024
RB1:13_48481885_+	RB1	13:48481885:+	0.00900901	0.110535	Oligodendrocytes	0.0173924	0.496883	0.0747764
RB1:13_48480589_+	RB1	13:48480589:+	0	0.00437393	Oligodendrocytes	0.0193984	NA	-3.79926
ATXN1:6_16302720_-	ATXN1	6:16302720:-	0	0.008822	Oligodendrocytes	1	NA	-7.97567
ATXN1:6_16305109_-	ATXN1	6:16305109:-	0.00900901	0.0140856	Oligodendrocytes	1	NA	-0.397319
ATXN1:6_16301118_-	ATXN1	6:16301118:-	0.027027	0.0245385	Oligodendrocytes	0.453283	NA	0.357845
SOX9:17_72124433_+	SOX9	17:72124433:+	0	0.00578249	Oligodendrocytes	0.00723556	NA	-6.8844
SOX9:17_72126386_+	SOX9	17:72126386:+	0	0.190155	Oligodendrocytes	0.204265	0.76905	-12.4384
SOX9:17_72125405_+	SOX9	17:72125405:+	0	0.0108978	Oligodendrocytes	0.0386971	NA	-7.78597
SOX9:17_72125756_+	SOX9	17:72125756:+	0	0.013789	Oligodendrocytes	0.143756	NA	-8.31814
SOX9:17_72124964_+	SOX9	17:72124964:+	0.018018	0.121136	Oligodendrocytes	0.112094	0.682162	0.48564
TIMP3:22_32861193_+	TIMP3	22:32861193:+	0.00900901	0.0510045	Oligodendrocytes	0.0656672	0.617566	1.05602
TIMP3:22_32860545_+	TIMP3	22:32860545:+	0	0.097042	Oligodendrocytes	1	1	-11.028
TIMP3:22_32863020_+	TIMP3	22:32863020:+	0.018018	0.156275	Oligodendrocytes	0.506498	0.965617	-0.120418
TIMP3:22_32860941_+	TIMP3	22:32860941:+	0	0.00904441	Oligodendrocytes	0.00625166	NA	-7.24542
TIMP3:22_32859645_+	TIMP3	22:32859645:+	0	0.0822893	Oligodendrocytes	1	1	-10.7353
TPM1:15_63066102_+	TPM1	15:63066102:+	0.0810811	0.0410705	Oligodendrocytes	0.104168	0.681758	1.58183
TSC1:9_132891356_-	TSC1	9:132891356:-	0.00900901	0.0408481	Oligodendrocytes	0.399581	NA	0.125092
TSC1:9_132895982_-	TSC1	9:132895982:-	0	0.00726518	Oligodendrocytes	0.397659	NA	-6.40751
TSHR:14_81145911_+	TSHR	14:81145911:+	0	0.00607903	Oligodendrocytes	0.82481	NA	-7.32243
TSHR:14_81146289_+	TSHR	14:81146289:+	0	0.0355846	Oligodendrocytes	0.413709	NA	-10.2247
UMPS:3_124745171_+	UMPS	3:124745171:+	0.018018	0.00467047	Oligodendrocytes	0.0102872	NA	2.71251
UMPS:3_124744271_+	UMPS	3:124744271:+	0.0900901	0.20513	Oligodendrocytes	0.0102053	0.424061	-0.465554
XPA:9_97675372_-	XPA	9:97675372:-	0.036036	0.0573801	Oligodendrocytes	0.549409	0.981108	-0.360202
XPA:9_97674931_-	XPA	9:97674931:-	0.0630631	0.0756913	Oligodendrocytes	0.548973	0.981108	0.229965
BLMH:17_30248846_-	BLMH	17:30248846:-	0.00900901	0.0083772	Oligodendrocytes	0.236027	NA	0.938238
BLMH:17_30248216_-	BLMH	17:30248216:-	0.0810811	0.171547	Oligodendrocytes	0.236544	0.80204	-0.0682858
TPP1:11_6612784_-	TPP1	11:6612784:-	0.216216	0.142635	Oligodendrocytes	0.0301435	0.528775	-0.350261
TPP1:11_6613765_-	TPP1	11:6613765:-	0.0990991	0.0287642	Oligodendrocytes	0.0300263	0.5283	0.895991
TPP1:11_6614314_-	TPP1	11:6614314:-	0.00900901	0.00415153	Oligodendrocytes	1	NA	0.278476
COL5A2:2_189033774_-	COL5A2	2:189033774:-	0	0.0370672	Oligodendrocytes	1	NA	-10.9638
COL5A2:2_189032541_-	COL5A2	2:189032541:-	0.027027	0.0881459	Oligodendrocytes	0.278506	0.838194	0.159583
COL5A2:2_189032919_-	COL5A2	2:189032919:-	0	0.00785825	Oligodendrocytes	0.173007	NA	-8.6693
COL5A2:2_189032055_-	COL5A2	2:189032055:-	0	0.0100823	Oligodendrocytes	0.258252	NA	-9.06954
COL5A2:2_189033558_-	COL5A2	2:189033558:-	0	0.0133442	Oligodendrocytes	0.289529	NA	-9.44522
CYBB:X_37811007_+	CYBB	X:37811007:+	0	0.00785825	Oligodendrocytes	0.713909	NA	-0.14461
CYBB:X_37812015_+	CYBB	X:37812015:+	0	0.00659797	Oligodendrocytes	0.717136	NA	0.15757
GM2A:5_151270403_+	GM2A	5:151270403:+	0.00900901	0.0045222	Oligodendrocytes	0.682311	NA	0.315748
HFE:6_26096824_+	HFE	6:26096824:+	0	0.00363259	Oligodendrocytes	0.956552	NA	0.284662
HFE:6_26095483_+	HFE	6:26095483:+	0	0.00518941	Oligodendrocytes	0.956222	NA	-0.258368
PECAM1:17_64322520_-	PECAM1	17:64322520:-	0	0.00763585	Oligodendrocytes	0.942229	NA	-0.469273
PECAM1:17_64323069_-	PECAM1	17:64323069:-	0	0.00511528	Oligodendrocytes	0.942264	NA	0.54504
PSEN2:1_226895712_+	PSEN2	1:226895712:+	0.00900901	0.00548595	Oligodendrocytes	0.187919	NA	1.21668
PSEN2:1_226896090_+	PSEN2	1:226896090:+	0.027027	0.0549336	Oligodendrocytes	0.190677	0.760006	-0.202018
SOD1:21_31668695_+	SOD1	21:31668695:+	0.720721	0.687671	Oligodendrocytes	0.234477	0.800585	0.113776
SOD1:21_31668920_+	SOD1	21:31668920:+	0.558559	0.602417	Oligodendrocytes	0.234773	0.801126	-0.123218
STK11:19_1228420_+	STK11	19:1228420:+	0.00900901	0.0293573	Oligodendrocytes	0.242825	NA	0.742497
STK11:19_1228083_+	STK11	19:1228083:+	0	0.0599007	Oligodendrocytes	0.242559	0.808028	-8.4989
BARD1:2_214726650_-	BARD1	2:214726650:-	0.027027	0.0362518	Oligodendrocytes	0.188553	NA	0.851377
BARD1:2_214725666_-	BARD1	2:214725666:-	0	0.0121581	Oligodendrocytes	1	NA	-8.31723
BARD1:2_214728582_-	BARD1	2:214728582:-	0.036036	0.0988954	Oligodendrocytes	0.420113	0.917739	-0.339239
ATRX:X_77506599_-	ATRX	X:77506599:-	0	0.00600489	Oligodendrocytes	1	NA	-7.82464
ATRX:X_77506941_-	ATRX	X:77506941:-	0.045045	0.0934094	Oligodendrocytes	0.194892	0.762875	-0.576837
ATRX:X_77505744_-	ATRX	X:77505744:-	0.0900901	0.0897027	Oligodendrocytes	0.128762	0.715677	0.486451
ELN:7_74069895_+	ELN	7:74069895:+	0.00900901	0.0415153	Oligodendrocytes	1	NA	-0.356378
ELN:7_74069657_+	ELN	7:74069657:+	0.027027	0.0790274	Oligodendrocytes	1	1	0.186517
HEXA:15_72343876_-	HEXA	15:72343876:-	0.171171	0.188821	Oligodendrocytes	1	1	0.0783706
HEXA:15_72343444_-	HEXA	15:72343444:-	0.00900901	0.0170509	Oligodendrocytes	1	NA	-0.414494
PMS1:2_189877593_+	PMS1	2:189877593:+	0	0.0396619	Oligodendrocytes	0.0377641	NA	-10.4312
RFXAP:13_36829083_+	RFXAP	13:36829083:+	0.027027	0.0842909	Oligodendrocytes	0.191953	0.760929	0.0508487
RFXAP:13_36828651_+	RFXAP	13:36828651:+	0	0.00467047	Oligodendrocytes	0.189988	NA	-6.70099
VHL:3_10152042_+	VHL	3:10152042:+	0.027027	0.0602713	Oligodendrocytes	0.657008	1	-0.43637
VHL:3_10151430_+	VHL	3:10151430:+	0.018018	0.0159389	Oligodendrocytes	0.167135	NA	0.93211
VHL:3_10150836_+	VHL	3:10150836:+	0	0.0183854	Oligodendrocytes	1	NA	-9.02369
VHL:3_10152357_+	VHL	3:10152357:+	0.018018	0.0223886	Oligodendrocytes	0.388359	NA	0.413868
WRN:8_31173757_+	WRN	8:31173757:+	0.00900901	0.0152717	Oligodendrocytes	0.526057	NA	-0.682293
WRN:8_31175908_+	WRN	8:31175908:+	0.018018	0.0131218	Oligodendrocytes	0.525897	NA	0.531156
DCX:X_111293795_-	DCX	X:111293795:-	0.0810811	0.153681	Oligodendrocytes	0.984183	1	-0.0641616
DCX:X_111300662_-	DCX	X:111300662:-	0.027027	0.0369931	Oligodendrocytes	0.509286	0.965617	0.383331
DCX:X_111301337_-	DCX	X:111301337:-	0	0.00785825	Oligodendrocytes	0.544151	NA	-9.0807
DCX:X_111294344_-	DCX	X:111294344:-	0.045045	0.109645	Oligodendrocytes	1	1	-0.00404151
IL6R:1_154466822_+	IL6R	1:154466822:+	0.00900901	0.0120839	Oligodendrocytes	0.337994	NA	-0.888437
IL6R:1_154469437_+	IL6R	1:154469437:+	0.018018	0.00733931	Oligodendrocytes	0.337641	NA	0.806401
FCGR3A:1_161541802_-	FCGR3A	1:161541802:-	0	0.0435911	Oligodendrocytes	0.309628	0.858458	-2.27877
FCGR3A:1_161542675_-	FCGR3A	1:161542675:-	0	0.00585662	Oligodendrocytes	0.190286	NA	2.84264
CD55:1_207360489_+	CD55	1:207360489:+	0.108108	0.00793239	Oligodendrocytes	0.245066	0.80941	0.276669
CD55:1_207359760_+	CD55	1:207359760:+	0.027027	0.00378086	Oligodendrocytes	0.234973	NA	-0.70236
SLC11A1:2_218395784_+	SLC11A1	2:218395784:+	0	0.00578249	Oligodendrocytes	0.454901	NA	-8.42104
SLC11A1:2_218395316_+	SLC11A1	2:218395316:+	0	0.0169768	Oligodendrocytes	0.600807	NA	-10.2948
SLC11A1:2_218396882_+	SLC11A1	2:218396882:+	0.018018	0.0180147	Oligodendrocytes	0.345371	NA	0.547641
SPP1:4_87982905_+	SPP1	4:87982905:+	0.234234	0.0706502	Oligodendrocytes	0.242764	0.808028	-0.510075
SPP1:4_87983337_+	SPP1	4:87983337:+	0.720721	0.238416	Oligodendrocytes	0.241159	0.808028	0.418423
IGFBP3:7_45912904_-	IGFBP3	7:45912904:-	0	0.0521165	Oligodendrocytes	0.017643	0.496883	-5.51882
IGFBP3:7_45912374_-	IGFBP3	7:45912374:-	0.018018	0.327674	Oligodendrocytes	0.0234672	0.510762	0.312293
IGFBP3:7_45913363_-	IGFBP3	7:45913363:-	0	0.0153458	Oligodendrocytes	0.0737375	NA	-3.49251
IGFBP5:2_216676012_-	IGFBP5	2:216676012:-	0.027027	0.0062273	Oligodendrocytes	0.0179705	NA	5.29695
IGFBP5:2_216672232_-	IGFBP5	2:216672232:-	0.0630631	0.404626	Oligodendrocytes	0.741763	1	-0.105524
IGFBP5:2_216672880_-	IGFBP5	2:216672880:-	0	0.0409222	Oligodendrocytes	0.0681681	0.626996	-9.36238
IGFBP5:2_216675742_-	IGFBP5	2:216675742:-	0	0.061754	Oligodendrocytes	0.120751	0.701168	-10.0187
IGFBP5:2_216672358_-	IGFBP5	2:216672358:-	0.045045	0.284009	Oligodendrocytes	0.554824	0.983041	-0.05222
IGFBP5:2_216675598_-	IGFBP5	2:216675598:-	0.027027	0.092594	Oligodendrocytes	0.311144	0.859269	0.750772
IGFBP5:2_216676606_-	IGFBP5	2:216676606:-	0.036036	0.301208	Oligodendrocytes	1	1	0.0292374
SERPINE1:7_101138294_+	SERPINE1	7:101138294:+	0.0630631	0.102231	Oligodendrocytes	0.48314	0.953425	0.0217629
SERPINE1:7_101137601_+	SERPINE1	7:101137601:+	0	0.00956335	Oligodendrocytes	0.449671	NA	-6.7564
CD44:11_35232387_+	CD44	11:35232387:+	0.198198	0.103862	Oligodendrocytes	0.615357	1	-0.099972
CD44:11_35229462_+	CD44	11:35229462:+	0.252252	0.0880718	Oligodendrocytes	0.21558	0.785012	0.195381
CD44:11_35230002_+	CD44	11:35230002:+	0.207207	0.0981541	Oligodendrocytes	0.694866	1	-0.253787
NCAM1:11_113275699_+	NCAM1	11:113275699:+	0.00900901	0.0286159	Oligodendrocytes	1	NA	-0.663918
NCAM1:11_113275492_+	NCAM1	11:113275492:+	0	0.00682037	Oligodendrocytes	0.335402	NA	-7.66856
NCAM1:11_113278417_+	NCAM1	11:113278417:+	0.117117	0.329824	Oligodendrocytes	0.00848976	0.386499	-0.772887
NCAM1:11_113277814_+	NCAM1	11:113277814:+	0.0900901	0.216176	Oligodendrocytes	0.132226	0.715677	-0.332625
NCAM1:11_113276671_+	NCAM1	11:113276671:+	0.045045	0.0980799	Oligodendrocytes	0.926881	1	0.0926111
NCAM1:11_113277022_+	NCAM1	11:113277022:+	0.018018	0.0370672	Oligodendrocytes	1	1	0.0138407
RFX2:19_5993174_-	RFX2	19:5993174:-	0.018018	0.0143821	Oligodendrocytes	0.111558	NA	0.437893
RFX2:19_5993543_-	RFX2	19:5993543:-	0	0.0271332	Oligodendrocytes	0.11156	NA	-10.7343
ADH5:4_99072163_-	ADH5	4:99072163:-	0.135135	0.347024	Oligodendrocytes	0.582162	0.992728	0.219644
[truncated: 13,155 more rows]

## Sheet: Table S4
Differential alternative polyadenylation results for the cluster of Macrophages, computed with SCAPE.
[truncated: 11,696 more rows]

[truncated: 2 more sheets: Table S5, Table S6]
